# Supplementary material for: SLEPR: A Sample-Level Enrichment-Based Pathway Ranking Method — Seeking Biological Themes through Pathway-Level Consistency
Source: PLoS One. 2008 Sep 26;3(9):e3288. doi: 10.1371/journal.pone.0003288 (PMC2546449; doi:10.1371/journal.pone.0003288)
Supplement: Table S1 — The complete list of result of GSEA analysis result for NGT vs. IGT+DM2 comparison, which has the top ranked terms shown in Table 3 (0.19 MB XLS) [file pone.0003288.s005.xls]

## Sheet: Gsea_report_for_NGT_11869816440
TermName	NAME	GS<br> follow link to MSigDB	GS DETAILS	SIZE	ES	NES	NOM p-val	FDR q-val	FWER p-val	RANK AT MAX	LEADING EDGE
Upregulated by expression of mutant MeCP2 (Rett syndrome) vs. wt MeCP2 in fibroblasts	RETT_UP	RETT_UP	Details ...	28	0.672389	1.83077	0	0.93558	0.56	1174	"tags=29%, list=9%, signal=31%"
LIAN_MYELOID_DIFF_GRANULE	LIAN_MYELOID_DIFF_GRANULE	LIAN_MYELOID_DIFF_GRANULE	Details ...	24	0.556857	1.79187	0.00201207	0.700521	0.683	2087	"tags=29%, list=16%, signal=35%"
Genes highly associated with medulloblastoma treatment failure	POMEROY_MD_TREATMENT_GOOD_VS_POOR_DN	POMEROY_MD_TREATMENT_GOOD_VS_POOR_DN	Details ...	24	0.54028	1.72012	0.0163265	0.971015	0.875	591	"tags=17%, list=4%, signal=17%"
Regulated by UV-B light in normal human epidermal keratinocytes, cluster 8	UVB_NHEK3_C8	UVB_NHEK3_C8	Details ...	65	0.444278	1.68502	0	1	0.931	2231	"tags=29%, list=17%, signal=35%"
Genes involved in electron transport	ELECTRON_TRANSPORT_CHAIN	ELECTRON_TRANSPORT_CHAIN	Details ...	90	0.345749	1.68058	0.0607966	0.863601	0.937	6388	"tags=71%, list=48%, signal=136%"
Down-regulated in mycosis fungoides (cutaneous T-cell lymphoma) T-cells resistant to IFN-alpha, compared to sensitive parent cell line	IFNALPHA_RESIST_DN	IFNALPHA_RESIST_DN	Details ...	18	0.572231	1.64823	0.0143149	0.980393	0.968	1552	"tags=28%, list=12%, signal=31%"
Regulated by UV-B light in normal human epidermal keratinocytes, cluster 6	UVB_NHEK3_C6	UVB_NHEK3_C6	Details ...	29	0.466303	1.64236	0.0189873	0.885222	0.979	2151	"tags=28%, list=16%, signal=33%"
IGF_VS_PDGF_DN	IGF_VS_PDGF_DN	IGF_VS_PDGF_DN	Details ...	34	0.52618	1.64152	0.0139721	0.782379	0.981	2116	"tags=35%, list=16%, signal=42%"
GLYCOSPHINGOLIPID_METABOLISM	GLYCOSPHINGOLIPID_METABOLISM	GLYCOSPHINGOLIPID_METABOLISM	Details ...	22	0.558282	1.59676	0.0218254	1	0.997	2037	"tags=27%, list=15%, signal=32%"
Up-regulated at 8 hours following treatment of XPB/TTD fibroblasts with 3 J/m^2 UVC	UVC_TTD_8HR_UP	UVC_TTD_8HR_UP	Details ...	23	0.53955	1.5922	0.0202429	0.955203	0.998	3058	"tags=43%, list=23%, signal=56%"
Down-regulated at 6-12 hours following treatment of WS1 human skin fibroblasts with UVC at a low dose (10 J/m^2) (cluster c2)	UVC_LOW_C2_DN	UVC_LOW_C2_DN	Details ...	20	0.564785	1.58148	0.0216535	0.947346	0.998	3487	"tags=70%, list=26%, signal=95%"
Genes upregulated in major depressive disorder (p &lt; 0.05, fold change &gt; 1.4, mean average difference &gt; 150 in at least one of the groups, called present in greater than 20% of all samples)	ASTON_DEPRESSION_UP	ASTON_DEPRESSION_UP	Details ...	45	0.431807	1.57793	0.0298805	0.890461	0.998	2061	"tags=20%, list=15%, signal=24%"
Upregulated by TPA at two consecutive timepoints between 15min-3hrs in resistant HL-525 cells	TPA_RESIST_EARLY_UP	TPA_RESIST_EARLY_UP	Details ...	30	0.500392	1.57564	0.0406504	0.837592	0.998	3511	"tags=40%, list=26%, signal=54%"
Down-regulated in fibroblasts following infection with human cytomegalovirus (at least 3-fold, with Affymetrix change call, in at least two consectutive timepoints), with maximum change at 14 hours	CMV_HCMV_TIMECOURSE_14HRS_DN	CMV_HCMV_TIMECOURSE_14HRS_DN	Details ...	41	0.411704	1.54797	0.0257937	0.971679	1	1599	"tags=27%, list=12%, signal=30%"
Upregulated by TPA at two consecutive timepoints between 15min-3hrs in sensitive HL-60 cells	TPA_SENS_EARLY_UP	TPA_SENS_EARLY_UP	Details ...	46	0.412762	1.54681	0.00598802	0.914513	1	2122	"tags=26%, list=16%, signal=31%"
The 30 genes showing the greatest decrease in expression in NBa Ews/Fli-1 infectants	RORIE_ES_PNET_DN	RORIE_ES_PNET_DN	Details ...	27	0.52455	1.52907	0.0181818	0.984531	1	2198	"tags=30%, list=17%, signal=35%"
Down-regulated in human glioma cells (T98) at 48 hours following treatment with interferon-beta	IFN_BETA_GLIOMA_DN	IFN_BETA_GLIOMA_DN	Details ...	44	0.320093	1.46635	0.0703934	1	1	3058	"tags=23%, list=23%, signal=29%"
Down-regulated at any timepoint following treatment of WS1 human skin fibroblasts with UVC at a low dose (10 J/m^2) (clusters c1-c5)	UVC_LOW_ALL_DN	UVC_LOW_ALL_DN	Details ...	58	0.365926	1.4452	0.0472441	1	1	3585	"tags=43%, list=27%, signal=59%"
123 genes differentiate CD-1 from CD-2 group upregulated	ZHAN_MM_MOLECULAR_CLASSI_UP	ZHAN_MM_MOLECULAR_CLASSI_UP	Details ...	47	0.41999	1.442	0.0394191	1	1	1543	"tags=32%, list=12%, signal=36%"
NADLER_OBESITY_DN	NADLER_OBESITY_DN	NADLER_OBESITY_DN	Details ...	33	0.474634	1.42527	0.0859031	1	1	1923	"tags=30%, list=14%, signal=35%"
Downregulated by nickel(II) in human peripheral lung epithelial cells	NI2_LUNG_DN	NI2_LUNG_DN		19	0.416376	1.42495	0.090566	1	1	1232	"tags=16%, list=9%, signal=17%"
Genes upregulated in Ig-mutated non-VH3-21 B-CLL	FALT_BCLL_IG_MUTATED_VS_WT_UP	FALT_BCLL_IG_MUTATED_VS_WT_UP		47	0.37238	1.40641	0.0689655	1	1	2891	"tags=28%, list=22%, signal=35%"
The Erk1 and Erk2 MAP kinase pathways are regulated by Raf, Mos, and Tpl-2.	ST_ERK1_ERK2_MAPK_PATHWAY	ST_ERK1_ERK2_MAPK_PATHWAY		29	0.36346	1.40081	0.0907173	1	1	1491	"tags=17%, list=11%, signal=19%"
Genes overexpressed at least twofold in adult T-cell lymphoma (ATL) cells versus normal CD4+ and CD4+/CD45RO+ T cells.	SASAKI_TCELL_LYMPHOMA_VS_CD4_UP	SASAKI_TCELL_LYMPHOMA_VS_CD4_UP		167	0.289065	1.39621	0.0127389	1	1	2737	"tags=20%, list=21%, signal=25%"
Highly expressed genes in ATL cells compared with normal CD4 and CD4 CD45RO T cells	SASAKI_ATL_UP	SASAKI_ATL_UP		167	0.289065	1.39621	0.0127389	1	1	2737	"tags=20%, list=21%, signal=25%"
Downregulated by sulindac at 16 hrs in SW260 colon carcinoma cells	HDACI_COLON_SUL16HRS_DN	HDACI_COLON_SUL16HRS_DN		64	0.348745	1.39356	0.0363248	1	1	3178	"tags=30%, list=24%, signal=39%"
Endocytotic role of NDK, Phosphins and Dynamin	NDKDYNAMINPATHWAY	NDKDYNAMINPATHWAY		17	0.4634	1.39242	0.143426	1	1	911	"tags=18%, list=7%, signal=19%"
Genes down-regulated in BRCA2-linked breast tumors, relative to BRCA1-linked tumors	BRCA2_BRCA1_DN	BRCA2_BRCA1_DN		40	0.369141	1.39131	0.0738523	1	1	2754	"tags=33%, list=21%, signal=41%"
Genes up-regulated in PMNs upon migration to skin lesions	KNUDSEN_PMNS_UP	KNUDSEN_PMNS_UP		74	0.325573	1.38948	0.0609037	1	1	1128	"tags=15%, list=8%, signal=16%"
Genes upreguated in human germinal center helper-T (Th) cells versus other CD4+ T-cell types such as naive T cells (from which the others originate), CXCR5+ CCR7+ central memory cells, and CCR7- effector memory cells.	KIM_TH_CELLS_UP	KIM_TH_CELLS_UP		44	0.387315	1.38745	0.0714286	1	1	2190	"tags=20%, list=16%, signal=24%"
The Fas receptor induces apoptosis and NF-kB activation when bound to Fas ligand.	ST_FAS_SIGNALING_PATHWAY	ST_FAS_SIGNALING_PATHWAY		59	0.380205	1.37546	0.0677966	1	1	892	"tags=14%, list=7%, signal=14%"
SHEPARD_NEG_REG_OF_CELL_PROLIFERATION	SHEPARD_NEG_REG_OF_CELL_PROLIFERATION	SHEPARD_NEG_REG_OF_CELL_PROLIFERATION		105	0.333291	1.37469	0.0325866	1	1	1713	"tags=18%, list=13%, signal=21%"
Target genes down regulated by p53	KANNAN_P53_DN	KANNAN_P53_DN		15	0.572775	1.36727	0.0945674	1	1	1594	"tags=33%, list=12%, signal=38%"
Up-regulated at 8 hours following treatment of XPB/CS fibroblasts with 3 J/m^2 UVC	UVC_XPCS_8HR_UP	UVC_XPCS_8HR_UP		58	0.373787	1.36564	0.0940171	1	1	1417	"tags=16%, list=11%, signal=17%"
G_PROTEIN_SIGNALING	G_PROTEIN_SIGNALING	G_PROTEIN_SIGNALING		86	0.308487	1.35503	0.037037	1	1	3010	"tags=29%, list=23%, signal=37%"
Up-regulated following stable re-expression of BAF57 in Bt549 breast cancer cells that lack functional BAF57	BAF57_BT549_UP	BAF57_BT549_UP		185	0.326604	1.34184	0.0568627	1	1	2580	"tags=29%, list=19%, signal=35%"
Down-regulated in XPB/TTD fibroblasts (expressing XPB-A355C), compared to XPB/CS fibroblasts (expressing XPB-T296C)	XPB_TTD-CS_DN	XPB_TTD-CS_DN		24	0.453933	1.33671	0.116832	1	1	2988	"tags=46%, list=22%, signal=59%"
Genes whose expression is consistently positively correlated with breast cancer outcomes - higher expression is associated with good prognosis	BRCA_PROGNOSIS_POS	BRCA_PROGNOSIS_POS		38	0.409707	1.33594	0.144016	1	1	4255	"tags=50%, list=32%, signal=73%"
Up-regulated in fibroblasts following infection with human cytomegalovirus (at least 3-fold, with Affymetrix change call, in at least two consectutive timepoints), with maximum change at 18 hours	CMV_HCMV_TIMECOURSE_18HRS_UP	CMV_HCMV_TIMECOURSE_18HRS_UP		74	0.336793	1.33288	0.0838323	1	1	1943	"tags=22%, list=15%, signal=25%"
Genes up-regulated in DC stimulated for 8 and 48 h	LINDSTEDT_DEND_UP	LINDSTEDT_DEND_UP		50	0.342915	1.32432	0.0823293	1	1	3544	"tags=40%, list=27%, signal=54%"
BRCA1KO_MEF_DN	BRCA1KO_MEF_DN	BRCA1KO_MEF_DN		77	0.346407	1.31812	0.151697	1	1	2974	"tags=26%, list=22%, signal=33%"
INSULIN_ADIP_INSENS_UP	INSULIN_ADIP_INSENS_UP	INSULIN_ADIP_INSENS_UP		20	0.477902	1.31793	0.114458	1	1	1938	"tags=35%, list=15%, signal=41%"
Genes concomitantly modulated by activated Notch1 in mouse and human primary keratinocytes--Up	NGUYEN_KERATO_UP	NGUYEN_KERATO_UP		27	0.418717	1.31384	0.161224	1	1	2550	"tags=30%, list=19%, signal=37%"
Genes differentially expressed in human B cells cultured in vitro in the presence or absence of CD44 ligation, together with anti-immunoglobulin and anti-CD40 antibodies	HOGERKORP_ANTI_CD44_UP	HOGERKORP_ANTI_CD44_UP		23	0.456759	1.31196	0.134021	1	1	1634	"tags=26%, list=12%, signal=30%"
TRYPTOPHAN_METABOLISM	TRYPTOPHAN_METABOLISM	TRYPTOPHAN_METABOLISM		53	0.378448	1.30522	0.0686869	1	1	2324	"tags=30%, list=17%, signal=36%"
Up-regulated in fibroblasts following infection with human cytomegalovirus (at least 3-fold, with Affymetrix change call, in at least two consectutive timepoints), with maximum change at 14 hours	CMV_HCMV_TIMECOURSE_14HRS_UP	CMV_HCMV_TIMECOURSE_14HRS_UP		44	0.364746	1.30249	0.155602	1	1	1591	"tags=18%, list=12%, signal=21%"
Genes 2fold dowregulated by insulin	ROME_INSULIN_2F_DN	ROME_INSULIN_2F_DN		24	0.483708	1.2997	0.131474	1	1	1751	"tags=33%, list=13%, signal=38%"
Genes down-regulated in maturing DC	LINDSTEDT_DEND_DN	LINDSTEDT_DEND_DN		64	0.323868	1.29964	0.0925926	1	1	3004	"tags=30%, list=23%, signal=38%"
The 64 probe sets differentially up-regulated in FLT3 ITD+ samples	GALE_FLT3ANDAPL_UP	GALE_FLT3ANDAPL_UP		59	0.356468	1.29847	0.133745	1	1	4098	"tags=42%, list=31%, signal=61%"
POD1_KO_MOST_UP	POD1_KO_MOST_UP	POD1_KO_MOST_UP		30	0.399901	1.28001	0.147793	1	1	2385	"tags=33%, list=18%, signal=41%"
Genes on chromosome 1 with copy-number-driven expression in pancreatic adenocarcinoma.	AGUIRRE_PANCREAS_CHR12	AGUIRRE_PANCREAS_CHR12		59	0.339152	1.27898	0.112971	1	1	2456	"tags=29%, list=18%, signal=35%"
Reactive oxidative species related genes curated from GO	GO_ROS	GO_ROS		25	0.406332	1.27866	0.135699	1	1	1531	"tags=20%, list=11%, signal=23%"
Genes that escape X inactivation	DISTECHE_XINACTIVATED_GENES	DISTECHE_XINACTIVATED_GENES		19	0.444812	1.27773	0.152778	1	1	794	"tags=16%, list=6%, signal=17%"
Genes that distinguish pediatric acute myeloid leukemia (AML) subtype inv(16)[CBF-beta-MYH11].	ROSS_CBF_MYH	ROSS_CBF_MYH		54	0.334338	1.27517	0.118712	1	1	1370	"tags=20%, list=10%, signal=23%"
Down-regulated in fibroblasts following infection with human cytomegalovirus (at least 3-fold, with Affymetrix change call, in at least two consectutive timepoints), with maximum change at 48 hours	CMV_HCMV_TIMECOURSE_48HRS_DN	CMV_HCMV_TIMECOURSE_48HRS_DN		110	0.306014	1.26925	0.0823045	1	1	2295	"tags=23%, list=17%, signal=27%"
Selective estrogen receptor modulators downregulated signature	FRASOR_ER_DN	FRASOR_ER_DN		61	0.339439	1.26659	0.128099	1	1	2142	"tags=25%, list=16%, signal=29%"
Genes associated with cytolytic effector function induced during antigen activation of CD8+ T cells.	GOLDRATH_CYTOLYTIC	GOLDRATH_CYTOLYTIC		17	0.48319	1.26543	0.163636	1	1	2974	"tags=47%, list=22%, signal=61%"
NAKAJIMA_MCS_UP	NAKAJIMA_MCS_UP	NAKAJIMA_MCS_UP		91	0.410142	1.26026	0.10099	1	1	1886	"tags=32%, list=14%, signal=37%"
Relative gene expression for osteoclast-associated genes, chemokines, and chemokine receptors	YANG_OSTECLASTS_SIG	YANG_OSTECLASTS_SIG		38	0.444375	1.25903	0.118095	1	1	1949	"tags=34%, list=15%, signal=40%"
Genes overexpressed in B cells purified from peripheral blood (PBBs) and tonsils (TBCs), as compared to polyclonal plasmablastic cells (PPCs), mature plasma cells isolated from tonsils (TPCs), and mature plasma cells isolated from bone marrow (BMPCs)	TARTE_BCELL	TARTE_BCELL		38	0.357711	1.25688	0.127907	1	1	3142	"tags=29%, list=24%, signal=38%"
Up-regulated at any timepoint following treatment of XPB/CS fibroblasts with 3 J/m^2 UVC	UVC_XPCS_ALL_UP	UVC_XPCS_ALL_UP		61	0.340369	1.25557	0.180467	1	1	1021	"tags=13%, list=8%, signal=14%"
Genes upregulated in AML samples with the CBF subtype	ROSS_CBF_LEUKEMIA	ROSS_CBF_LEUKEMIA		65	0.322761	1.25448	0.131799	1	1	2899	"tags=29%, list=22%, signal=37%"
IRS_KO_ADIP_UP	IRS_KO_ADIP_UP	IRS_KO_ADIP_UP		23	0.372458	1.25303	0.155279	1	1	1706	"tags=22%, list=13%, signal=25%"
P53_BRCA1_UP	P53_BRCA1_UP	P53_BRCA1_UP		28	0.394008	1.24836	0.193018	1	1	1937	"tags=25%, list=15%, signal=29%"
POD1_KO_UP	POD1_KO_UP	POD1_KO_UP		339	0.259266	1.24454	0.0270833	1	1	2625	"tags=26%, list=20%, signal=31%"
Glutamate stimulates NMDA-mediates calcium influx, which promotes nitric oxide synthesis from arginine by neuronal nitric oxide synthase, activating guanylate cyclase.	NOS1PATHWAY	NOS1PATHWAY		21	0.415826	1.24438	0.179012	1	1	2379	"tags=33%, list=18%, signal=41%"
Selective estrogen receptor modulators upregulated signature	FRASOR_ER_UP	FRASOR_ER_UP		30	0.426548	1.24394	0.170635	1	1	965	"tags=23%, list=7%, signal=25%"
AGED_MOUSE_RETINA_ANY_UP	AGED_MOUSE_RETINA_ANY_UP	AGED_MOUSE_RETINA_ANY_UP		20	0.45321	1.24207	0.213552	1	1	1411	"tags=25%, list=11%, signal=28%"
Good prognosis marker genes in Breast Cancer (part of NKI-70) from Van&apos;t Veer et al 2002	VANTVEER_BREAST_OUTCOME_GOOD_VS_POOR_UP	VANTVEER_BREAST_OUTCOME_GOOD_VS_POOR_UP		25	0.415795	1.23678	0.192229	1	1	2832	"tags=32%, list=21%, signal=41%"
Genes up-regulated by MYC in &gt;3 papers.	ZELLER_MYC_UP	ZELLER_MYC_UP		23	0.347132	1.23359	0.232794	1	1	4564	"tags=30%, list=34%, signal=46%"
Examples of genes that are up-regulated by ATRA with further enhancement of effect due to addition of NSC	XU_ATRA_PLUSNSC_UP	XU_ATRA_PLUSNSC_UP		15	0.418102	1.23304	0.209776	1	1	4733	"tags=60%, list=36%, signal=93%"
Upregulated in normal human keratinocytes carrying episomal HPV31 DNA	HPV31_UP	HPV31_UP		43	0.355056	1.23277	0.114108	1	1	1870	"tags=23%, list=14%, signal=27%"
Top 30 increased eosinophil specific transcripts	NAKAJIMA_MCSMBP_EOS	NAKAJIMA_MCSMBP_EOS		27	0.423785	1.23153	0.205589	1	1	2952	"tags=41%, list=22%, signal=52%"
POD1_KO_MOST_DN	POD1_KO_MOST_DN	POD1_KO_MOST_DN		21	0.407896	1.23119	0.207585	1	1	2558	"tags=29%, list=19%, signal=35%"
Up-regulated in fibroblasts following infection with human cytomegalovirus (at least 3-fold, with Affymetrix change call, in at least two consectutive timepoints), with maximum change at 24 hours	CMV_HCMV_TIMECOURSE_24HRS_UP	CMV_HCMV_TIMECOURSE_24HRS_UP		72	0.306553	1.23094	0.134269	1	1	2865	"tags=25%, list=22%, signal=32%"
Hsp27 oligomers have molecular chaperone activity and protect heat-stressed cells against apoptosis.	HSP27PATHWAY	HSP27PATHWAY		15	0.430136	1.22744	0.258126	1	1	3499	"tags=33%, list=26%, signal=45%"
Genes up-regulated 4 hours following TPA treatment that discriminate TPA from other stress agents	STRESS_TPA_SPECIFIC_UP	STRESS_TPA_SPECIFIC_UP		40	0.376761	1.22338	0.13745	1	1	2158	"tags=30%, list=16%, signal=36%"
Genes that distinguish pediatric acute myeloid leukemia (AML) core-binding factor (CBF) subtypes.	ROSS_CBF	ROSS_CBF		82	0.294359	1.22023	0.149701	1	1	2899	"tags=28%, list=22%, signal=36%"
Up-regulated at any timepoint following treatment of both XPB/CS and XPB/TTD fibroblasts with 3 J/m^2 UVC	UVC_TTD-XPCS_COMMON_UP	UVC_TTD-XPCS_COMMON_UP		21	0.409996	1.2184	0.221344	1	1	3434	"tags=38%, list=26%, signal=51%"
CARBON_FIXATION	CARBON_FIXATION	CARBON_FIXATION		20	0.418854	1.21764	0.244306	1	1	2802	"tags=30%, list=21%, signal=38%"
Upregulated by DAC treatment in T24 bladder carcinoma cells	DAC_BLADDER_UP	DAC_BLADDER_UP		28	0.432333	1.214	0.219462	1	1	3235	"tags=50%, list=24%, signal=66%"
Down-regulated at 8 hours following treatment of XPB/TTD fibroblasts with 3 J/m^2 UVC	UVC_TTD_8HR_DN	UVC_TTD_8HR_DN		165	0.277216	1.20785	0.165984	1	1	3588	"tags=35%, list=27%, signal=48%"
Genes involved with T cell differentiation which are upregulated in samples positive for HOX11, TAL1, or LYL1 by RT-PCR	FERRANDO_T_CELL_DIFFERENTIATION_PATHWAY	FERRANDO_T_CELL_DIFFERENTIATION_PATHWAY		18	0.409289	1.20699	0.187621	1	1	691	"tags=22%, list=5%, signal=23%"
CALCIUM_REGULATION_IN_CARDIAC_CELLS	CALCIUM_REGULATION_IN_CARDIAC_CELLS	CALCIUM_REGULATION_IN_CARDIAC_CELLS		127	0.286729	1.20582	0.126338	1	1	2195	"tags=19%, list=16%, signal=22%"
Down-regulated in fibroblasts following infection with human cytomegalovirus (at least 3-fold, with Affymetrix change call, in at least two consectutive timepoints), with maximum change at 24 hours	CMV_HCMV_TIMECOURSE_24HRS_DN	CMV_HCMV_TIMECOURSE_24HRS_DN		42	0.354759	1.20451	0.21499	1	1	3223	"tags=33%, list=24%, signal=44%"
MYOD_NIH3T3_DN	MYOD_NIH3T3_DN	MYOD_NIH3T3_DN		45	0.307867	1.20248	0.202454	1	1	1967	"tags=18%, list=15%, signal=21%"
Upregulated by TSA at 48 hrs in SW260 colon carcinoma cells	HDACI_COLON_TSA48HRS_UP	HDACI_COLON_TSA48HRS_UP		35	0.348588	1.20098	0.168651	1	1	3222	"tags=46%, list=24%, signal=60%"
CANCERDRUGS_PROBCELL_UP	CANCERDRUGS_PROBCELL_UP	CANCERDRUGS_PROBCELL_UP		15	0.449003	1.20037	0.243408	1	1	2377	"tags=27%, list=18%, signal=32%"
HSC_LATEPROGENITORS_ADULT	HSC_LATEPROGENITORS_ADULT	HSC_LATEPROGENITORS_ADULT		373	0.239837	1.19597	0.0946237	1	1	3059	"tags=23%, list=23%, signal=29%"
MLL-CBP alters the genetic programs of GMP The top 50 genes most closely associated with MLL-CBP expression UP-regulated	WANG_MLL_CBP_VS_GMP_UP	WANG_MLL_CBP_VS_GMP_UP		32	0.386082	1.1958	0.229541	1	1	3657	"tags=44%, list=27%, signal=60%"
Genes that are reproducibly down-regulated in untreated or permanently tamoxifen-treated MaCa 3366/TAM (a tamoxifen-resistant, patient-derived mammary carcinoma xenograft) compared with untreated MaCa 3366 (a tamoxifen-sensitive, patient-derived mamm	BECKER_TAMOXIFEN_RESISTANT_DN	BECKER_TAMOXIFEN_RESISTANT_DN		51	0.323952	1.19405	0.18985	1	1	2373	"tags=25%, list=18%, signal=31%"
Up-regulated 3-14 days following the differentiation of human bone marrow mesenchymal stem cells (hMSC) into adipocytes, versus untreated hMSC cells (Class III)	ADIPOGENESIS_HMSC_CLASS3_UP	ADIPOGENESIS_HMSC_CLASS3_UP		60	0.299123	1.19162	0.207983	1	1	4862	"tags=52%, list=36%, signal=81%"
Downregulated in fibroblasts from old individuals, compared to young	OLDAGE_DN	OLDAGE_DN		47	0.31709	1.1866	0.157282	1	1	2434	"tags=23%, list=18%, signal=29%"
Genes whose expression is down-regulated in mantle cell lymphoma compared to hyperplastic lymph nodes as analyzed by oligonucleotide microarray	HOFMANN_MANTEL_LYMPHOMA_VS_LYMPH_NODES_DN	HOFMANN_MANTEL_LYMPHOMA_VS_LYMPH_NODES_DN		39	0.371476	1.18538	0.187891	1	1	2479	"tags=28%, list=19%, signal=35%"
Downregulated by butyrate at 16 hrs in SW260 colon carcinoma cells	HDACI_COLON_BUT16HRS_DN	HDACI_COLON_BUT16HRS_DN		97	0.294467	1.18261	0.209677	1	1	2638	"tags=25%, list=20%, signal=31%"
Genes up-regulated by estradiol through ERalpha and ERbeta in U2OS cells	STOSSI_ER_UP	STOSSI_ER_UP		47	0.369596	1.17805	0.201629	1	1	1631	"tags=21%, list=12%, signal=24%"
HSC_LATEPROGENITORS_SHARED	HSC_LATEPROGENITORS_SHARED	HSC_LATEPROGENITORS_SHARED		366	0.237808	1.17771	0.109677	1	1	3059	"tags=23%, list=23%, signal=29%"
Genes differentially expressed in CD34 cells from patients with low-risk and high-risk MDS	HOFMANN_MDS_CD34_LOW_AND_HIGH_RISK	HOFMANN_MDS_CD34_LOW_AND_HIGH_RISK		46	0.343795	1.17725	0.168142	1	1	1747	"tags=24%, list=13%, signal=27%"
IRS1_KO_ADIP_UP	IRS1_KO_ADIP_UP	IRS1_KO_ADIP_UP		84	0.245989	1.17531	0.200426	1	1	1706	"tags=13%, list=13%, signal=15%"
Poor prognosis marker genes in Breast Cancer (part of NKI-70) from Van&apos;t Veer et al 2002	VANTVEER_BREAST_OUTCOME_GOOD_VS_POOR_DN	VANTVEER_BREAST_OUTCOME_GOOD_VS_POOR_DN		63	0.319311	1.17104	0.204167	1	1	1230	"tags=14%, list=9%, signal=16%"
GUO_HEX_UP	GUO_HEX_UP	GUO_HEX_UP		76	0.287529	1.16994	0.214141	1	1	3428	"tags=28%, list=26%, signal=37%"
p53 transcriptional targets	P53GENES_ALL	P53GENES_ALL		17	0.449253	1.16784	0.278243	1	1	3984	"tags=53%, list=30%, signal=75%"
Transcription factors enriched in fetal liver	FETAL_LIVER_ENRICHED_TRANSCRIPTION_FACTORS	FETAL_LIVER_ENRICHED_TRANSCRIPTION_FACTORS		75	0.311792	1.1665	0.216162	1	1	2573	"tags=24%, list=19%, signal=30%"
Genes upregulated in myeloid leukemia and normally expressed in other bodily tissues.	LOTEM_LEUKEMIA_UP	LOTEM_LEUKEMIA_UP		21	0.413654	1.16612	0.27234	1	1	2657	"tags=33%, list=20%, signal=42%"
Up-regulated in an MGMT+ glioma cell line (T98G) at 48 hours following treatment with BCNU	BCNU_GLIOMA_MGMT_48HRS_UP	BCNU_GLIOMA_MGMT_48HRS_UP		18	0.403119	1.16564	0.273085	1	1	2277	"tags=28%, list=17%, signal=33%"
Down-regulated at any timepoint following treatment of XPB/TTD fibroblasts with 3 J/m^2 UVC	UVC_TTD_ALL_DN	UVC_TTD_ALL_DN		358	0.271056	1.16383	0.254065	1	1	3588	"tags=31%, list=27%, signal=41%"
HSC_MATURE_ADULT	HSC_MATURE_ADULT	HSC_MATURE_ADULT		270	0.24638	1.16196	0.153082	1	1	2022	"tags=16%, list=15%, signal=19%"
IDX_TSA_DN_CLUSTER2	IDX_TSA_DN_CLUSTER2	IDX_TSA_DN_CLUSTER2		56	0.304812	1.16162	0.221987	1	1	2882	"tags=25%, list=22%, signal=32%"
ABBUD_LIF_DN	ABBUD_LIF_DN	ABBUD_LIF_DN		22	0.363176	1.15995	0.281376	1	1	2503	"tags=36%, list=19%, signal=45%"
Downregulated by sulindac at 48 hrs in SW260 colon carcinoma cells	HDACI_COLON_SUL48HRS_DN	HDACI_COLON_SUL48HRS_DN		66	0.297151	1.15945	0.200803	1	1	1811	"tags=17%, list=14%, signal=19%"
ADIP_DIFF_CLUSTER1	ADIP_DIFF_CLUSTER1	ADIP_DIFF_CLUSTER1		55	0.321236	1.15847	0.262646	1	1	2690	"tags=25%, list=20%, signal=32%"
CPR_LOW_LIVER_UP	CPR_LOW_LIVER_UP	CPR_LOW_LIVER_UP		16	0.428065	1.15545	0.282609	1	1	4997	"tags=63%, list=38%, signal=100%"
Genes up-regulated by interferon-beta in HT1080 (fibrosarcoma)	DER_IFNB_UP	DER_IFNB_UP		91	0.270008	1.15222	0.244444	1	1	2538	"tags=21%, list=19%, signal=26%"
Genes downregulated by NF-kappa B	HINATA_NFKB_DN	HINATA_NFKB_DN		20	0.418282	1.15109	0.277108	1	1	1911	"tags=25%, list=14%, signal=29%"
Differential gene expression between developmental stages of Va14i NKT cells	MATSUDA_VALPHAINKT_DIFF	MATSUDA_VALPHAINKT_DIFF		361	0.234573	1.15077	0.101695	1	1	2016	"tags=17%, list=15%, signal=20%"
Genes preferentially expressed in breast cancers, especially those involved in estrogen-receptor-dependent signal transduction.	BREAST_CANCER_ESTROGEN_SIGNALING	BREAST_CANCER_ESTROGEN_SIGNALING		93	0.291126	1.14956	0.216842	1	1	3464	"tags=32%, list=26%, signal=43%"
HSC_LATEPROGENITORS_FETAL	HSC_LATEPROGENITORS_FETAL	HSC_LATEPROGENITORS_FETAL		373	0.231861	1.14841	0.146809	1	1	3059	"tags=23%, list=23%, signal=29%"
Genes down-regulated 4 hours following arsenic treatment that discriminate arsenic from other stress agents	STRESS_ARSENIC_SPECIFIC_DN	STRESS_ARSENIC_SPECIFIC_DN		27	0.33617	1.14631	0.260593	1	1	1304	"tags=19%, list=10%, signal=20%"
GENOTOXINS_4HRS_DISCR	GENOTOXINS_4HRS_DISCR	GENOTOXINS_4HRS_DISCR		33	0.301449	1.1443	0.279915	1	1	685	"tags=12%, list=5%, signal=13%"
Tumor necrosis factor is a pro-inflammatory cytokine that activates NF-kB and c-Jun.	ST_TUMOR_NECROSIS_FACTOR_PATHWAY	ST_TUMOR_NECROSIS_FACTOR_PATHWAY		29	0.365649	1.14277	0.236364	1	1	1594	"tags=24%, list=12%, signal=27%"
Up-regulated at any timepoint following TNFa treatment, only with functional NFkB	TNFA_NFKB_DEP_UP	TNFA_NFKB_DEP_UP		18	0.412004	1.14224	0.272912	1	1	2627	"tags=39%, list=20%, signal=48%"
Down-regulated by expression of p210(BCR-ABL) in human leukemia (HL-60) cells; detected by spotted cDNA arrays	BCRABL_HL60_CDNA_DN	BCRABL_HL60_CDNA_DN		28	0.380111	1.14117	0.270833	1	1	1946	"tags=18%, list=15%, signal=21%"
50 top ranked SAM-defined over-expressed genes in each subgroup_CD-1	ZHAN_MM_CD138_CD1_VS_REST	ZHAN_MM_CD138_CD1_VS_REST		33	0.374989	1.14112	0.253112	1	1	1744	"tags=33%, list=13%, signal=38%"
Ras-inducible, NF-kB-regulated genes	HANSON_NFKAPPB_IND	HANSON_NFKAPPB_IND		16	0.467356	1.14074	0.276423	1	1	5024	"tags=75%, list=38%, signal=120%"
Upregulated following IL-6 treatment in hypertrophic scar fibroblasts	IL6_SCAR_FIBRO_UP	IL6_SCAR_FIBRO_UP		24	0.357647	1.14021	0.260417	1	1	1031	"tags=17%, list=8%, signal=18%"
HOFFMANN_BIVSBII_LGBII	HOFFMANN_BIVSBII_LGBII	HOFFMANN_BIVSBII_LGBII		90	0.272244	1.13957	0.205761	1	1	2935	"tags=26%, list=22%, signal=33%"
Transcripts enriched more than 3-fold in ITTP compared to other lymphocytes, with average signal value differences of at least 100 between ITTP and every other lymphocyte subpopulation	LEE_TCELLS5_UP	LEE_TCELLS5_UP		17	0.393569	1.13954	0.289796	1	1	1740	"tags=24%, list=13%, signal=27%"
Top 25 Genes Differentially Expressed in the Respective B-Cell Lymphocytic Leukemia Subgroups 13q14	HASLINGER_B_CLL_13Q14	HASLINGER_B_CLL_13Q14		19	0.379887	1.1389	0.284024	1	1	1669	"tags=16%, list=13%, signal=18%"
Upregulated at any timepoint following infection of primary human foreskin fibroblasts with CMV	CMV_ALL_UP	CMV_ALL_UP		90	0.258083	1.13756	0.216049	1	1	3428	"tags=27%, list=26%, signal=36%"
Effect of NUP98-HOXA9 on gene transcription at 10 d after transduction Down	TAKEDA_NUP8_HOXA9_10D_DN	TAKEDA_NUP8_HOXA9_10D_DN		130	0.296621	1.1353	0.203822	1	1	1661	"tags=20%, list=12%, signal=23%"
Differential Gene Expression in CB CD34 Cells Expressing STAT5A(1*6) Down-Regulated	SCHURINGA_STAT5A_DN	SCHURINGA_STAT5A_DN		17	0.403089	1.13414	0.290909	1	1	3142	"tags=29%, list=24%, signal=38%"
Genes enriched in CD45RAhiCD7hi vs CD45RAintCD7- HPCs	HADDAD_CD45CD7_PLUS_VS_MINUS_UP	HADDAD_CD45CD7_PLUS_VS_MINUS_UP		64	0.329727	1.13063	0.22179	1	1	627	"tags=14%, list=5%, signal=15%"
Genes upregulated in human hematopoietic stem cells of the line CD45RA(hi) CD7+, which are biased toward developing into T lymphocytes or natural killer cells, versus CD45RA(int) CD7-.	HADDAD_HSC_CD7_UP	HADDAD_HSC_CD7_UP		64	0.329727	1.13063	0.22179	1	1	627	"tags=14%, list=5%, signal=15%"
Down-regulated in fibroblasts following infection with human cytomegalovirus (at least 3-fold, with Affymetrix change call, in at least two consectutive timepoints), with maximum change at 8 hours	CMV_HCMV_TIMECOURSE_8HRS_DN	CMV_HCMV_TIMECOURSE_8HRS_DN		16	0.398712	1.12719	0.295409	1	1	1429	"tags=19%, list=11%, signal=21%"
Up-regulated in fibroblasts following infection with human cytomegalovirus (at least 3-fold, with Affymetrix change call, in at least two consectutive timepoints)	CMV_HCMV_TIMECOURSE_ALL_UP	CMV_HCMV_TIMECOURSE_ALL_UP		462	0.230548	1.12537	0.154812	1	1	2733	"tags=22%, list=21%, signal=27%"
Effect of NUP98-HOXA9 on gene transcription at 8 d after transduction UP	TAKEDA_NUP8_HOXA9_8D_UP	TAKEDA_NUP8_HOXA9_8D_UP		121	0.294091	1.12508	0.213992	1	1	2935	"tags=31%, list=22%, signal=40%"
The group of G-protein coupled receptors that are structurally/functionally related to the rhodopsin receptor.	GPCRS_CLASS_A_RHODOPSIN_LIKE	GPCRS_CLASS_A_RHODOPSIN_LIKE		130	0.345747	1.12306	0.251521	1	1	2415	"tags=31%, list=18%, signal=37%"
HSC_HSC_SHARED	HSC_HSC_SHARED	HSC_HSC_SHARED		179	0.248685	1.11318	0.209644	1	1	2497	"tags=23%, list=19%, signal=28%"
Myc-responsive genes reported in multiple systems	MYC_TARGETS	MYC_TARGETS		39	0.274783	1.11294	0.316703	1	1	3473	"tags=26%, list=26%, signal=35%"
Top 100 nearest neighbor genes positively associated with MLL T-ALL cases	FERRANDO_MLL_T_ALL_UP	FERRANDO_MLL_T_ALL_UP		85	0.246329	1.10857	0.274	1	1	1578	"tags=13%, list=12%, signal=15%"
Inflammatory response pathway	INFLAMMATORY_RESPONSE_PATHWAY	INFLAMMATORY_RESPONSE_PATHWAY		29	0.37822	1.10573	0.306554	1	1	1502	"tags=21%, list=11%, signal=23%"
Ceramide is a lipid signaling molecule that can activate proliferative or apoptotic pathways, depending on signaling context, localization, and cell type.	CERAMIDEPATHWAY	CERAMIDEPATHWAY		22	0.359087	1.10088	0.308017	1	1	742	"tags=9%, list=6%, signal=10%"
Intercellular signaling in the immune system occurs via secretion of cytokines, which promote antigen-dependent B and T cell response.	CYTOKINEPATHWAY	CYTOKINEPATHWAY		20	0.470666	1.09826	0.322581	1	1	1856	"tags=45%, list=14%, signal=52%"
Genes enriched in CD45RAhiLin-CD10+ vs CD45RAintCD7- and CD45RAhiCD7hi HPCs	HADDAD_HPCLYMPHO_ENRICHED	HADDAD_HPCLYMPHO_ENRICHED		309	0.237123	1.09753	0.177645	1	1	2705	"tags=23%, list=20%, signal=28%"
Genes with spiked expression in subsets of MM PCs from newly diagnosed patients	ZHAN_PCS_MULTIPLE_MYELOMA_SPKD	ZHAN_PCS_MULTIPLE_MYELOMA_SPKD		23	0.398476	1.0965	0.303279	1	1	2007	"tags=26%, list=15%, signal=31%"
ADIP_VS_FIBRO_DN	ADIP_VS_FIBRO_DN	ADIP_VS_FIBRO_DN		27	0.312789	1.09529	0.333333	1	1	2295	"tags=22%, list=17%, signal=27%"
Apoptosis is mediated by caspases, cysteine proteases arranged in a proteolytic cascade.	SA_CASPASE_CASCADE	SA_CASPASE_CASCADE		16	0.415905	1.09524	0.348089	1	1	4686	"tags=63%, list=35%, signal=96%"
Up-regulated at any timepoint up to 24 hours following infection of HEK293 cells with reovirus strain T3Abney	REOVIRUS_HEK293_UP	REOVIRUS_HEK293_UP		235	0.252057	1.09438	0.281573	1	1	1663	"tags=16%, list=12%, signal=18%"
Up-regulated 30 minutes after VEGF treatment in human umbilical vein endothelial cells	VEGF_HUVEC_30MIN_UP	VEGF_HUVEC_30MIN_UP		24	0.399522	1.09318	0.312963	1	1	3258	"tags=46%, list=24%, signal=61%"
Down-regulated at 4 hours following treatment of XPB/TTD fibroblasts with 3 J/m^2 UVC	UVC_TTD_4HR_DN	UVC_TTD_4HR_DN		297	0.263739	1.09266	0.350913	1	1	3186	"tags=26%, list=24%, signal=34%"
Sixty-nine genes commonly upregulated in undifferentiated cancer relative to well-differentiated cancer, from a meta-analysis of the OncoMine gene expression database	CANCER_UNDIFFERENTIATED_META_UP	CANCER_UNDIFFERENTIATED_META_UP		67	0.274004	1.09227	0.309368	1	1	2272	"tags=21%, list=17%, signal=25%"
ABBUD_LIF_UP	ABBUD_LIF_UP	ABBUD_LIF_UP		38	0.31871	1.09054	0.336933	1	1	2867	"tags=32%, list=22%, signal=40%"
Downregulated by both Et-743 and Pt-650 in HCT116 cells (Fig. 6 A)	ET743PT650_COLONCA_DN	ET743PT650_COLONCA_DN		44	0.289757	1.09038	0.310757	1	1	4234	"tags=48%, list=32%, signal=70%"
LEE_E2F1_DN	LEE_E2F1_DN	LEE_E2F1_DN		62	0.313782	1.09006	0.328846	1	1	3283	"tags=31%, list=25%, signal=40%"
Commonly upregulated in fibroblasts from Werner Syndrome and old individuals, compared to young	OLDWERNER_FIBRO_UP	OLDWERNER_FIBRO_UP		21	0.360129	1.08924	0.333333	1	1	3165	"tags=33%, list=24%, signal=44%"
Summary of genes up-regulated in EFTs compared with normal body atlas	STAEGE_EFTS_UP	STAEGE_EFTS_UP		21	0.403948	1.08847	0.333984	1	1	2671	"tags=38%, list=20%, signal=48%"
Upregulated in hTERT-immortalized fibroblasts vs. non-immortalized controls	HTERT_UP	HTERT_UP		58	0.301015	1.0838	0.320911	1	1	1416	"tags=14%, list=11%, signal=15%"
HSC_HSC_FETAL	HSC_HSC_FETAL	HSC_HSC_FETAL		190	0.238506	1.08353	0.268908	1	1	2497	"tags=23%, list=19%, signal=28%"
Genes downreguated in human germinal center helper-T (Th) cells versus other CD4+ T-cell types such as naive T cells (from which the others originate), CXCR5+ CCR7+ central memory cells, and CCR7- effector memory cells.	KIM_TH_CELLS_DN	KIM_TH_CELLS_DN		15	0.347837	1.0823	0.363636	1	1	3481	"tags=33%, list=26%, signal=45%"
HSC_LTHSC_FETAL	HSC_LTHSC_FETAL	HSC_LTHSC_FETAL		210	0.227737	1.08192	0.285412	1	1	2781	"tags=22%, list=21%, signal=27%"
HSC_LTHSC_SHARED	HSC_LTHSC_SHARED	HSC_LTHSC_SHARED		210	0.227737	1.08192	0.285412	1	1	2781	"tags=22%, list=21%, signal=27%"
Downregulated by butyrate at 24 hrs in SW260 colon carcinoma cells	HDACI_COLON_BUT24HRS_DN	HDACI_COLON_BUT24HRS_DN		95	0.250076	1.08141	0.308943	1	1	2648	"tags=22%, list=20%, signal=27%"
Up-regulated in fibroblasts at 6 hours following treatment with interferon-alpha	IFNA_HCMV_6HRS_UP	IFNA_HCMV_6HRS_UP		53	0.301363	1.08123	0.331984	1	1	3243	"tags=40%, list=24%, signal=52%"
Genes highly expressed in hepatocellular carcinoma with intra-hepatic metastasis.	YE_INTRAMETASTATIC_HCC_UP	YE_INTRAMETASTATIC_HCC_UP		21	0.424743	1.07997	0.334686	1	1	2279	"tags=29%, list=17%, signal=34%"
Oxidative Phosphorylation	MOOTHA_VOXPHOS	MOOTHA_VOXPHOS		77	0.256641	1.07935	0.351178	1	1	6434	"tags=73%, list=48%, signal=140%"
Up-regulated at 6hrs follwing VEGF treatment of human myometrial microvascular endothelial cells	VEGF_MMMEC_6HRS_UP	VEGF_MMMEC_6HRS_UP		49	0.316995	1.07771	0.327309	1	1	2295	"tags=24%, list=17%, signal=29%"
Genes upregulated in human hematopoietic stem cells of the line CD45RA(hi) Lin- CD10+, which are biased toward developing into B cells, versus CD45RA(int) CD7- and CD45RA(hi) CD7+.	HADDAD_HSC_CD10_UP	HADDAD_HSC_CD10_UP		296	0.234898	1.07702	0.221328	1	1	2705	"tags=23%, list=20%, signal=28%"
Genes upregulated in memory CD8+ T cells versus effector or naive T cell populations.	GOLDRATH_MEMORY	GOLDRATH_MEMORY		47	0.282659	1.07416	0.313008	1	1	2247	"tags=23%, list=17%, signal=28%"
List of Hypoxia-induced/suppressed genes encoding transporters in Astrocytes	MENSE_HYPOXIA_TRANSPORTER_GENES	MENSE_HYPOXIA_TRANSPORTER_GENES		37	0.279212	1.0713	0.336653	1	1	1831	"tags=16%, list=14%, signal=19%"
Downregulated at 24hrs following infection of primary human foreskin fibroblasts with CMV	CMV_24HRS_DN	CMV_24HRS_DN		70	0.278218	1.0669	0.348425	1	1	3689	"tags=40%, list=28%, signal=55%"
DNA damage promotes Bid cleavage, which stimulates mitochondrial cytochrome c release and consequent caspase activation, resulting in apoptosis.	CHEMICALPATHWAY	CHEMICALPATHWAY		21	0.349114	1.0664	0.37751	1	1	1012	"tags=14%, list=8%, signal=15%"
Transcripts down-regulated 3-fold or greater in the E2A-deficient cell lines	GREENBAUM_E2A_DN	GREENBAUM_E2A_DN		17	0.341371	1.06528	0.371717	1	1	1460	"tags=18%, list=11%, signal=20%"
Tumor necrosis factor beta, produced by activated lymphocytes, binds to its receptor TNFR2 to induce activation in immune cells and apoptosis in many other cells.	TNFR2PATHWAY	TNFR2PATHWAY		18	0.388029	1.06421	0.364008	1	1	1158	"tags=22%, list=9%, signal=24%"
Genes whose expression is induced in human mast cells (MCs) by lipopolysaccharide treatment.	OKUMURA_MC_LPS	OKUMURA_MC_LPS		185	0.244929	1.06125	0.322772	1	1	2942	"tags=29%, list=22%, signal=36%"
PASSERINI_IMMUNE	PASSERINI_IMMUNE	PASSERINI_IMMUNE		21	0.358902	1.05808	0.374257	1	1	1677	"tags=19%, list=13%, signal=22%"
Upregulated by ectopic expression of NF90 in GHOST(3)CXCR4 cells	NF90_UP	NF90_UP		25	0.359403	1.05757	0.378323	1	1	2247	"tags=24%, list=17%, signal=29%"
Up-regulated in fibroblasts at 6 hours following infection with UV-inactivated human cytomegalovirus	CMV-UV_HCMV_6HRS_UP	CMV-UV_HCMV_6HRS_UP		120	0.270232	1.0575	0.348361	1	1	2935	"tags=29%, list=22%, signal=37%"
GLYCINE_SERINE_AND_THREONINE_METABOLISM	GLYCINE_SERINE_AND_THREONINE_METABOLISM	GLYCINE_SERINE_AND_THREONINE_METABOLISM		32	0.327406	1.05735	0.361111	1	1	1648	"tags=19%, list=12%, signal=21%"
Up-regulated at any timepoint by treatment of human fibroblasts with UV light or gamma radiation, but not by 4-NQO	GAMMA-UV_FIBRO_UP	GAMMA-UV_FIBRO_UP		32	0.28322	1.05708	0.358717	1	1	4218	"tags=41%, list=32%, signal=59%"
Regulated by UV-B light in normal human epidermal keratinocytes, cluster 5	UVB_NHEK3_C5	UVB_NHEK3_C5		35	0.29174	1.05657	0.399614	1	1	4619	"tags=37%, list=35%, signal=57%"
Up-regulated in fibroblasts at 6 hours following infection with UV-inactivated CMV, but not untreated CMV	UV-CMV_UNIQUE_HCMV_6HRS_UP	UV-CMV_UNIQUE_HCMV_6HRS_UP		102	0.273942	1.05632	0.336066	1	1	3115	"tags=31%, list=23%, signal=41%"
Genes overexpressed 3-fold or more in freshly isolated CD31- versus freshly isolated CD31+ cells	BOQUEST_CD31PLUS_VS_CD31MINUS_DN	BOQUEST_CD31PLUS_VS_CD31MINUS_DN		265	0.295845	1.05581	0.347107	1	1	3023	"tags=29%, list=23%, signal=37%"
APOPTOSIS_GENMAPP	APOPTOSIS_GENMAPP	APOPTOSIS_GENMAPP		43	0.301823	1.05225	0.333333	1	1	4686	"tags=44%, list=35%, signal=68%"
Pro-apoptotic signaling induces mitochondria to release cytochrome c, which stimulates Apaf-1 to activate caspase 9.	MITOCHONDRIAPATHWAY	MITOCHONDRIAPATHWAY		20	0.348398	1.05203	0.373777	1	1	1594	"tags=20%, list=12%, signal=23%"
Cancer related genes involved in DNA methylation and modification	BRENTANI_DNA_METHYLATION_AND_MODIFICATION	BRENTANI_DNA_METHYLATION_AND_MODIFICATION		23	0.33046	1.05198	0.376782	1	1	3200	"tags=39%, list=24%, signal=51%"
Downregulated by sulindac at 24 hrs in SW260 colon carcinoma cells	HDACI_COLON_SUL24HRS_DN	HDACI_COLON_SUL24HRS_DN		104	0.235394	1.04941	0.370763	1	1	856	"tags=9%, list=6%, signal=9%"
HSC_LTHSC_ADULT	HSC_LTHSC_ADULT	HSC_LTHSC_ADULT		286	0.219996	1.04757	0.320158	1	1	2781	"tags=22%, list=21%, signal=28%"
GALACTOSE_METABOLISM	GALACTOSE_METABOLISM	GALACTOSE_METABOLISM		23	0.347102	1.04751	0.379921	1	1	3111	"tags=35%, list=23%, signal=45%"
Up-regulated following treatment with Et-743 at any timepoint in at least 8 of 11 sarcoma cell lines	ET743_SARCOMA_UP	ET743_SARCOMA_UP		65	0.24286	1.04721	0.389796	1	1	3494	"tags=29%, list=26%, signal=39%"
Genes on chromosome 8 with copy-number-driven expression in pancreatic adenocarcinoma.	AGUIRRE_PANCREAS_CHR8	AGUIRRE_PANCREAS_CHR8		61	0.295967	1.04603	0.389121	1	1	755	"tags=10%, list=6%, signal=10%"
Genes whose expression is consistently positively correlated with brca1 germline status in breast cancer - higher expression is associated with sporadic tumors	BRCA_BRCA1_POS	BRCA_BRCA1_POS		95	0.25643	1.04455	0.366228	1	1	4098	"tags=37%, list=31%, signal=53%"
Upregulated in samples of gastric cancer refractory to 5-FU/cisplatin treatment, compared to chemosensitive controls	REFRACTORY_GASTRIC_UP	REFRACTORY_GASTRIC_UP		87	0.250746	1.04448	0.365751	1	1	1712	"tags=16%, list=13%, signal=18%"
Downregulated at any timepoint following infection of primary human foreskin fibroblasts with CMV	CMV_ALL_DN	CMV_ALL_DN		99	0.254428	1.04438	0.385686	1	1	3689	"tags=36%, list=28%, signal=50%"
CCR3 is a G-protein coupled receptor that recruits eosinophils to inflammation sites via chemokine ligands.	CCR3PATHWAY	CCR3PATHWAY		22	0.305221	1.04366	0.392308	1	1	2958	"tags=27%, list=22%, signal=35%"
Genes on chromosome 6 with copy-number-driven expression in pancreatic adenocarcinoma.	AGUIRRE_PANCREAS_CHR6	AGUIRRE_PANCREAS_CHR6		32	0.317322	1.0423	0.414487	1	1	4522	"tags=41%, list=34%, signal=61%"
Upregulated by TSA alone, with non-hypermethylated promoters, in RKO cells	TSA_RKO_UP	TSA_RKO_UP		17	0.371938	1.04015	0.428274	1	1	2179	"tags=24%, list=16%, signal=28%"
Genes that are part of the TNF &amp; FAS network	TNF_AND_FAS_NETWORK	TNF_AND_FAS_NETWORK		16	0.388527	1.03684	0.411647	1	1	1029	"tags=19%, list=8%, signal=20%"
Relative expression levels of neutrophil-specific genes in immature versus mature neutrophils	MARTINELLI_IFNS_DIFF	MARTINELLI_IFNS_DIFF		21	0.404343	1.0351	0.422846	1	1	2087	"tags=33%, list=16%, signal=39%"
Telomerase is a ribonucleotide protein that adds telomeric repeats to the 3&apos; ends of chromosomes.	TELPATHWAY	TELPATHWAY		15	0.421063	1.03254	0.464286	1	1	2379	"tags=27%, list=18%, signal=32%"
Effect of NUP98-HOXA9 on gene transcription at 16 d after transduction Down	TAKEDA_NUP8_HOXA9_16D_DN	TAKEDA_NUP8_HOXA9_16D_DN		189	0.228243	1.03157	0.37751	1	1	1726	"tags=16%, list=13%, signal=18%"
CHAUVIN_ANDROGEN_REGULATED_GENES	CHAUVIN_ANDROGEN_REGULATED_GENES	CHAUVIN_ANDROGEN_REGULATED_GENES		43	0.286322	1.02971	0.378022	1	1	1584	"tags=23%, list=12%, signal=26%"
IGLESIAS_E2FMINUS_UP	IGLESIAS_E2FMINUS_UP	IGLESIAS_E2FMINUS_UP		136	0.253173	1.02925	0.401639	1	1	3522	"tags=29%, list=26%, signal=39%"
Up-regulated consistently at all time points (1-24 hours) following treatment of mammary carcinoma cells (MCF-7) with exogenous human growth hormone	GH_EXOGENOUS_ALL_UP	GH_EXOGENOUS_ALL_UP		46	0.276431	1.02727	0.398058	1	1	262	"tags=7%, list=2%, signal=7%"
BYSTROM_IL5_UP	BYSTROM_IL5_UP	BYSTROM_IL5_UP		39	0.280991	1.02663	0.389113	1	1	3797	"tags=31%, list=29%, signal=43%"
Oligodendroglia/myelination related genes which are downregulated in major depressive disorder (p &lt; 0.05, fold change &gt; 1.4, mean average difference &gt; 150 in at least one of the groups, called present in greater than 20% of all samples)	ASTON_OLIGODENDROGLIA_MYELINATION_SUBSET	ASTON_OLIGODENDROGLIA_MYELINATION_SUBSET		17	0.39982	1.02517	0.458175	1	1	3102	"tags=35%, list=23%, signal=46%"
Genes that distinguish pediatric acute myeloid leukemia (AML) subtypes with MLL chimeric fusion genes.	ROSS_MLL_FUSION	ROSS_MLL_FUSION		83	0.257523	1.02353	0.424116	1	1	3755	"tags=40%, list=28%, signal=55%"
Down-regulated at least 2-fold 6 hours following injection of human growth hormone (GH) into mice lacking functional GHRHR (lit/lit), and with no detectable endogenous GH	GH_GHRHR_KO_6HRS_DN	GH_GHRHR_KO_6HRS_DN		30	0.313376	1.02136	0.401141	1	1	2080	"tags=30%, list=16%, signal=35%"
Regulated by UV-B light in normal human epidermal keratinocytes	UVB_NHEK3_ALL	UVB_NHEK3_ALL		390	0.198451	1.02069	0.425051	1	1	2174	"tags=13%, list=16%, signal=15%"
Downregulated by butyrate at 48 hrs in SW260 colon carcinoma cells	HDACI_COLON_BUT48HRS_DN	HDACI_COLON_BUT48HRS_DN		99	0.265264	1.01896	0.423868	1	1	3328	"tags=27%, list=25%, signal=36%"
Genes highly expressed in interferon-sensitive hepatoma cell lines (HKCI-1-4,HepG2,Hep3B,PCL/PRF/5) vs. resistant cell lines (HKCI-C1-3)	WONG_IFNA_HCC_RESISTANT_VS_SENSITIVE_DN	WONG_IFNA_HCC_RESISTANT_VS_SENSITIVE_DN		30	0.304694	1.01881	0.413519	1	1	1465	"tags=20%, list=11%, signal=22%"
IRS_KO_ADIP_DN	IRS_KO_ADIP_DN	IRS_KO_ADIP_DN		37	0.315688	1.01725	0.459514	1	1	2118	"tags=24%, list=16%, signal=29%"
Genomic signature of progenitors immortalized by Hoxa9 versus Hoxa9 plus Meis1 Increased expression in Hoxa9-immortalized progenitors	WANG_HOXA9_VS_MEIS1_UP	WANG_HOXA9_VS_MEIS1_UP		24	0.339553	1.01579	0.425287	1	1	1762	"tags=25%, list=13%, signal=29%"
Downregulated by sulindac at any timepoint up to 48 hrs in SW260 colon carcinoma cells	HDACI_COLON_SUL_DN	HDACI_COLON_SUL_DN		182	0.217007	1.01468	0.421941	1	1	2679	"tags=18%, list=20%, signal=22%"
Downregulated by butyrate at any timepoint up to 48 hrs in SW260 colon carcinoma cells	HDACI_COLON_BUT_DN	HDACI_COLON_BUT_DN		214	0.232916	1.01326	0.453799	1	1	3328	"tags=25%, list=25%, signal=33%"
GLUTATHIONE_METABOLISM	GLUTATHIONE_METABOLISM	GLUTATHIONE_METABOLISM		28	0.284697	1.01217	0.449153	1	1	3512	"tags=25%, list=26%, signal=34%"
Proliferation related genes	PROLIFERATION_GENES	PROLIFERATION_GENES		362	0.211246	1.01172	0.395143	1	1	1945	"tags=17%, list=15%, signal=19%"
LEE_MYC_E2F1_DN	LEE_MYC_E2F1_DN	LEE_MYC_E2F1_DN		61	0.28964	1.00673	0.423625	1	1	1956	"tags=20%, list=15%, signal=23%"
LEE_MYC_TGFA_DN	LEE_MYC_TGFA_DN	LEE_MYC_TGFA_DN		63	0.288075	1.00582	0.437743	1	1	3096	"tags=32%, list=23%, signal=41%"
Hif-1 (hypoxia-inducible factor 1) transcripional targets	HIF1_TARGETS	HIF1_TARGETS		35	0.287698	1.0054	0.448771	1	1	3658	"tags=37%, list=27%, signal=51%"
Decreased expression in NPMc+ leukemias	ALCALAY_AML_NPMC_DN	ALCALAY_AML_NPMC_DN		187	0.236887	1.00421	0.431599	1	1	2548	"tags=20%, list=19%, signal=25%"
Up-regulated at any timepoint following treatment of XPB/TTD fibroblasts with 3 J/m^2 UVC	UVC_TTD_ALL_UP	UVC_TTD_ALL_UP		76	0.268567	1.00223	0.432489	1	1	3058	"tags=28%, list=23%, signal=36%"
Selected up-regulated genes in patient MM cells versus normal twin PCs	MUNSHI_MM_VS_PCS_UP	MUNSHI_MM_VS_PCS_UP		76	0.210877	1.00082	0.450526	1	1	2753	"tags=18%, list=21%, signal=23%"
Down-regulated in human granulosa cells stimulated with follicle stimulation hormone (FSH)	FSH_GRANULOSA_DN	FSH_GRANULOSA_DN		76	0.220908	1.00019	0.452869	1	1	1858	"tags=12%, list=14%, signal=14%"
Down-regulated in human granulosa cells stimulated with luteinizing hormone (LH)	LH_GRANULOSA_DN	LH_GRANULOSA_DN		76	0.220908	1.00019	0.452869	1	1	1858	"tags=12%, list=14%, signal=14%"
Genes directly regulated and induced by anti-CD44	HOGERKORP_CD44_UP	HOGERKORP_CD44_UP		21	0.365436	0.998107	0.454	1	1	4160	"tags=48%, list=31%, signal=69%"
When phosphorylated, BAD is inhibited by sequestration; when non-phosphorylated, it promotes apoptosis by inactivating pro-survival BCL-XL and BCL-2.	BADPATHWAY	BADPATHWAY		21	0.351986	0.997928	0.457594	1	1	2010	"tags=24%, list=15%, signal=28%"
Up-regulated in human glioma cells (T98) at 48 hours following treatment with interferon-beta	IFN_BETA_GLIOMA_UP	IFN_BETA_GLIOMA_UP		61	0.249071	0.99754	0.445545	1	1	1617	"tags=15%, list=12%, signal=17%"
Increased expression in XPC-defective fibroblasts, compared to normal fibroblasts, following treatment with cisplatin	CIS_XPC_UP	CIS_XPC_UP		143	0.243226	0.996646	0.453668	1	1	2889	"tags=26%, list=22%, signal=33%"
Regulated by TSA, butyrate and/or curcumin in SW260 colon carcinoma cells (Cluster 6)	HDACI_COLON_CLUSTER6	HDACI_COLON_CLUSTER6		33	0.307812	0.99616	0.472222	1	1	156	"tags=6%, list=1%, signal=6%"
Downregulated by UV-B light in normal human epidermal keratinocytes, cluster 6	UVB_NHEK1_C6	UVB_NHEK1_C6		130	0.245923	0.9956	0.44334	1	1	1605	"tags=13%, list=12%, signal=15%"
IL-2 promotes proliferation via JAK and MAP kinase and has surface receptors on activated B cells, LPS-treated monocytes, and many T cells.	IL2PATHWAY	IL2PATHWAY		22	0.298053	0.993792	0.461039	1	1	3758	"tags=32%, list=28%, signal=44%"
Genes highly expressed in hepatocellular carcinoma resistant to 5-Fluorouracil + interferon.	KUROKAWA_5FU_IFN_SENSITIVE_VS_RESISTANT_DN	KUROKAWA_5FU_IFN_SENSITIVE_VS_RESISTANT_DN		31	0.297706	0.98769	0.48932	1	1	2996	"tags=26%, list=22%, signal=33%"
List of YY1 target genes identified in MEFs expressing ~25% of YY1 Down	GAY_YY1_DN	GAY_YY1_DN		220	0.239639	0.987101	0.49	1	1	2944	"tags=27%, list=22%, signal=34%"
TCELL_ANERGIC_UP	TCELL_ANERGIC_UP	TCELL_ANERGIC_UP		76	0.255284	0.986127	0.472279	1	1	3743	"tags=39%, list=28%, signal=55%"
Progressively down-regulated through 18 hours following treatment of WS1 human skin fibroblasts with UVC at a high dose (50 J/m^2) (cluster d6)	UVC_HIGH_D6_DN	UVC_HIGH_D6_DN		31	0.262298	0.985245	0.470703	1	1	4188	"tags=29%, list=31%, signal=42%"
MMS_MOUSE_LYMPH_HIGH_24HRS_UP	MMS_MOUSE_LYMPH_HIGH_24HRS_UP	MMS_MOUSE_LYMPH_HIGH_24HRS_UP		22	0.306637	0.984576	0.488798	1	1	3534	"tags=32%, list=27%, signal=43%"
HSC_INTERMEDIATEPROGENITORS_FETAL	HSC_INTERMEDIATEPROGENITORS_FETAL	HSC_INTERMEDIATEPROGENITORS_FETAL		124	0.255894	0.98457	0.468172	1	1	2738	"tags=25%, list=21%, signal=31%"
PROTEASOME	PROTEASOME	PROTEASOME		17	0.325544	0.982458	0.4862	1	1	6499	"tags=71%, list=49%, signal=138%"
Upregulated by UV-B light in normal human epidermal keratinocytes, cluster 2	UVB_NHEK1_C2	UVB_NHEK1_C2		21	0.347557	0.975704	0.488	1	1	1663	"tags=24%, list=12%, signal=27%"
The following tables are gene lists which included differentially expressed genes with at least two-fold changes (Sig log-average &gt;1) in 4 out of 4 comparisons as described in the text Down-regulated	CHEN_HOXA5_TARGETS_DN	CHEN_HOXA5_TARGETS_DN		47	0.29681	0.974605	0.507337	1	1	2617	"tags=28%, list=20%, signal=34%"
Genes differentially expressed in CD34 cells from patients with low-risk MDS compared with healthy controls	HOFMANN_MDS_CD34_LOW_RISK	HOFMANN_MDS_CD34_LOW_RISK		50	0.286032	0.972415	0.486869	1	1	2163	"tags=20%, list=16%, signal=24%"
Upregulated by TSA at any timepoint up to 48 hrs in SW260 colon carcinoma cells	HDACI_COLON_TSA_UP	HDACI_COLON_TSA_UP		100	0.23398	0.970602	0.520492	1	1	3304	"tags=32%, list=25%, signal=42%"
Upregulated at 8hrs following infection of primary human foreskin fibroblasts with CMV	CMV_8HRS_UP	CMV_8HRS_UP		31	0.317251	0.970375	0.489362	1	1	2627	"tags=35%, list=20%, signal=44%"
Up-regulation is associated with increasing age in normal human kidney tissue from 74 patients, and expression is higher in kidney than in whole blood	AGEING_KIDNEY_SPECIFIC_UP	AGEING_KIDNEY_SPECIFIC_UP		147	0.223615	0.970264	0.495968	1	1	3635	"tags=33%, list=27%, signal=45%"
HSC_HSC_ADULT	HSC_HSC_ADULT	HSC_HSC_ADULT		240	0.204071	0.969907	0.55414	1	1	2497	"tags=21%, list=19%, signal=26%"
G-alpha-12 promotes cell survival and proliferation, is involved in the stress response, and activates JNK.	ST_GA12_PATHWAY	ST_GA12_PATHWAY		21	0.326873	0.968782	0.5	1	1	1395	"tags=19%, list=10%, signal=21%"
Up-regulation by infection of human pulmonary epithelian cells (A549) with respiratory syncytial virus (RSV) is inhibited by the anti-viral drug ribavirin	RIBAVIRIN_RSV_DN	RIBAVIRIN_RSV_DN		43	0.288144	0.967173	0.481696	1	1	1784	"tags=19%, list=13%, signal=21%"
The attachment of a cell, either to another cell or to the extracellular matrix, via cell adhesion molecules.	CELL_ADHESION	CELL_ADHESION		167	0.248023	0.967043	0.529981	1	1	2054	"tags=23%, list=15%, signal=27%"
Genes involved in fatty acid metabolism	FATTY_ACID_METABOLISM	FATTY_ACID_METABOLISM		79	0.238971	0.966923	0.535714	1	1	3773	"tags=37%, list=28%, signal=51%"
IDX_TSA_DN_CLUSTER3	IDX_TSA_DN_CLUSTER3	IDX_TSA_DN_CLUSTER3		69	0.259837	0.966377	0.51145	1	1	2690	"tags=23%, list=20%, signal=29%"
Downregulated by TSA at 2 hrs in SW260 colon carcinoma cells	HDACI_COLON_TSA2HRS_DN	HDACI_COLON_TSA2HRS_DN		20	0.356774	0.965226	0.543788	1	1	389	"tags=15%, list=3%, signal=15%"
The following tables are gene lists which included differentially expressed genes with at least two-fold changes (Sig log-average &gt;1) in 4 out of 4 comparisons as described in the text Up-regulated	CHEN_HOXA5_TARGETS_UP	CHEN_HOXA5_TARGETS_UP		229	0.268686	0.961033	0.517598	1	1	2648	"tags=24%, list=20%, signal=30%"
Down-regulated at any timepoint following treatment of both XPB/CS and XPB/TTD fibroblasts with 3 J/m^2 UVC	UVC_TTD-XPCS_COMMON_DN	UVC_TTD-XPCS_COMMON_DN		144	0.232488	0.960295	0.50996	1	1	3946	"tags=33%, list=30%, signal=46%"
The Ets transcription factors are activated by Ras and promote macrophage differentiation.	ETSPATHWAY	ETSPATHWAY		15	0.356417	0.959914	0.514911	1	1	2690	"tags=27%, list=20%, signal=33%"
Genes that distinguish pediatric acute myeloid leukemia (AML) subtype t(8;21)[AML1-ETO].	ROSS_AML1_ETO	ROSS_AML1_ETO		82	0.239611	0.957482	0.548387	1	1	2899	"tags=26%, list=22%, signal=33%"
Effect of NUP98-HOXA9 on gene transcription at 3 d after transduction UP	TAKEDA_NUP8_HOXA9_3D_UP	TAKEDA_NUP8_HOXA9_3D_UP		150	0.243498	0.957406	0.549407	1	1	3235	"tags=29%, list=24%, signal=38%"
Genes upregulated in fatal/refractory diffuse B-cell lymphoma (DLBCL) and downregulated in cured diffuse B-cell lymphomas (DLBCL) (fold change of at least 3)	SHIPP_DLBCL_CURED_DN	SHIPP_DLBCL_CURED_DN		36	0.267444	0.955559	0.506198	1	1	3476	"tags=31%, list=26%, signal=41%"
Genes up-regulated by interferon-gamma in HT1080 (fibrosarcoma)	DER_IFNG_UP	DER_IFNG_UP		61	0.25647	0.955519	0.524085	1	1	2050	"tags=15%, list=15%, signal=17%"
Up-regulated in fibroblasts following infection with human cytomegalovirus (at least 3-fold, with Affymetrix change call, in at least two consectutive timepoints), with maximum change at 8 hours	CMV_HCMV_TIMECOURSE_8HRS_UP	CMV_HCMV_TIMECOURSE_8HRS_UP		20	0.28838	0.955415	0.524896	1	1	1257	"tags=15%, list=9%, signal=17%"
Genes upregulated in multiple myeloma cells exposed to the pro-proliferative cytokine IL-6 versus those with N-ras-activating mutations.	CROONQUIST_IL6_RAS_UP	CROONQUIST_IL6_RAS_UP		21	0.351285	0.955244	0.521401	1	1	2039	"tags=29%, list=15%, signal=34%"
Effect of NUP98-HOXA9 on gene transcription at 6 h after transfection Down	TAKEDA_NUP8_HOXA9_6H_DN	TAKEDA_NUP8_HOXA9_6H_DN		32	0.288189	0.954395	0.524272	1	1	2031	"tags=19%, list=15%, signal=22%"
32Dcl3 and 32Dcl3/DNStat3 cells were starved of cytokines for 8 h and then stimulated or left unstimulated with 10 ng/ml G-CSF Total RNA	NUMATA_G_CSF_DIFF	NUMATA_G_CSF_DIFF		18	0.321551	0.953988	0.526205	1	1	2320	"tags=28%, list=17%, signal=34%"
Functional classification of p210BCR-ABL differentially regulated genes identified by cDNA macroarray	RAY_P210_DIFF	RAY_P210_DIFF		53	0.262072	0.951769	0.52588	1	1	2815	"tags=23%, list=21%, signal=29%"
Downregulated in fibroblasts from patients with Hutchinson-Gilford progeria, compared to normal young individuals	HG_PROGERIA_DN	HG_PROGERIA_DN		25	0.296971	0.951314	0.519751	1	1	2434	"tags=28%, list=18%, signal=34%"
Up-regulated in fibroblasts following infection with human cytomegalovirus (at least 3-fold, with Affymetrix change call, in at least two consectutive timepoints), with maximum change at 12 hours	CMV_HCMV_TIMECOURSE_12HRS_UP	CMV_HCMV_TIMECOURSE_12HRS_UP		26	0.32089	0.949588	0.506173	1	1	2502	"tags=31%, list=19%, signal=38%"
GPCRDB_CLASS_A_RHODOPSIN_LIKE	GPCRDB_CLASS_A_RHODOPSIN_LIKE	GPCRDB_CLASS_A_RHODOPSIN_LIKE		160	0.289857	0.948549	0.559524	1	1	2415	"tags=28%, list=18%, signal=34%"
LAL_KO_3MO_UP	LAL_KO_3MO_UP	LAL_KO_3MO_UP		42	0.302906	0.948547	0.525692	1	1	2076	"tags=24%, list=16%, signal=28%"
Downregulated by H2O2 and t-BH in retinal pigment epithelium cells (Tables 5)	OXSTRESS_RPE_H2O2TBH_DN	OXSTRESS_RPE_H2O2TBH_DN		31	0.291978	0.948205	0.542553	1	1	1946	"tags=19%, list=15%, signal=23%"
Upregulated moderately by sodium arsenite in fibroblasts (Cluster 2)	AS3_FIBRO_C2	AS3_FIBRO_C2		31	0.291978	0.948205	0.542553	1	1	1946	"tags=19%, list=15%, signal=23%"
Upregulated strongly by sodium arsenite in fibroblasts (Cluster 1)	AS3_FIBRO_C1	AS3_FIBRO_C1		31	0.291978	0.948205	0.542553	1	1	1946	"tags=19%, list=15%, signal=23%"
Genes whose expression is up-regulated in mantle cell lymphoma compared to hyperplastic lymph nodes as analyzed by oligonucleotide microarray	HOFMANN_MANTEL_LYMPHOMA_VS_LYMPH_NODES_UP	HOFMANN_MANTEL_LYMPHOMA_VS_LYMPH_NODES_UP		48	0.271064	0.945704	0.552475	1	1	2789	"tags=31%, list=21%, signal=39%"
Hemophilus influenzae infections activate NF-kB via several pathways, inducing the inflammatory response.	NTHIPATHWAY	NTHIPATHWAY		21	0.280355	0.945619	0.547758	1	1	1501	"tags=14%, list=11%, signal=16%"
YU_CMYC_DN	YU_CMYC_DN	YU_CMYC_DN		39	0.277967	0.945393	0.549603	1	1	1364	"tags=15%, list=10%, signal=17%"
Genes involved in DNA damage signaling	DNA_DAMAGE_SIGNALING	DNA_DAMAGE_SIGNALING		87	0.242578	0.945158	0.585417	1	1	2743	"tags=22%, list=21%, signal=27%"
Upregulated at 6 hours by UV-B light in normal human epidermal keratinocytes	UVB_NHEK4_6HRS_UP	UVB_NHEK4_6HRS_UP		27	0.308881	0.943247	0.533066	1	1	1663	"tags=19%, list=12%, signal=21%"
RIBOSOMAL_PROTEINS	RIBOSOMAL_PROTEINS	RIBOSOMAL_PROTEINS		92	0.224683	0.943223	0.489194	1	1	6252	"tags=67%, list=47%, signal=126%"
Upregulated in correlation with incipient Alzheimer&apos;s Disease, in the CA1 region of the hippocampus	ALZHEIMERS_INCIPIENT_UP	ALZHEIMERS_INCIPIENT_UP		338	0.174389	0.941842	0.575258	1	1	3034	"tags=20%, list=23%, signal=26%"
Genes downregulated in AIDS-related primary effusion lymphoma (PEL) cells compared to normal B cells and other tumor subtypes.	KLEIN_PEL_UP	KLEIN_PEL_UP		50	0.240351	0.940688	0.572632	1	1	3304	"tags=32%, list=25%, signal=42%"
Upregulated 2-fold in HT1080 cells 6 hours following treatment with any of interferons alpha, beta and gamma	IFN_ANY_UP	IFN_ANY_UP		81	0.222118	0.940501	0.530693	1	1	2370	"tags=16%, list=18%, signal=19%"
Cancer related genes involved in cell death	BRENTANI_DEATH	BRENTANI_DEATH		69	0.263127	0.939286	0.621901	1	1	1713	"tags=17%, list=13%, signal=20%"
Down-regulated in pulpal tissue from extracted carious teeth (cavities), compared to tissue from extracted healthy teeth	CARIES_PULP_DN	CARIES_PULP_DN		70	0.263466	0.939054	0.558767	1	1	1700	"tags=19%, list=13%, signal=21%"
Regulated by UV-B light in normal human epidermal keratinocytes, cluster 1	UVB_NHEK3_C1	UVB_NHEK3_C1		56	0.247994	0.93893	0.528571	1	1	2087	"tags=13%, list=16%, signal=15%"
CD40 up-regulated genes	BASSO_GERMINAL_CENTER_CD40_UP	BASSO_GERMINAL_CENTER_CD40_UP		97	0.219488	0.938536	0.614583	1	1	3096	"tags=32%, list=23%, signal=41%"
Upregulated by UV-B light in normal human epidermal keratinocytes, cluster 1	UVB_NHEK1_C1	UVB_NHEK1_C1		51	0.229257	0.938172	0.553606	1	1	4888	"tags=45%, list=37%, signal=71%"
Genes part of the BCL2 family and regulatory network	BCL2_FAMILY_AND_REG_NETWORK	BCL2_FAMILY_AND_REG_NETWORK		21	0.334213	0.935586	0.558416	1	1	1260	"tags=19%, list=9%, signal=21%"
Up-regulated at middle time points (6-8 hours) following treatment of mammary carcinoma cells (MCF-7) with exogenous human growth hormone	GH_EXOGENOUS_MIDDLE_UP	GH_EXOGENOUS_MIDDLE_UP		105	0.254119	0.934506	0.615538	1	1	3248	"tags=31%, list=24%, signal=41%"
Upregulated 2-fold in HT1080 cells 6 hours following treatment with interferon gamma	IFN_GAMMA_UP	IFN_GAMMA_UP		38	0.266599	0.931835	0.541426	1	1	1583	"tags=11%, list=12%, signal=12%"
CHESLER_BRAIN_ONLY_SUBSET	CHESLER_BRAIN_ONLY_SUBSET	CHESLER_BRAIN_ONLY_SUBSET		23	0.320805	0.929981	0.541176	1	1	1402	"tags=17%, list=11%, signal=19%"
Genes induced after 3 h in LPS-stimulated RAW 2647 macrophages	NEMETH_TNF_UP	NEMETH_TNF_UP		77	0.218866	0.929921	0.571146	1	1	3889	"tags=32%, list=29%, signal=46%"
Activin receptor-like kinase 3 (ALK3) is required during gestation for cardiac muscle development.	ALKPATHWAY	ALKPATHWAY		32	0.268845	0.9286	0.574737	1	1	2012	"tags=19%, list=15%, signal=22%"
Age-upregulated in the human frontal cortex	AGEING_BRAIN_UP	AGEING_BRAIN_UP		207	0.211155	0.925015	0.555556	1	1	2332	"tags=15%, list=18%, signal=18%"
Reduced expression in XPC-defective fibroblasts, compared to normal fibroblasts, following treatment with cisplatin	CIS_XPC_DN	CIS_XPC_DN		182	0.199094	0.923797	0.572854	1	1	2690	"tags=16%, list=20%, signal=20%"
Matrix metalloproteinases	MATRIX_METALLOPROTEINASES	MATRIX_METALLOPROTEINASES		29	0.316759	0.923537	0.575431	1	1	2258	"tags=28%, list=17%, signal=33%"
LYMPHATIC EC	IRITANI_ADPROX_LYMPH	IRITANI_ADPROX_LYMPH		125	0.222542	0.923471	0.671815	1	1	2627	"tags=25%, list=20%, signal=31%"
50 top ranked SAM-defined over-expressed genes in each subgroup_CD-2	ZHAN_MM_CD138_CD2_VS_REST	ZHAN_MM_CD138_CD2_VS_REST		31	0.307847	0.92089	0.60381	1	1	3037	"tags=26%, list=23%, signal=33%"
LE_MYELIN_UP	LE_MYELIN_UP	LE_MYELIN_UP		82	0.242365	0.919837	0.624266	1	1	2478	"tags=20%, list=19%, signal=24%"
LAL_KO_6MO_UP	LAL_KO_6MO_UP	LAL_KO_6MO_UP		56	0.281769	0.917338	0.587426	1	1	2076	"tags=21%, list=16%, signal=25%"
50 top ranked SAM-defined over-expressed genes in each subgroup_MS	ZHAN_MM_CD138_MS_VS_REST	ZHAN_MM_CD138_MS_VS_REST		41	0.292811	0.91215	0.604555	1	1	1758	"tags=24%, list=13%, signal=28%"
Caspases are cysteine proteases active in apoptosis; caspase-8 and 9 cleave and activate other caspases, while 3, 6, and 7 cleave cellular targets.	CASPASEPATHWAY	CASPASEPATHWAY		22	0.30135	0.911616	0.611219	1	1	4686	"tags=50%, list=35%, signal=77%"
Upregulated both by expression of Hepatitis B virus HBx protein in normal hepatoctyes and by HBV infection in liver samples with chronic active hepatitis	HBX_HEP_UP	HBX_HEP_UP		18	0.280799	0.911392	0.599606	1	1	3526	"tags=28%, list=26%, signal=38%"
Genes involved in p53 signaling	P53_SIGNALING	P53_SIGNALING		91	0.215288	0.910714	0.616766	1	1	3102	"tags=23%, list=23%, signal=30%"
Down-regulated in fibroblasts following infection with human cytomegalovirus (at least 3-fold, with Affymetrix change call, in at least two consectutive timepoints)	CMV_HCMV_TIMECOURSE_ALL_DN	CMV_HCMV_TIMECOURSE_ALL_DN		420	0.190916	0.90958	0.686722	1	1	2042	"tags=15%, list=15%, signal=18%"
Cancer related genes involved in the cell signaling	BRENTANI_SIGNALING	BRENTANI_SIGNALING		174	0.197331	0.909443	0.693387	1	1	3444	"tags=29%, list=26%, signal=38%"
Up-regulated with stable, ectopic overexpression of BRCA1 in DU-145 human prostate cancer cell lines, compared to neo-only controls	BRCA1_OVEREXP_PROSTATE_UP	BRCA1_OVEREXP_PROSTATE_UP		154	0.193993	0.908529	0.631579	1	1	3548	"tags=24%, list=27%, signal=32%"
TGF-beta signaling activates SMADs, which interact with intracellular Tob to maintain unstimulated T cells by repressing IL-2 expression.	TOB1PATHWAY	TOB1PATHWAY		17	0.329424	0.907286	0.577495	1	1	604	"tags=12%, list=5%, signal=12%"
Cancer related genes involved in protein modification	BRENTANI_PROTEIN_MODIFICATION	BRENTANI_PROTEIN_MODIFICATION		142	0.198791	0.906098	0.716632	1	1	3686	"tags=31%, list=28%, signal=42%"
The multiplication or reproduction of cells, resulting in the rapid expansion of a cell population.	CELL_PROLIFERATION	CELL_PROLIFERATION		198	0.217114	0.905675	0.737395	1	1	3473	"tags=30%, list=26%, signal=40%"
SHEPARD_CELL_PROLIFERATION	SHEPARD_CELL_PROLIFERATION	SHEPARD_CELL_PROLIFERATION		198	0.217114	0.905675	0.737395	1	1	3473	"tags=30%, list=26%, signal=40%"
Tumor necrosis factor alpha binds to its receptor TNFR1 and induces caspase-dependent apoptosis.	TNFR1PATHWAY	TNFR1PATHWAY		28	0.268773	0.905578	0.658203	1	1	3408	"tags=29%, list=26%, signal=38%"
SMOOTH_MUSCLE_CONTRACTION	SMOOTH_MUSCLE_CONTRACTION	SMOOTH_MUSCLE_CONTRACTION		133	0.202089	0.905227	0.671642	1	1	3392	"tags=25%, list=25%, signal=33%"
Upregulated by butyrate at 16 hrs in SW260 colon carcinoma cells	HDACI_COLON_BUT16HRS_UP	HDACI_COLON_BUT16HRS_UP		35	0.270525	0.901729	0.604651	1	1	3686	"tags=34%, list=28%, signal=47%"
Genes significantly associated with MRD on day 46	FLOTHO_CASP8AP2_MRD_DIFF	FLOTHO_CASP8AP2_MRD_DIFF		84	0.199618	0.900635	0.640232	1	1	3363	"tags=24%, list=25%, signal=32%"
Toll-like receptors are activated by bacterial lipoproteins, lipopolysaccharides, and other surface molecules, and activate pro-inflammatory factors such as NF-kB.	TOLLPATHWAY	TOLLPATHWAY		30	0.288757	0.900314	0.609054	1	1	1216	"tags=13%, list=9%, signal=15%"
Upregulated in VHL-null renal carcinoma cells vs. VHL-rescued (Fig. 1a+b)	VHL_RCC_UP	VHL_RCC_UP		96	0.20775	0.897319	0.65625	1	1	925	"tags=8%, list=7%, signal=9%"
CPR_NULL_LIVER_UP	CPR_NULL_LIVER_UP	CPR_NULL_LIVER_UP		32	0.261734	0.895942	0.661355	1	1	3593	"tags=38%, list=27%, signal=51%"
WIELAND_HEPATITIS_B_INDUCED	WIELAND_HEPATITIS_B_INDUCED	WIELAND_HEPATITIS_B_INDUCED		106	0.204122	0.89465	0.611328	1	1	2493	"tags=17%, list=19%, signal=21%"
Effect of NUP98-HOXA9 on gene transcription at 16 d after transduction UP	TAKEDA_NUP8_HOXA9_16D_UP	TAKEDA_NUP8_HOXA9_16D_UP		135	0.22364	0.893202	0.75813	1	1	3235	"tags=32%, list=24%, signal=42%"
Up-regulated at any time point (1-24 hours) following treatment of mammary carcinoma cells (MCF-7) with exogenous human growth hormone	GH_EXOGENOUS_ANY_UP	GH_EXOGENOUS_ANY_UP		232	0.211539	0.892453	0.738281	1	1	1408	"tags=13%, list=11%, signal=14%"
158 genes commonly dysregulated in CD-1 and CD-2 groups downregulated	ZHAN_MM_CD1_VS_CD2_DN	ZHAN_MM_CD1_VS_CD2_DN		42	0.257723	0.891826	0.663265	1	1	3134	"tags=26%, list=24%, signal=34%"
Genes Significantly up-regulated in SLE patient Blood Mononuclear Cells	BENNETT_SLE_UP	BENNETT_SLE_UP		28	0.303296	0.890999	0.602459	1	1	3235	"tags=43%, list=24%, signal=56%"
APOPTOSIS_KEGG	APOPTOSIS_KEGG	APOPTOSIS_KEGG		49	0.249743	0.887756	0.685535	1	1	1256	"tags=14%, list=9%, signal=16%"
ELONGINA_KO_DN	ELONGINA_KO_DN	ELONGINA_KO_DN		154	0.204368	0.88681	0.704167	1	1	2444	"tags=18%, list=18%, signal=21%"
T cell differentiation into Th1 and Th2 cells occurs by differential chemokine receptor expression, which mediates tissue localization and immune response.	NKTPATHWAY	NKTPATHWAY		26	0.338985	0.886547	0.60396	1	1	1886	"tags=31%, list=14%, signal=36%"
Caseine kinase 1 (CK1) and cdk5 phosphorylate DARPP32 in the dopamine signaling pathway.	CK1PATHWAY	CK1PATHWAY		15	0.320296	0.886005	0.632231	1	1	3392	"tags=33%, list=25%, signal=45%"
VANASSE_BCL2_TARGETS	VANASSE_BCL2_TARGETS	VANASSE_BCL2_TARGETS		76	0.220626	0.88525	0.72379	1	1	1858	"tags=17%, list=14%, signal=20%"
PRMT5_KD_UP	PRMT5_KD_UP	PRMT5_KD_UP		166	0.189653	0.884759	0.637681	1	1	3538	"tags=29%, list=27%, signal=39%"
Up-regulated at least 2-fold 24 hours following injection of human growth hormone (GH) into mice lacking functional GHRHR (lit/lit), and with no detectable endogenous GH	GH_GHRHR_KO_24HRS_UP	GH_GHRHR_KO_24HRS_UP		115	0.220411	0.882201	0.721344	1	1	2365	"tags=23%, list=18%, signal=27%"
Genes upregulated in follicular lymphoma (FL) and downregulated in diffuse B-cell lymphomas (DLBCL) (fold change of at least 3)	SHIPP_FL_VS_DLBCL_UP	SHIPP_FL_VS_DLBCL_UP		34	0.273955	0.881113	0.619632	1	1	2837	"tags=24%, list=21%, signal=30%"
Bullinger Validation Signature (157 Affymetrix probe sets)	RADMACHER_AMLNORMALKARYTYPE_SIG	RADMACHER_AMLNORMALKARYTYPE_SIG		78	0.196021	0.880856	0.665339	1	1	2125	"tags=15%, list=16%, signal=18%"
Down-regulated 1-14 days following the differentiation of human bone marrow mesenchymal stem cells (hMSC) into adipocytes, versus untreated hMSC cells (Class VIII)	ADIPOGENESIS_HMSC_CLASS8_DN	ADIPOGENESIS_HMSC_CLASS8_DN		32	0.272666	0.879581	0.644172	1	1	653	"tags=9%, list=5%, signal=10%"
Regulated by UV-B light in normal human epidermal keratinocytes, cluster 7	UVB_NHEK3_C7	UVB_NHEK3_C7		53	0.220132	0.879124	0.648374	1	1	1174	"tags=9%, list=9%, signal=10%"
TNF-type receptor 4-1BB is bound by TRAF1 to activate the MAP kinase pathway in activated T cells.	41BBPATHWAY	41BBPATHWAY		18	0.286854	0.878894	0.668024	1	1	1158	"tags=17%, list=9%, signal=18%"
Down-regulated 2-fold in HeLa cells by Adenovirus type 12 (Ad12) at any timepoint to 48 hrs hours post-infection	AD12_ANY_DN	AD12_ANY_DN		25	0.308665	0.878766	0.64959	1	1	4210	"tags=48%, list=32%, signal=70%"
HYPERTROPHY_MODEL	HYPERTROPHY_MODEL	HYPERTROPHY_MODEL		20	0.322067	0.877977	0.609756	1	1	1552	"tags=20%, list=12%, signal=23%"
Genes differentially expressed between normal, MGUS and myeloma samples that are in regions of LOH present in 10% of samples	WALKER_MM_SNP_DIFF	WALKER_MM_SNP_DIFF		43	0.206622	0.877708	0.640496	1	1	2163	"tags=16%, list=16%, signal=19%"
TYROSINE_METABOLISM	TYROSINE_METABOLISM	TYROSINE_METABOLISM		28	0.289325	0.877562	0.679739	1	1	1001	"tags=14%, list=8%, signal=15%"
Down-regulated in the environmental stress response in human fibroblasts (regulated similarly by gamma and UV rediation and 4-NQO)	ESR_FIBROBLAST_DN	ESR_FIBROBLAST_DN		15	0.316011	0.877538	0.623188	1	1	3322	"tags=47%, list=25%, signal=62%"
SHEPARD_CRASH_AND_BURN_MUT_VS_WT_UP	SHEPARD_CRASH_AND_BURN_MUT_VS_WT_UP	SHEPARD_CRASH_AND_BURN_MUT_VS_WT_UP		137	0.227555	0.875858	0.630802	1	1	2573	"tags=18%, list=19%, signal=21%"
DNA_REPLICATION_REACTOME	DNA_REPLICATION_REACTOME	DNA_REPLICATION_REACTOME		44	0.266973	0.875271	0.656388	1	1	3510	"tags=39%, list=26%, signal=52%"
Up-regulated at any timepoint follwing VEGF treatment of human myometrial microvascular endothelial cells	VEGF_MMMEC_ALL_UP	VEGF_MMMEC_ALL_UP		91	0.222972	0.872638	0.721649	1	1	2802	"tags=23%, list=21%, signal=29%"
Sonic hedgehog related genes	STURLA_SONIC_HEDGEHOG	STURLA_SONIC_HEDGEHOG		16	0.283757	0.871544	0.662577	1	1	2010	"tags=19%, list=15%, signal=22%"
Death receptors such as Fas and DR3, 4, and 5 transduce pro-apoptotic signaling by oligomerizing to activate the caspase cascade.	DEATHPATHWAY	DEATHPATHWAY		32	0.25748	0.871392	0.692	1	1	1594	"tags=16%, list=12%, signal=18%"
Up-regulated in fibroblasts following infection with human cytomegalovirus (at least 3-fold, with Affymetrix change call, in at least two consectutive timepoints), with maximum change at 48 hours	CMV_HCMV_TIMECOURSE_48HRS_UP	CMV_HCMV_TIMECOURSE_48HRS_UP		66	0.248689	0.870941	0.701863	1	1	2944	"tags=30%, list=22%, signal=39%"
Effect of NUP98-HOXA9 on gene transcription at 6 h after transfection UP	TAKEDA_NUP8_HOXA9_6H_UP	TAKEDA_NUP8_HOXA9_6H_UP		68	0.252092	0.870718	0.703125	1	1	1856	"tags=21%, list=14%, signal=24%"
Upregulated in fibroblasts from old individuals, compared to young	OLD_FIBRO_UP	OLD_FIBRO_UP		55	0.234039	0.870468	0.698039	1	1	2484	"tags=22%, list=19%, signal=27%"
Interleukins and TNF serve as signals to coordinate the inflammatory response, in which macrophages recruit and activate neutrophils, fibroblasts, and T cells.	INFLAMPATHWAY	INFLAMPATHWAY		29	0.322499	0.870067	0.655311	1	1	1856	"tags=31%, list=14%, signal=36%"
List of YY1 target genes identified in MEFs expressing ~25% of YY1 UP	GAY_YY1_UP	GAY_YY1_UP		173	0.21178	0.869934	0.771186	1	1	1665	"tags=14%, list=12%, signal=16%"
BRCA1 and 2 block cell cycle progression in response to DNA damage and promote double-stranded break repair; mutations induce breast cancer susceptibility.	ATRBRCAPATHWAY	ATRBRCAPATHWAY		20	0.340482	0.869573	0.636183	1	1	167	"tags=10%, list=1%, signal=10%"
Genes on chromosome 17 with copy-number-driven expression in pancreatic adenocarcinoma.	AGUIRRE_PANCREAS_CHR17	AGUIRRE_PANCREAS_CHR17		70	0.203127	0.86951	0.636	1	1	4054	"tags=34%, list=30%, signal=49%"
Genes up-regulated by interferon-alpha in HT1080 (fibrosarcoma)	DER_IFNA_UP	DER_IFNA_UP		65	0.223991	0.869498	0.634538	1	1	1008	"tags=9%, list=8%, signal=10%"
Genes upregulated in multiple myeloma cells exposed to the pro-proliferative cytokine IL-6 versus those co-cultured with bone marrow stromal cells.	CROONQUIST_IL6_STROMA_UP	CROONQUIST_IL6_STROMA_UP		37	0.277825	0.869417	0.643585	1	1	2436	"tags=27%, list=18%, signal=33%"
Upregulated in gastric cancer cell lines reistant to 5-fluorouracil, compared to parent chemosensitive lines	5FU_RESIST_GASTRIC_UP	5FU_RESIST_GASTRIC_UP		21	0.309022	0.868636	0.616123	1	1	1456	"tags=19%, list=11%, signal=21%"
Downregulated in normal human keratinocytes carrying episomal HPV31 DNA	HPV31_DN	HPV31_DN		44	0.25503	0.867858	0.708911	1	1	3539	"tags=30%, list=27%, signal=40%"
Upregulated following IL-6 treatment in normal skin fibroblasts	IL6_FIBRO_UP	IL6_FIBRO_UP		47	0.254645	0.86765	0.710843	1	1	3567	"tags=34%, list=27%, signal=46%"
GPCRDB_OTHER	GPCRDB_OTHER	GPCRDB_OTHER		49	0.316321	0.866388	0.646586	1	1	1986	"tags=27%, list=15%, signal=31%"
Upregulated in the atria of healthy hearts, compared to venticles	ATRIA_UP	ATRIA_UP		195	0.199684	0.865682	0.710728	1	1	2192	"tags=16%, list=16%, signal=19%"
Any series of molecular signals initiated by the binding of an extracellular ligand to a receptor on the surface of the target cell.	CELL_SURFACE_RECEPTOR_LINKED_SIGNAL_TRANSDUCTION	CELL_SURFACE_RECEPTOR_LINKED_SIGNAL_TRANSDUCTION		128	0.223643	0.864897	0.790984	1	1	2605	"tags=25%, list=20%, signal=31%"
The top 100 genes upregulated following Apc loss at day 5 (day4)	SANSOM_APC_LOSS5_UP	SANSOM_APC_LOSS5_UP		70	0.258464	0.863712	0.73913	1	1	2552	"tags=30%, list=19%, signal=37%"
Down-regulated at any timepoint by treatment of human fibroblasts with UV light or gamma radiation, but not by 4-NQO	GAMMA-UV_FIBRO_DN	GAMMA-UV_FIBRO_DN		36	0.237213	0.863233	0.67579	1	1	598	"tags=8%, list=4%, signal=9%"
Genes overexpressed in leukemia cells.	CHIARETTI_T_ALL	CHIARETTI_T_ALL		254	0.189861	0.861908	0.816327	1	1	3061	"tags=24%, list=23%, signal=30%"
LEE_MYC_DN	LEE_MYC_DN	LEE_MYC_DN		59	0.239704	0.86153	0.751456	1	1	3096	"tags=25%, list=23%, signal=33%"
Upregulated by sulindac at 24 hrs in SW260 colon carcinoma cells	HDACI_COLON_SUL24HRS_UP	HDACI_COLON_SUL24HRS_UP		55	0.199533	0.85937	0.662136	1	1	2834	"tags=16%, list=21%, signal=21%"
CHESLER_BRAIN_CIS_GENES	CHESLER_BRAIN_CIS_GENES	CHESLER_BRAIN_CIS_GENES		50	0.216768	0.858464	0.692929	1	1	2174	"tags=16%, list=16%, signal=19%"
Up-regulated following stable autocrine expression of human growth hormone in mammary carcinoma cells (MCF-7)	GH_AUTOCRINE_UP	GH_AUTOCRINE_UP		180	0.191268	0.8576	0.809935	1	1	1830	"tags=16%, list=14%, signal=18%"
Genes upregulated in CD8+ T cells undergoing homeostatic proliferation (HP) versus naive CD8+ T cell populations; these genes are not upregulated versus effector or memory cell population.	GOLDRATH_HP	GOLDRATH_HP		129	0.184981	0.854919	0.644033	1	1	3156	"tags=21%, list=24%, signal=27%"
HSC_HSCANDPROGENITORS_FETAL	HSC_HSCANDPROGENITORS_FETAL	HSC_HSCANDPROGENITORS_FETAL		452	0.165319	0.854859	0.958071	1	1	2204	"tags=15%, list=17%, signal=17%"
HSC_HSCANDPROGENITORS_SHARED	HSC_HSCANDPROGENITORS_SHARED	HSC_HSCANDPROGENITORS_SHARED		452	0.165319	0.854859	0.958071	1	1	2204	"tags=15%, list=17%, signal=17%"
Interferon-regulated genes upregulated by DAC treatment in T24 bladder carcinoma cells	DAC_IFN_BLADDER_UP	DAC_IFN_BLADDER_UP		16	0.316524	0.854495	0.680723	1	1	4390	"tags=50%, list=33%, signal=74%"
Down-regulated in human granulosa cells by the gonadotropins LH and FSH, as well as by cAMP-stimulator forskolin	GN_CAMP_GRANULOSA_DN	GN_CAMP_GRANULOSA_DN		61	0.20038	0.854473	0.661972	1	1	2484	"tags=15%, list=19%, signal=18%"
Downregulated by butyrate at 12 hrs in SW260 colon carcinoma cells	HDACI_COLON_BUT12HRS_DN	HDACI_COLON_BUT12HRS_DN		66	0.220622	0.854134	0.674747	1	1	2272	"tags=18%, list=17%, signal=22%"
CREB is a transcription factor that binds to cAMP-responsive elements (CREs) to activate transcription in response to extracellular signaling.	CREBPATHWAY	CREBPATHWAY		26	0.259713	0.853699	0.659449	1	1	3631	"tags=31%, list=27%, signal=42%"
Down-regulated in fibroblasts at 6 hours following infection with UV-inactivated CMV, but not untreated CMV	UV-CMV_UNIQUE_HCMV_6HRS_DN	UV-CMV_UNIQUE_HCMV_6HRS_DN		81	0.213583	0.852206	0.787056	1	1	2148	"tags=15%, list=16%, signal=18%"
LEE_ACOX1_UP	LEE_ACOX1_UP	LEE_ACOX1_UP		64	0.224559	0.850609	0.723529	1	1	2992	"tags=27%, list=22%, signal=34%"
Cancer related genes involved in cell adhesion and metalloproteinases	BRENTANI_CELL_ADHESION	BRENTANI_CELL_ADHESION		91	0.219204	0.846827	0.78252	1	1	2418	"tags=20%, list=18%, signal=24%"
Genes expressed in T-cell acute lymphocytic leukemia	CHIARETTI_T_ALL_DIFF	CHIARETTI_T_ALL_DIFF		277	0.185201	0.845342	0.843177	1	1	3061	"tags=23%, list=23%, signal=29%"
Up-regulated in primary human adipocytes, versus preadipocytes	ADIP_HUMAN_UP	ADIP_HUMAN_UP		59	0.211068	0.845305	0.718336	1	1	2679	"tags=24%, list=20%, signal=30%"
Downregulated by both butyrate and TSA at any timepoint up to 48 hrs in SW260 colon carcinoma cells	HDACI_COLON_TSABUT_DN	HDACI_COLON_TSABUT_DN		19	0.285938	0.843764	0.696356	1	1	3250	"tags=26%, list=24%, signal=35%"
Up-regulated in XPB/TTD fibroblasts (expressing XPB-A355C), compared to XPB/CS fibroblasts (expressing XPB-T296C)	XPB_TTD-CS_UP	XPB_TTD-CS_UP		26	0.244305	0.842396	0.662835	1	1	3539	"tags=31%, list=27%, signal=42%"
Upregulated by Et-743 in HeLa cells	ET743_HELA_UP	ET743_HELA_UP		56	0.242798	0.842142	0.688492	1	1	1911	"tags=18%, list=14%, signal=21%"
Upregulated in corneal fibroblasts after interleukin-1 treatment (Tables 1 and 2)	IL1_CORNEA_UP	IL1_CORNEA_UP		62	0.23908	0.83742	0.818182	1	1	2663	"tags=26%, list=20%, signal=32%"
Dendritic cells internalize and present antigen, after which they migrate to lymphocyte-rich tissues and induce T and B cell differentiation.	DCPATHWAY	DCPATHWAY		20	0.345324	0.836104	0.746331	1	1	1856	"tags=40%, list=14%, signal=46%"
The 50 most significantly down-regulated genes in MM in comparison with normal bone marrow PCs	ZHAN_MULTIPLE_MYELOMA_VS_NORMAL_DN	ZHAN_MULTIPLE_MYELOMA_VS_NORMAL_DN		38	0.259536	0.835039	0.719836	1	1	3093	"tags=29%, list=23%, signal=38%"
ADIP_VS_PREADIP_DN	ADIP_VS_PREADIP_DN	ADIP_VS_PREADIP_DN		37	0.246534	0.834476	0.657534	1	1	2430	"tags=22%, list=18%, signal=26%"
LEE_MYC_TGFA_UP	LEE_MYC_TGFA_UP	LEE_MYC_TGFA_UP		60	0.225565	0.833965	0.708812	1	1	2087	"tags=17%, list=16%, signal=20%"
Upregulated by sulindac at any timepoint up to 48 hrs in SW260 colon carcinoma cells	HDACI_COLON_SUL_UP	HDACI_COLON_SUL_UP		113	0.181001	0.833831	0.777328	1	1	2651	"tags=17%, list=20%, signal=21%"
Up-regulated in human non-small cell lung carcinoma cell line H460 following 24-hour treatment with sodium butyrate	NAB_LUNG_UP	NAB_LUNG_UP		26	0.240132	0.832421	0.634387	1	1	4733	"tags=42%, list=36%, signal=65%"
The Arp 2/3 complex localizes to the Y-junction of polymerizing actin fibers that enable lamellipod extension and consequent cell motility.	ACTINYPATHWAY	ACTINYPATHWAY		16	0.304837	0.831753	0.645749	1	1	2004	"tags=19%, list=15%, signal=22%"
Genes expressed in classic medulloblastomas. (p &lt; 0.01)	POMEROY_DESMOPLASIC_VS_CLASSIC_MD_DN	POMEROY_DESMOPLASIC_VS_CLASSIC_MD_DN		41	0.228567	0.831156	0.691849	1	1	3117	"tags=27%, list=23%, signal=35%"
HSC_HSCANDPROGENITORS_ADULT	HSC_HSCANDPROGENITORS_ADULT	HSC_HSCANDPROGENITORS_ADULT		459	0.159909	0.828771	0.979757	1	1	2204	"tags=15%, list=17%, signal=17%"
Downregulated in fibroblasts from old individuals, compared to young	OLD_FIBRO_DN	OLD_FIBRO_DN		147	0.184507	0.826747	0.754717	1	1	881	"tags=8%, list=7%, signal=9%"
Down-regulated following stable autocrine expression of human growth hormone in mammary carcinoma cells (MCF-7)	GH_AUTOCRINE_DN	GH_AUTOCRINE_DN		107	0.211042	0.826735	0.778243	1	1	3585	"tags=29%, list=27%, signal=39%"
Up-regulated in pulpal tissue from extracted carious teeth (cavities), compared to tissue from extracted healthy teeth	CARIES_PULP_UP	CARIES_PULP_UP		203	0.197415	0.826499	0.80566	1	1	3356	"tags=24%, list=25%, signal=32%"
The Rho family GTPases activate the p38 MAPKs under environmental stress or in the presence of pro-inflammatory cytokines.	P38MAPKPATHWAY	P38MAPKPATHWAY		39	0.210203	0.825683	0.76087	1	1	4471	"tags=38%, list=34%, signal=58%"
Commonly downregulated in fibroblasts from Werner Syndrome and old individuals, compared to young	OLDWERNER_FIBRO_DN	OLDWERNER_FIBRO_DN		101	0.196312	0.824542	0.742394	1	1	881	"tags=9%, list=7%, signal=9%"
CHESLER_BRAIN_HIGHEST_VARIANCE_GENES	CHESLER_BRAIN_HIGHEST_VARIANCE_GENES	CHESLER_BRAIN_HIGHEST_VARIANCE_GENES		21	0.268006	0.823491	0.723529	1	1	1274	"tags=14%, list=10%, signal=16%"
Down-regulated at any timepoint following treatment of XPB/CS fibroblasts with 3 J/m^2 UVC	UVC_XPCS_ALL_DN	UVC_XPCS_ALL_DN		478	0.184281	0.822921	0.688363	1	1	3995	"tags=29%, list=30%, signal=40%"
Upregulated by butyrate at 24 hrs in SW260 colon carcinoma cells	HDACI_COLON_BUT24HRS_UP	HDACI_COLON_BUT24HRS_UP		61	0.211714	0.822174	0.779592	1	1	3223	"tags=25%, list=24%, signal=32%"
Upregulated 2-fold in HT1080 cells 6 hours following treatment with interferon beta	IFN_BETA_UP	IFN_BETA_UP		65	0.202671	0.820995	0.742739	1	1	2370	"tags=17%, list=18%, signal=20%"
Genes with some basal expression and partially-methylated promoters, upregulated by the combination of TSA and DAC in RKO cells	TSADAC_RKOEXP_UP	TSADAC_RKOEXP_UP		15	0.323586	0.819175	0.74717	1	1	706	"tags=20%, list=5%, signal=21%"
Genes whose expression is consistently negatively correlated with breast cancer outcomes - higher expression is associated with metastasis and poor prognosis	BRCA_PROGNOSIS_NEG	BRCA_PROGNOSIS_NEG		94	0.214762	0.818124	0.829077	1	1	3468	"tags=27%, list=26%, signal=36%"
Up-regulated at 24 hours following treatment of human lymphocytes (TK6) with a high dose of bleomycin	BLEO_HUMAN_LYMPH_HIGH_24HRS_UP	BLEO_HUMAN_LYMPH_HIGH_24HRS_UP		92	0.195588	0.817261	0.784431	1	1	2627	"tags=22%, list=20%, signal=27%"
PHENYLALANINE_METABOLISM	PHENYLALANINE_METABOLISM	PHENYLALANINE_METABOLISM		21	0.270466	0.816904	0.8125	1	1	1001	"tags=14%, list=8%, signal=15%"
Inactive nuclear factor kB (NF-kB) is inhibited by the IkB family in the cytoplasm; active NF-kB is localized in the nucleus and regulates transcription of a variety of genes.	NFKBPATHWAY	NFKBPATHWAY		23	0.280313	0.816786	0.768627	1	1	1158	"tags=13%, list=9%, signal=14%"
Top 50 genes differentially expressed in CD19-enriched tonsil B cells and CD138-enriched tonsil plamsa cells.	ZHAN_TONSIL_PCBC	ZHAN_TONSIL_PCBC		43	0.232903	0.815022	0.865079	1	1	2272	"tags=19%, list=17%, signal=22%"
Down-regulation is associated with increasing age in normal human kidney tissue from 74 patients, and expression is higher in kidney than in whole blood	AGEING_KIDNEY_SPECIFIC_DN	AGEING_KIDNEY_SPECIFIC_DN		120	0.174089	0.814929	0.76971	1	1	1775	"tags=13%, list=13%, signal=14%"
Genes up-regulated by interferon-alpha in primary hepatocyte	RADAEVA_IFNA_UP	RADAEVA_IFNA_UP		50	0.239343	0.814433	0.730769	1	1	2026	"tags=18%, list=15%, signal=21%"
Genomic signature of progenitors immortalized by Hoxa9 versus Hoxa9 plus Meis1 Increased expression in Hoxa9 plus Meis1-immortalized progenitors	WANG_HOXA9_VS_MEIS1_DN	WANG_HOXA9_VS_MEIS1_DN		21	0.270262	0.814201	0.751908	1	1	3037	"tags=29%, list=23%, signal=37%"
These are genes identified by simple statistical criteria as differing in their mRNA expresssion between WTs and fetal kidneys LOW	LI_FETAL_VS_WT_KIDNEY_UP	LI_FETAL_VS_WT_KIDNEY_UP		179	0.186512	0.812609	0.7251	1	1	2200	"tags=15%, list=17%, signal=18%"
The list of most highly downregulated genes after conditional expression of C/EBPalpha	HALMOS_CEBP_DN	HALMOS_CEBP_DN		43	0.247108	0.812428	0.792181	1	1	1663	"tags=16%, list=12%, signal=19%"
Upregulated by TPA at two consecutive timepoints between 2-24hrs in sensitive HL-60 cells	TPA_SENS_MIDDLE_UP	TPA_SENS_MIDDLE_UP		65	0.209025	0.812391	0.837259	1	1	2115	"tags=18%, list=16%, signal=22%"
Up-regulated in a medulloblastoma cell line resistant to both BCNU and O6-BG, compared to sensitive parent line (D-341 MED)	O6BG_RESIST_MEDULLOBLASTOMA_DN	O6BG_RESIST_MEDULLOBLASTOMA_DN		51	0.180014	0.808954	0.756098	1	1	521	"tags=6%, list=4%, signal=6%"
Downregulated by curcumin at any timepoint up to 48 hrs in SW260 colon carcinoma cells	HDACI_COLON_CUR_DN	HDACI_COLON_CUR_DN		38	0.233217	0.808434	0.735656	1	1	2605	"tags=24%, list=20%, signal=29%"
Stronger induction by H2O2 in CSB-null fibroblasts, compared to CSB-rescued (Table 2, cluster 1)	H2O2_CSBDIFF_C1	H2O2_CSBDIFF_C1		32	0.241913	0.808419	0.765957	1	1	3557	"tags=31%, list=27%, signal=43%"
Down-regulated in fibroblasts following infection with human cytomegalovirus (at least 3-fold, with Affymetrix change call, in at least two consectutive timepoints), with maximum change at 4 hours	CMV_HCMV_TIMECOURSE_4HRS_DN	CMV_HCMV_TIMECOURSE_4HRS_DN		35	0.252393	0.807714	0.801636	1	1	1797	"tags=23%, list=13%, signal=26%"
Genes (n = 109) significantly upregulated in RD-EF and also highly expressed in EFT	ZHANG_EFT_EWSFLI1_UP	ZHANG_EFT_EWSFLI1_UP		88	0.182658	0.807193	0.800797	1	1	736	"tags=6%, list=6%, signal=6%"
Downregulated at 24 hours by UV-B light in normal human epidermal keratinocytes	UVB_NHEK4_24HRS_DN	UVB_NHEK4_24HRS_DN		18	0.300164	0.805185	0.777328	1	1	3553	"tags=56%, list=27%, signal=76%"
BMPC genes overexpressed in TACI high patients	MOREAUX_TACI_HI_IN_BMPC	MOREAUX_TACI_HI_IN_BMPC		94	0.224733	0.804651	0.701375	1	1	2391	"tags=17%, list=18%, signal=21%"
Genes downregulated by HOXA9	DORSAM_HOXA9_DN	DORSAM_HOXA9_DN		30	0.24654	0.804643	0.755991	1	1	4953	"tags=53%, list=37%, signal=85%"
NADLER_OBESITY_HYPERGLYCEMIA	NADLER_OBESITY_HYPERGLYCEMIA	NADLER_OBESITY_HYPERGLYCEMIA		42	0.208402	0.804232	0.778008	1	1	3223	"tags=29%, list=24%, signal=38%"
Upregulated by TPA at two consecutive timepoints between 12-48 hrs in sensitive HL-60 cells	TPA_SENS_LATE_UP	TPA_SENS_LATE_UP		52	0.208848	0.803067	0.861446	1	1	2948	"tags=25%, list=22%, signal=32%"
Up-regulated mRNAs in monocyte-derived DCs	HOHENKIRK_MONOCYTE_DEND_UP	HOHENKIRK_MONOCYTE_DEND_UP		106	0.190429	0.802708	0.865031	1	1	2227	"tags=17%, list=17%, signal=20%"
G-alpha-13 influences the actin cytoskeleton and activates protein kinase D, PI3K, and Pyk2.	ST_GA13_PATHWAY	ST_GA13_PATHWAY		35	0.225607	0.802521	0.802151	1	1	1395	"tags=14%, list=10%, signal=16%"
Down-regulated at any timepoint by treatment of human fibroblasts with gamma radiation, but not by UV lght or 4-NQO	GAMMA_UNIQUE_FIBRO_DN	GAMMA_UNIQUE_FIBRO_DN		56	0.228428	0.802112	0.80814	1	1	1595	"tags=14%, list=12%, signal=16%"
Effect of NUP98-HOXA9 on gene transcription at 3 d after transduction Down	TAKEDA_NUP8_HOXA9_3D_DN	TAKEDA_NUP8_HOXA9_3D_DN		27	0.272819	0.801698	0.789899	1	1	2337	"tags=30%, list=18%, signal=36%"
MAMMARY_DEV_UP	MAMMARY_DEV_UP	MAMMARY_DEV_UP		50	0.240588	0.799646	0.839175	1	1	2534	"tags=26%, list=19%, signal=32%"
Upregulated by sodium arsenite in fibroblasts (Clusters 1, 2, and 3)	AS3_FIBRO_UP	AS3_FIBRO_UP		43	0.220637	0.799395	0.780041	1	1	1946	"tags=16%, list=15%, signal=19%"
Upregulated late by sodium arsenite in fibroblasts (Cluster 3)	AS3_FIBRO_C3	AS3_FIBRO_C3		43	0.220637	0.799395	0.780041	1	1	1946	"tags=16%, list=15%, signal=19%"
MITOCHONDRIAL_FATTY_ACID_BETAOXIDATION	MITOCHONDRIAL_FATTY_ACID_BETAOXIDATION	MITOCHONDRIAL_FATTY_ACID_BETAOXIDATION		16	0.266315	0.798595	0.702595	1	1	4998	"tags=44%, list=38%, signal=70%"
ADIP_DIFF_CLUSTER5	ADIP_DIFF_CLUSTER5	ADIP_DIFF_CLUSTER5		35	0.253919	0.796349	0.772177	1	1	2847	"tags=23%, list=21%, signal=29%"
Up-regulated in fibroblasts at 6 hours following either infection with UV-inactivated CMV or interferon-alpha	IFNA_UV-CMV_COMMON_HCMV_6HRS_UP	IFNA_UV-CMV_COMMON_HCMV_6HRS_UP		29	0.253072	0.794405	0.803493	1	1	3235	"tags=41%, list=24%, signal=55%"
Mef2 transcription factors promote calcium-induced apoptosis in T cells and are regulated by MAP kinases and histone deacetylases.	MEF2DPATHWAY	MEF2DPATHWAY		18	0.25002	0.793974	0.713389	1	1	128	"tags=6%, list=1%, signal=6%"
Core group of genes consistently up-regulated following exposure to serum in a variety of human fibroblast cell lines (higher expression in activated cells, not cell-cycle dependent)	SERUM_FIBROBLAST_CORE_UP	SERUM_FIBROBLAST_CORE_UP		174	0.175922	0.793269	0.883333	1	1	3484	"tags=26%, list=26%, signal=35%"
Upregulated by sulindac at 12 hrs in SW260 colon carcinoma cells	HDACI_COLON_SUL12HRS_UP	HDACI_COLON_SUL12HRS_UP		20	0.264218	0.792869	0.744048	1	1	3304	"tags=25%, list=25%, signal=33%"
Down-regulated in liver, heart or kidney tissue following treatment of hypophysectomized rats with growth hormone	GH_HYPOPHYSECTOMY_RAT_DN	GH_HYPOPHYSECTOMY_RAT_DN		15	0.296324	0.79067	0.7	1	1	1759	"tags=20%, list=13%, signal=23%"
LEE_MYC_E2F1_UP	LEE_MYC_E2F1_UP	LEE_MYC_E2F1_UP		55	0.225049	0.788348	0.846154	1	1	2090	"tags=18%, list=16%, signal=21%"
Progressively down-regulated through 18 hours following treatment of WS1 human skin fibroblasts with UVC at a high dose (50 J/m^2) (cluster d5)	UVC_HIGH_D5_DN	UVC_HIGH_D5_DN		36	0.195702	0.787643	0.814894	1	1	4402	"tags=33%, list=33%, signal=50%"
Genes directly regulated and repressed by anti-CD44	HOGERKORP_CD44_DN	HOGERKORP_CD44_DN		21	0.277583	0.787084	0.783784	1	1	3405	"tags=43%, list=26%, signal=57%"
Down-regulated at 12 hours following treatment of WS1 human skin fibroblasts with UVC at a low dose (10 J/m^2) (cluster c3)	UVC_LOW_C3_DN	UVC_LOW_C3_DN		19	0.250844	0.786699	0.764356	1	1	3429	"tags=32%, list=26%, signal=42%"
Genes upregulated by androgen in neoplastic prostate epithelium	NELSON_ANDROGEN_UP	NELSON_ANDROGEN_UP		59	0.219145	0.78534	0.804878	1	1	2021	"tags=19%, list=15%, signal=22%"
Thirty probesets upregulated &gt;= 17-fold in CBP null B-cells	XU_CBP_UP	XU_CBP_UP		19	0.277679	0.785209	0.774127	1	1	4138	"tags=37%, list=31%, signal=53%"
GPCRDB_CLASS_B_SECRETIN_LIKE	GPCRDB_CLASS_B_SECRETIN_LIKE	GPCRDB_CLASS_B_SECRETIN_LIKE		23	0.281245	0.780974	0.86785	1	1	1175	"tags=17%, list=9%, signal=19%"
The group of G-protein coupled receptors that are structurally/functionally related to the secretin receptor.	GPCRS_CLASS_B_SECRETIN_LIKE	GPCRS_CLASS_B_SECRETIN_LIKE		23	0.281245	0.780974	0.86785	1	1	1175	"tags=17%, list=9%, signal=19%"
GAMMA_HEXACHLOROCYCLOHEXANE_DEGRADATION	GAMMA_HEXACHLOROCYCLOHEXANE_DEGRADATION	GAMMA_HEXACHLOROCYCLOHEXANE_DEGRADATION		28	0.29361	0.780943	0.791075	1	1	3446	"tags=46%, list=26%, signal=62%"
Genes overexpressed in TACI low patients	MOREAUX_TACI_HI_VS_LOW_DN	MOREAUX_TACI_HI_VS_LOW_DN		143	0.236806	0.780867	0.755741	1	1	2701	"tags=22%, list=20%, signal=27%"
Description Genes that are downregulated in AML NPM1 mutant versus AML NPM1 wild type	VERHAAK_AML_NPM1_MUT_VS_WT_DN	VERHAAK_AML_NPM1_MUT_VS_WT_DN		258	0.17505	0.780864	0.954092	1	1	2351	"tags=17%, list=18%, signal=20%"
Genes up-regulated 4 hours following arsenic treatment that discriminate arsenic from other stress agents	STRESS_ARSENIC_SPECIFIC_UP	STRESS_ARSENIC_SPECIFIC_UP		144	0.174425	0.779394	0.880412	1	1	1272	"tags=9%, list=10%, signal=10%"
Down-regulated at any timepoint by treatment of human fibroblasts with UV light, but not bygamma radiation or 4-NQO	UV_UNIQUE_FIBRO_DN	UV_UNIQUE_FIBRO_DN		30	0.253482	0.776467	0.77821	1	1	317	"tags=7%, list=2%, signal=7%"
Most significant genes up-regulated by Act in macrophages from 0 to 2 h as determined by four separate analysis methods	GALINDO_ACT_UP	GALINDO_ACT_UP		73	0.180152	0.776087	0.848812	1	1	3452	"tags=25%, list=26%, signal=33%"
HIV-infected CD4 helper T cells may express Fas ligand, which binds to the Fas receptors of uninfected cells and induces apoptosis.	HIVNEFPATHWAY	HIVNEFPATHWAY		55	0.214175	0.773543	0.865347	1	1	1012	"tags=9%, list=8%, signal=10%"
Down-regulated in fibroblasts at 6 hours following infection with UV-inactivated human cytomegalovirus	CMV-UV_HCMV_6HRS_DN	CMV-UV_HCMV_6HRS_DN		107	0.188814	0.772944	0.89605	1	1	1265	"tags=9%, list=9%, signal=10%"
UREA_CYCLE_AND_METABOLISM_OF_AMINO_GROUPS	UREA_CYCLE_AND_METABOLISM_OF_AMINO_GROUPS	UREA_CYCLE_AND_METABOLISM_OF_AMINO_GROUPS		17	0.246933	0.769929	0.780911	1	1	3443	"tags=35%, list=26%, signal=48%"
PASSERINI_APOPTOSIS	PASSERINI_APOPTOSIS	PASSERINI_APOPTOSIS		42	0.221464	0.767223	0.824903	1	1	2379	"tags=19%, list=18%, signal=23%"
HSC_MATURE_SHARED	HSC_MATURE_SHARED	HSC_MATURE_SHARED		202	0.166166	0.766302	0.954545	1	1	2022	"tags=13%, list=15%, signal=15%"
OXIDATIVE_PHOSPHORYLATION	OXIDATIVE_PHOSPHORYLATION	OXIDATIVE_PHOSPHORYLATION		55	0.156627	0.766166	0.682773	1	1	5132	"tags=44%, list=39%, signal=71%"
AGED_MOUSE_HYPOTH_UP	AGED_MOUSE_HYPOTH_UP	AGED_MOUSE_HYPOTH_UP		43	0.205772	0.764346	0.688391	1	1	4742	"tags=44%, list=36%, signal=68%"
Upregulated by UV-B light in squamous cell carcinoma cells	UVB_SCC_UP	UVB_SCC_UP		86	0.176668	0.764073	0.762994	1	1	1665	"tags=9%, list=12%, signal=11%"
Down-regulated at 8 hours following treatment of XPB/CS fibroblasts with 3 J/m^2 UVC	UVC_XPCS_8HR_DN	UVC_XPCS_8HR_DN		408	0.171557	0.763689	0.796	1	1	3995	"tags=28%, list=30%, signal=38%"
Genes related to radiation sensitivity	RADIATION_SENSITIVITY	RADIATION_SENSITIVITY		24	0.235636	0.763032	0.817073	1	1	3808	"tags=29%, list=29%, signal=41%"
Cell-proliferation-related genes upregulated by SAHA and depsipeptide (histone deacetylase inhibitors)	PEART_HISTONE_UP	PEART_HISTONE_UP		51	0.193788	0.762481	0.809237	1	1	4804	"tags=45%, list=36%, signal=70%"
Genes up-regulated by imatinib during dendritic cell differentiation	APPEL_IMATINIB_UP	APPEL_IMATINIB_UP		31	0.258473	0.7599	0.824597	1	1	3047	"tags=32%, list=23%, signal=42%"
Up-regulated in one group (A) of BRCAx tumors (familial non-BRCA1/BRCA2 breast cancer), compared to a second BRCAx group (B)	BRACX_UP	BRACX_UP		19	0.256446	0.759317	0.763566	1	1	1019	"tags=16%, list=8%, signal=17%"
p53 induces cell cycle arrest or apoptosis under conditions of DNA damage.	P53PATHWAY	P53PATHWAY		16	0.281461	0.758811	0.799163	1	1	84	"tags=6%, list=1%, signal=6%"
The intrinsic prothrombin activation pathway is activated by traumatized blood vessels and induces clot formation.	INTRINSICPATHWAY	INTRINSICPATHWAY		22	0.280219	0.758686	0.846758	1	1	3885	"tags=45%, list=29%, signal=64%"
CREB_BRAIN_2WKS_UP	CREB_BRAIN_2WKS_UP	CREB_BRAIN_2WKS_UP		21	0.270171	0.757026	0.759152	1	1	3635	"tags=33%, list=27%, signal=46%"
Downregulated in the glomeruli of cadaver kidneys from patients with diabetic nephropathy, compared to normal controls	DIAB_NEPH_DN	DIAB_NEPH_DN		373	0.146991	0.756872	0.850312	1	1	2436	"tags=15%, list=18%, signal=18%"
Down-regulated in two Et-743-resistant cell lines (chondrosarcoma and ovarian carcinoma) compared to sensitive parental lines	ET743_RESIST_DN	ET743_RESIST_DN		40	0.231062	0.756481	0.800821	1	1	2261	"tags=18%, list=17%, signal=21%"
Up-regulated in fibroblasts at 6 hours following infection with human cytomegalovirus (CMV)	CMV_HCMV_6HRS_UP	CMV_HCMV_6HRS_UP		25	0.240863	0.755861	0.87526	1	1	1257	"tags=16%, list=9%, signal=18%"
Genes basally silent, with hypermethylated promoters, upregulated by the combination of TSA and DAC in RKO cells	TSADAC_RKOSILENT_UP	TSADAC_RKOSILENT_UP		19	0.268269	0.755521	0.792829	1	1	2473	"tags=26%, list=19%, signal=32%"
CSR (Serum Response) signature for activated genes (Stanford)	CHANG_SERUM_RESPONSE_UP	CHANG_SERUM_RESPONSE_UP		143	0.178812	0.755075	0.867203	1	1	3484	"tags=26%, list=26%, signal=35%"
Genes upregulated in AML samples of the FAB class M7	ROSS_FAB_M7	ROSS_FAB_M7		69	0.186722	0.752599	0.888889	1	1	4312	"tags=35%, list=32%, signal=51%"
Upregulated in fibroblasts from individuals with Werner syndrome, compared to normal, young individuals	WERNER_FIBRO_UP	WERNER_FIBRO_UP		48	0.177385	0.752002	0.862275	1	1	0	"tags=2%, list=0%, signal=2%"
Genes overexpressed in polyclonal plasmablastic cells (PPCs) as compared to mature plasma cells isolated from tonsils (TPCs) and mature plasma cells isolated from bone marrow (BMPCs).	TARTE_MATURE_PC	TARTE_MATURE_PC		382	0.167472	0.751744	0.982107	1	1	2948	"tags=21%, list=22%, signal=26%"
Up-regulated in the environmental stress response in human fibroblasts (regulated similarly by gamma and UV rediation and 4-NQO)	ESR_FIBROBLAST_UP	ESR_FIBROBLAST_UP		50	0.185717	0.751091	0.872385	1	1	3848	"tags=28%, list=29%, signal=39%"
Genes downregulated in human pulmonary endothelial cells under hypoxic conditions or after exposure to AdCA5, an adenovirus carrying constitutively active hypoxia-inducible factor 1 (HIF-1alpha).	MANALO_HYPOXIA_DN	MANALO_HYPOXIA_DN		78	0.183804	0.749167	0.892632	1	1	4248	"tags=32%, list=32%, signal=47%"
Downregulated by TSA at any timepoint up to 48 hrs in SW260 colon carcinoma cells	HDACI_COLON_TSA_DN	HDACI_COLON_TSA_DN		55	0.225314	0.74904	0.810526	1	1	1711	"tags=15%, list=13%, signal=17%"
The Wnt glycoprotein binds to membrane-bound receptors such as Frizzled to activate a number of signaling pathways, including that of beta-catenin.	WNTPATHWAY	WNTPATHWAY		25	0.248042	0.74733	0.808017	1	1	659	"tags=8%, list=5%, signal=8%"
DNMT1_KO_DN	DNMT1_KO_DN	DNMT1_KO_DN		15	0.280665	0.746031	0.809211	1	1	891	"tags=13%, list=7%, signal=14%"
Genes whose expression is consistently positively correlated with estrogen receptor status in breast cancer - higher expression is associated with ER-positive tumors	BRCA_ER_POS	BRCA_ER_POS		478	0.152987	0.745099	0.997938	1	1	2632	"tags=17%, list=20%, signal=20%"
Upregulated by H2O2 in CSB-rescued fibroblasts (Table 1)	H2O2_CSBRESCUED_UP	H2O2_CSBRESCUED_UP		54	0.191705	0.744134	0.833333	1	1	3005	"tags=24%, list=23%, signal=31%"
Genes upregulated in multiple myeloma cells with N-ras-activating mutations versus those co-cultured with bone marrow stromal cells.	CROONQUIST_RAS_STROMA_UP	CROONQUIST_RAS_STROMA_UP		23	0.244392	0.742788	0.832298	1	1	3335	"tags=30%, list=25%, signal=41%"
Upregulated at 24hrs following infection of primary human foreskin fibroblasts with CMV	CMV_24HRS_UP	CMV_24HRS_UP		69	0.173916	0.742565	0.852761	1	1	3428	"tags=20%, list=26%, signal=27%"
Genes downreglated in peripheral blood lymphocytes (PBLs) of immunosuppressed patients with a well functioning kidney transplant relative to PBLs of normal healthy blood donors (Delta values were chosen to minimize the minimize the median FDR at a le	FLECHNER_KIDNEY_TRANSPLANT_REJECTION_PBL_DN	FLECHNER_KIDNEY_TRANSPLANT_REJECTION_PBL_DN		51	0.184603	0.742472	0.7749	1	1	1740	"tags=12%, list=13%, signal=13%"
Downregulated in corneal fibroblasts after interleukin-1 treatment (Tables 1 and 3)	IL1_CORNEA_DN	IL1_CORNEA_DN		74	0.170039	0.742411	0.913215	1	1	1999	"tags=12%, list=15%, signal=14%"
Genes enriched in CD45RAintCD7- vs CD45RAhiCD7hi HPCs	HADDAD_CD45CD7_PLUS_VS_MINUS_DN	HADDAD_CD45CD7_PLUS_VS_MINUS_DN		84	0.197315	0.741803	0.910751	1	1	2468	"tags=21%, list=19%, signal=26%"
Genes upregulated in human hematopoietic stem cells of the line CD45RA(int) CD7- versus CD45RA(hi) CD7+.	HADDAD_HSC_CD7_DN	HADDAD_HSC_CD7_DN		84	0.197315	0.741803	0.910751	1	1	2468	"tags=21%, list=19%, signal=26%"
Genes whose expression is consistently negatively correlated with brca1 germline status in breast cancer - higher expression is associated with BRCA1 tumors	BRCA_BRCA1_NEG	BRCA_BRCA1_NEG		140	0.16108	0.738494	0.975855	1	1	4016	"tags=31%, list=30%, signal=45%"
Down-regulated consistently at 6-24 hours following treatment of WS1 human skin fibroblasts with UVC at a high dose (50 J/m^2) (cluster d2)	UVC_HIGH_D2_DN	UVC_HIGH_D2_DN		37	0.221737	0.737989	0.831703	1	1	2129	"tags=16%, list=16%, signal=19%"
Transcripts showing SP4&gt;CB4&gt;AB4 pattern	LEE_TCELLS9_UP	LEE_TCELLS9_UP		28	0.244825	0.737543	0.90411	1	1	2610	"tags=36%, list=20%, signal=44%"
These are genes identified by simple statistical criteria as differing in their mRNA expresssion between WTs and fetal kidneys HIGH	LI_FETAL_VS_WT_KIDNEY_DN	LI_FETAL_VS_WT_KIDNEY_DN		159	0.161161	0.736573	0.97446	1	1	2788	"tags=18%, list=21%, signal=23%"
Down-regulated 2-fold in HeLa cells by Adenovirus type 12 (Ad12) at 24 hours post-infection	AD12_24HRS_DN	AD12_24HRS_DN		18	0.275881	0.736426	0.853306	1	1	3810	"tags=44%, list=29%, signal=62%"
Downregulated by UV-B light in squamous cell carinoma cells	UVB_SCC_DN	UVB_SCC_DN		104	0.186572	0.735108	0.880567	1	1	2006	"tags=13%, list=15%, signal=15%"
Upregulated by hypoxia in VHL-rescued renal carcinoma cells (Fig. 3f+g)	HYPOXIA_RCC_UP	HYPOXIA_RCC_UP		86	0.190014	0.732723	0.841564	1	1	2447	"tags=15%, list=18%, signal=18%"
Genes highly correlated with acute lymphoblastic leukemia (correlation P(g,c) &gt; 0.30)	GOLUB_ALL_VS_AML_UP	GOLUB_ALL_VS_AML_UP		19	0.259382	0.731471	0.819802	1	1	1661	"tags=16%, list=12%, signal=18%"
Up-regulated at least 2-fold 6 hours following injection of human growth hormone (GH) into mice lacking functional GHRHR (lit/lit), and with no detectable endogenous GH	GH_GHRHR_KO_6HRS_UP	GH_GHRHR_KO_6HRS_UP		62	0.191402	0.730534	0.943359	1	1	2164	"tags=18%, list=16%, signal=21%"
AGED_MOUSE_HIPPOCAMPUS_ANY_DN	AGED_MOUSE_HIPPOCAMPUS_ANY_DN	AGED_MOUSE_HIPPOCAMPUS_ANY_DN		39	0.228503	0.730245	0.871595	1	1	2143	"tags=18%, list=16%, signal=21%"
IDX_TSA_DN_CLUSTER5	IDX_TSA_DN_CLUSTER5	IDX_TSA_DN_CLUSTER5		42	0.19998	0.730141	0.831068	1	1	2468	"tags=21%, list=19%, signal=26%"
50 top ranked SAM-defined over-expressed genes in each subgroup_HP	ZHAN_MM_CD138_HP_VS_REST	ZHAN_MM_CD138_HP_VS_REST		40	0.219487	0.728935	0.891304	1	1	3206	"tags=28%, list=24%, signal=36%"
JNK_UP	JNK_UP	JNK_UP		28	0.25127	0.727134	0.82549	1	1	2428	"tags=21%, list=18%, signal=26%"
Down-regulated in adenocarcinoma metastases, compared to similar primary tumors; predictive of metastatic potential	METASTASIS_ADENOCARC_DN	METASTASIS_ADENOCARC_DN		34	0.2056	0.726248	0.889796	1	1	1403	"tags=12%, list=11%, signal=13%"
Effect of NUP98-HOXA9 on gene transcription at 10 d after transduction UP	TAKEDA_NUP8_HOXA9_10D_UP	TAKEDA_NUP8_HOXA9_10D_UP		152	0.181167	0.722478	0.973737	1	1	2364	"tags=17%, list=18%, signal=21%"
Genes that distinguish pediatric acute myeloid leukemia (AML) subtype t(15;17)[PML-RAR-alpha].	ROSS_PML_RAR	ROSS_PML_RAR		80	0.184655	0.722151	0.915638	1	1	3690	"tags=29%, list=28%, signal=40%"
Genes highly expressed in hepatocellular carcinoma with poor survival.	HCC_SURVIVAL_GOOD_VS_POOR_DN	HCC_SURVIVAL_GOOD_VS_POOR_DN		121	0.165384	0.721965	0.872165	1	1	4156	"tags=27%, list=31%, signal=39%"
Up-regulated at 12hrs follwing VEGF treatment of human myometrial microvascular endothelial cells	VEGF_MMMEC_12HRS_UP	VEGF_MMMEC_12HRS_UP		27	0.224131	0.721754	0.875984	1	1	3859	"tags=33%, list=29%, signal=47%"
CREB_BRAIN_8WKS_DN	CREB_BRAIN_8WKS_DN	CREB_BRAIN_8WKS_DN		44	0.213655	0.720462	0.885602	1	1	3721	"tags=30%, list=28%, signal=41%"
Down-regulated at 4 hours following treatment of XPB/CS fibroblasts with 3 J/m^2 UVC	UVC_XPCS_4HR_DN	UVC_XPCS_4HR_DN		242	0.167024	0.720019	0.839034	1	1	3352	"tags=24%, list=25%, signal=31%"
Downregulated in fibroblasts from old (but not Werner) individuals, compared to young	OLDONLY_FIBRO_DN	OLDONLY_FIBRO_DN		46	0.182639	0.714445	0.903564	1	1	2988	"tags=20%, list=22%, signal=25%"
Progesterone binding to its intracellular receptor activates the MAPK pathway and induces oocyte maturation; binding to membrane receptor inhibits adenylyl cyclase.	MPRPATHWAY	MPRPATHWAY		22	0.252316	0.714167	0.869565	1	1	2010	"tags=23%, list=15%, signal=27%"
Upregulated in gastric cancer cell lines reistant to cisplatin, compared to parent chemosensitive lines	CIS_RESIST_GASTRIC_UP	CIS_RESIST_GASTRIC_UP		16	0.296393	0.712959	0.799603	1	1	1387	"tags=19%, list=10%, signal=21%"
Genes upregulated by doxycycline in K562-derived Gab2WT-6 and Gab2WT-7 cells	DORSEY_DOXYCYCLINE_UP	DORSEY_DOXYCYCLINE_UP		29	0.221579	0.711377	0.921529	1	1	3298	"tags=31%, list=25%, signal=41%"
Differential Gene Expression in CB CD34 Cells Expressing STAT5A(1*6) Up-regulated	SCHURINGA_STAT5A_UP	SCHURINGA_STAT5A_UP		22	0.244288	0.708781	0.887931	1	1	2227	"tags=23%, list=17%, signal=27%"
GENOTOXINS_24HRS_DISCR	GENOTOXINS_24HRS_DISCR	GENOTOXINS_24HRS_DISCR		35	0.183406	0.707658	0.849485	1	1	4099	"tags=31%, list=31%, signal=45%"
Carbohydrate responsive element binding protein (chREBP) is a transcription factor inhibited by cAMP and activated by high carbohydrate levels.	CHREBPPATHWAY	CHREBPPATHWAY		16	0.243207	0.707102	0.817444	1	1	3765	"tags=38%, list=28%, signal=52%"
The 30 most differentially expressed genes in a comparison of MM1 and MM4 subgroups	ZHAN_MULTIPLE_MYELOMA_SUBCLASSES_DIFF	ZHAN_MULTIPLE_MYELOMA_SUBCLASSES_DIFF		30	0.197589	0.706814	0.801242	1	1	2606	"tags=17%, list=20%, signal=21%"
Downregulated by sulindac at 12 hrs in SW260 colon carcinoma cells	HDACI_COLON_SUL12HRS_DN	HDACI_COLON_SUL12HRS_DN		22	0.243686	0.703869	0.873211	1	1	518	"tags=9%, list=4%, signal=9%"
Cardiac hypertrophy, a response to high blood pressure, is stimulated by GPCR ligands such as angiotensin II that activate the EGF pathway.	CARDIACEGFPATHWAY	CARDIACEGFPATHWAY		17	0.239167	0.703576	0.850622	1	1	2379	"tags=18%, list=18%, signal=21%"
The cytokine IL-1 stimulates its primary receptor, IL-1R1, which induces transcription of inflammation-related genes such as interferons.	IL1RPATHWAY	IL1RPATHWAY		30	0.231008	0.701936	0.925553	1	1	1856	"tags=13%, list=14%, signal=15%"
Genes downregulated in VH3-21+ B-CLL	FALT_BCLL_DN	FALT_BCLL_DN		49	0.187126	0.698779	0.808943	1	1	4096	"tags=27%, list=31%, signal=38%"
PARP_KO_UP	PARP_KO_UP	PARP_KO_UP		30	0.209324	0.69459	0.843137	1	1	3984	"tags=33%, list=30%, signal=47%"
Regulated by UV-B light in normal human epidermal keratinocytes, cluster 3	UVB_NHEK3_C3	UVB_NHEK3_C3		17	0.217459	0.694437	0.850195	1	1	1552	"tags=18%, list=12%, signal=20%"
Genes expressed specifically in human liver tissue	HUMAN_TISSUE_LIVER	HUMAN_TISSUE_LIVER		36	0.240824	0.693943	0.9389	1	1	1122	"tags=17%, list=8%, signal=18%"
In the absence of infection, bone marrow stromal cells release hematopoietic cytokines; activated macrophages and Th cells induce hematopoiesis during infection.	STEMPATHWAY	STEMPATHWAY		15	0.305515	0.688797	0.898855	1	1	3435	"tags=53%, list=26%, signal=72%"
CREB_BRAIN_8WKS_UP	CREB_BRAIN_8WKS_UP	CREB_BRAIN_8WKS_UP		69	0.168169	0.685712	0.947699	1	1	2192	"tags=16%, list=16%, signal=19%"
BYSTROM_IL5_DN	BYSTROM_IL5_DN	BYSTROM_IL5_DN		56	0.170797	0.685325	0.920245	1	1	3096	"tags=20%, list=23%, signal=25%"
Downregulated by UV-B light in normal human epidermal keratinocytes	UVB_NHEK1_DN	UVB_NHEK1_DN		270	0.171433	0.681341	0.919422	1	1	1605	"tags=10%, list=12%, signal=12%"
Genes overexpressed in TACI high patients	MOREAUX_TACI_HI_VS_LOW_UP	MOREAUX_TACI_HI_VS_LOW_UP		391	0.169428	0.679419	0.896825	1	1	2958	"tags=19%, list=22%, signal=23%"
NITROGEN_METABOLISM	NITROGEN_METABOLISM	NITROGEN_METABOLISM		21	0.235603	0.678588	0.878723	1	1	1529	"tags=14%, list=11%, signal=16%"
Genes upregulated in kras knockdown vs control in a human cell line	CORDERO_KRAS_KD_VS_CONTROL_UP	CORDERO_KRAS_KD_VS_CONTROL_UP		74	0.197557	0.678153	0.908722	1	1	2118	"tags=18%, list=16%, signal=21%"
Top 25 Genes Differentially Expressed in the Respective B-Cell Lymphocytic Leukemia Subgroups 12	HASLINGER_B_CLL_12	HASLINGER_B_CLL_12		18	0.243661	0.67786	0.859684	1	1	2156	"tags=17%, list=16%, signal=20%"
Up-regulated in fibroblasts at 6 hours following infection with either human cytomegalovirus (CMV) or UV-inactivated CMV	CMV_UV-CMV_COMMON_HCMV_6HRS_UP	CMV_UV-CMV_COMMON_HCMV_6HRS_UP		20	0.228866	0.676002	0.930279	1	1	2627	"tags=25%, list=20%, signal=31%"
Up-regulated in an MGMT-deficient glioma cell line (A172) at 48 hours following treatment with BCNU	BCNU_GLIOMA_NOMGMT_48HRS_UP	BCNU_GLIOMA_NOMGMT_48HRS_UP		18	0.240841	0.671796	0.89272	1	1	2670	"tags=22%, list=20%, signal=28%"
Downregulated by all three of H2O2, HNE and t-BH in retinal pigment epithelium cells (Table 2)	OXSTRESS_RPETHREE_DN	OXSTRESS_RPETHREE_DN		28	0.179156	0.671269	0.914938	1	1	1245	"tags=11%, list=9%, signal=12%"
Upregulated by TPA at two consecutive timepoints between 2-24hrs in resistant HL-525 cells	TPA_RESIST_MIDDLE_UP	TPA_RESIST_MIDDLE_UP		48	0.162124	0.668817	0.981405	1	1	3665	"tags=25%, list=28%, signal=34%"
Downregulated by induction of exogenous BRCA1 in EcR-293 cells	BRCA1_OVEREXP_DN	BRCA1_OVEREXP_DN		109	0.19338	0.668082	0.844864	1	1	703	"tags=6%, list=5%, signal=7%"
BLEO_MOUSE_LYMPH_LOW_24HRS_DN	BLEO_MOUSE_LYMPH_LOW_24HRS_DN	BLEO_MOUSE_LYMPH_LOW_24HRS_DN		24	0.181556	0.663813	0.871541	1	1	1509	"tags=8%, list=11%, signal=9%"
INOSITOL_PHOSPHATE_METABOLISM	INOSITOL_PHOSPHATE_METABOLISM	INOSITOL_PHOSPHATE_METABOLISM		24	0.220531	0.663532	0.906054	1	1	5082	"tags=50%, list=38%, signal=81%"
A point in the eukaryotic cell cycle where progress through the cycle can be halted until conditions are suitable for the cell to proceed to the next stage.	CELL_CYCLE_CHECKPOINT	CELL_CYCLE_CHECKPOINT		24	0.219285	0.663492	0.920833	1	1	5058	"tags=54%, list=38%, signal=87%"
Early differentiation genes top 50 differentially expressed genes in comparison of CD19-enriched tonsil BCs and CD138-enriched tonsil PCs	ZHAN_MMPC_EARLYVS	ZHAN_MMPC_EARLYVS		48	0.178848	0.662896	0.981855	1	1	2272	"tags=15%, list=17%, signal=18%"
In integrin-mediated cell migration, calpains digest links between the actin cytoskeleton and focal adhesion proteins.	MCALPAINPATHWAY	MCALPAINPATHWAY		22	0.205972	0.662799	0.898438	1	1	2010	"tags=14%, list=15%, signal=16%"
Genes expressed specifically in human testis tissue	HUMAN_TISSUE_TESTIS	HUMAN_TISSUE_TESTIS		59	0.209217	0.662609	0.966535	1	1	1943	"tags=19%, list=15%, signal=22%"
AGED_MOUSE_NEOCORTEX_UP	AGED_MOUSE_NEOCORTEX_UP	AGED_MOUSE_NEOCORTEX_UP		61	0.149516	0.661685	0.949791	1	1	617	"tags=5%, list=5%, signal=5%"
Integrins are transmembrane receptors that mediate cell growth, survival, and migration by binding to ligands in the extracellular matrix.	ST_INTEGRIN_SIGNALING_PATHWAY	ST_INTEGRIN_SIGNALING_PATHWAY		75	0.146368	0.658977	0.982558	1	1	2391	"tags=15%, list=18%, signal=18%"
HYPOPHYSECTOMY_RAT_UP	HYPOPHYSECTOMY_RAT_UP	HYPOPHYSECTOMY_RAT_UP		33	0.186714	0.658487	0.900634	1	1	3185	"tags=18%, list=24%, signal=24%"
HSC_INTERMEDIATEPROGENITORS_SHARED	HSC_INTERMEDIATEPROGENITORS_SHARED	HSC_INTERMEDIATEPROGENITORS_SHARED		105	0.163268	0.658134	0.949597	1	1	2738	"tags=21%, list=21%, signal=26%"
Genes part of the MAPKinase cascade	MAPK_CASCADE	MAPK_CASCADE		29	0.187361	0.657812	0.926316	1	1	3347	"tags=28%, list=25%, signal=37%"
FRUCTOSE_AND_MANNOSE_METABOLISM	FRUCTOSE_AND_MANNOSE_METABOLISM	FRUCTOSE_AND_MANNOSE_METABOLISM		25	0.236208	0.653783	0.958416	1	1	4240	"tags=40%, list=32%, signal=59%"
p38 is a MAP kinase regulated by cytokines and cellular stress.	ST_P38_MAPK_PATHWAY	ST_P38_MAPK_PATHWAY		35	0.205387	0.652408	0.874747	1	1	2147	"tags=14%, list=16%, signal=17%"
Down-regulated in primary human adipocytes, versus preadipocytes	ADIP_HUMAN_DN	ADIP_HUMAN_DN		25	0.220301	0.648303	0.907298	1	1	3126	"tags=28%, list=23%, signal=37%"
Genes upregulated in Ig-unmutated non-VH3-21 B-CL	FALT_BCLL_IG_MUTATED_VS_WT_DN	FALT_BCLL_IG_MUTATED_VS_WT_DN		48	0.169323	0.642132	0.856566	1	1	5107	"tags=38%, list=38%, signal=61%"
MARSHALL_SPLEEN_BAL	MARSHALL_SPLEEN_BAL	MARSHALL_SPLEEN_BAL		20	0.224229	0.640568	0.968287	1	1	2867	"tags=30%, list=22%, signal=38%"
Regulated by TSA, butyrate and/or curcumin in SW260 colon carcinoma cells (Cluster 5)	HDACI_COLON_CLUSTER5	HDACI_COLON_CLUSTER5		21	0.204714	0.639084	0.910387	1	1	2832	"tags=19%, list=21%, signal=24%"
The 50 most downregulated genes in primary invasive breast dutcal carcinoma or metastatic breast carcinoma isolated from lymph nodes, as compared to normal mammary epithelium.	ZUCCHI_EPITHELIAL_DN	ZUCCHI_EPITHELIAL_DN		41	0.180162	0.6383	0.97807	1	1	3494	"tags=22%, list=26%, signal=30%"
Down-regulated at 6 hours following treatment of WS1 human skin fibroblasts with UVC at a high dose (50 J/m^2) (cluster d1)	UVC_HIGH_D1_DN	UVC_HIGH_D1_DN		15	0.215188	0.637854	0.938525	1	1	1376	"tags=13%, list=10%, signal=15%"
Downregulated by sulindac at 2 hrs in SW260 colon carcinoma cells	HDACI_COLON_SUL2HRS_DN	HDACI_COLON_SUL2HRS_DN		15	0.249858	0.631561	0.939024	1	1	318	"tags=7%, list=2%, signal=7%"
Nerve growth factor (NGF) stimulates neural survival and proliferation via the TrkA and p75 receptors, which induce DAG and IP3 production and activate Ras.	NGFPATHWAY	NGFPATHWAY		19	0.220495	0.630918	0.914807	1	1	2021	"tags=16%, list=15%, signal=19%"
VALINE_LEUCINE_AND_ISOLEUCINE_DEGRADATION	VALINE_LEUCINE_AND_ISOLEUCINE_DEGRADATION	VALINE_LEUCINE_AND_ISOLEUCINE_DEGRADATION		35	0.185319	0.629651	0.948498	1	1	2174	"tags=14%, list=16%, signal=17%"
Genes involved in the environmental stress response that were not regulated following treatment of Werner syndrome fibroblasts with gamma radiation	GAMMA_ESR_WS_UNREG	GAMMA_ESR_WS_UNREG		26	0.193794	0.629037	0.95279	1	1	3848	"tags=35%, list=29%, signal=49%"
Down-regulated at any timepoint following treatment of WS1 human skin fibroblasts with UVC at a high dose (50 J/m^2) (clusters d1-d9)	UVC_HIGH_ALL_DN	UVC_HIGH_ALL_DN		295	0.13304	0.626708	0.979675	1	1	4012	"tags=25%, list=30%, signal=35%"
NI2_MOUSE_UP	NI2_MOUSE_UP	NI2_MOUSE_UP		37	0.188341	0.623819	0.981744	1	1	2788	"tags=24%, list=21%, signal=31%"
Upregulated 2-fold in HT1080 cells 6 hours following treatment with interferons alpha, beta and gamma	IFN_ALL_UP	IFN_ALL_UP		18	0.217319	0.623781	0.918489	1	1	10429	"tags=100%, list=78%, signal=460%"
Upregulated by curcumin at 12 hrs in SW260 colon carcinoma cells	HDACI_COLON_CUR12HRS_UP	HDACI_COLON_CUR12HRS_UP		16	0.215592	0.622935	0.927894	1	1	3177	"tags=25%, list=24%, signal=33%"
IDX_TSA_UP_CLUSTER4	IDX_TSA_UP_CLUSTER4	IDX_TSA_UP_CLUSTER4		36	0.195194	0.620561	0.917184	1	1	4132	"tags=31%, list=31%, signal=44%"
ANDROGEN_AND_ESTROGEN_METABOLISM	ANDROGEN_AND_ESTROGEN_METABOLISM	ANDROGEN_AND_ESTROGEN_METABOLISM		24	0.2574	0.619477	0.962656	1	1	2901	"tags=33%, list=22%, signal=43%"
Corticosteroids activate the glucocorticoid receptor (GR), which inhibits NF-kB and activates Annexin-1, thus inhibiting the inflammatory response.	GCRPATHWAY	GCRPATHWAY		17	0.213182	0.615838	0.921875	1	1	4167	"tags=29%, list=31%, signal=43%"
Downregulated by butyrate at 30 min in SW260 colon carcinoma cells	HDACI_COLON_BUT30MIN_DN	HDACI_COLON_BUT30MIN_DN		32	0.185807	0.614778	0.90625	1	1	419	"tags=6%, list=3%, signal=6%"
The 19 probe sets differentially down-regulated in FLT3 ITD+ samples	GALE_FLT3ANDAPL_DN	GALE_FLT3ANDAPL_DN		18	0.214764	0.609021	0.846154	1	1	10463	"tags=100%, list=79%, signal=465%"
CAMPTOTHECIN_PROBCELL_UP	CAMPTOTHECIN_PROBCELL_UP	CAMPTOTHECIN_PROBCELL_UP		17	0.214843	0.602884	0.933602	1	1	4942	"tags=53%, list=37%, signal=84%"
Genes highly expressed in non-tumor liver without hepatitis virus infection vs. liver with hepatitis virus infection.	LIZUKA_L0_GR_L1	LIZUKA_L0_GR_L1		15	0.192019	0.58367	0.952286	1	1	10765	"tags=100%, list=81%, signal=521%"
A partial list of genes commonly expressed in both RhloLin2/loSca-11c-kit1 and RhhiLin2/loSca-11c-kit1 cells	PARK_MSCS_BOTH	PARK_MSCS_BOTH		41	0.143693	0.583291	0.937751	1	1	4629	"tags=34%, list=35%, signal=52%"
PROPANOATE_METABOLISM	PROPANOATE_METABOLISM	PROPANOATE_METABOLISM		30	0.177098	0.582107	0.96319	1	1	2174	"tags=13%, list=16%, signal=16%"
Cancer related genes involved in vesicle transport	BRENTANI_TRANSPORT_OF_VESICLES	BRENTANI_TRANSPORT_OF_VESICLES		23	0.160503	0.573915	0.969072	1	1	4371	"tags=30%, list=33%, signal=45%"
Up-regulated at 4 hours following treatment of XPB/TTD fibroblasts with 3 J/m^2 UVC	UVC_TTD_4HR_UP	UVC_TTD_4HR_UP		58	0.162868	0.567709	0.989407	1	1	2988	"tags=21%, list=22%, signal=27%"
Genes highly expressed in moderately differentiated vs. poorly differentiated hepatocellular carcinoma	LIZUKA_G2_GR_G3	LIZUKA_G2_GR_G3		26	0.16179	0.567037	0.93	1	1	11169	"tags=100%, list=84%, signal=618%"
AGED_RHESUS_DN	AGED_RHESUS_DN	AGED_RHESUS_DN		107	0.115119	0.56291	0.991968	1	1	3330	"tags=17%, list=25%, signal=22%"
Gene set that can be used to differentiate BRCA1-linked, BRCA2-linked, and sporadic primary breast cancers	BREASTCA_THREE_CLASSES	BREASTCA_THREE_CLASSES		41	0.149854	0.559588	0.968128	1	1	4383	"tags=34%, list=33%, signal=51%"
Progressively down-regulated through 18 hours following treatment of WS1 human skin fibroblasts with UVC at a high dose (50 J/m^2) (cluster d8)	UVC_HIGH_D8_DN	UVC_HIGH_D8_DN		29	0.17464	0.559108	0.942116	1	1	3593	"tags=28%, list=27%, signal=38%"
Upregulated by hypoxia in normal fibroblasts from both young and old donors (Table 3)	HYPOXIA_FIBRO_UP	HYPOXIA_FIBRO_UP		20	0.184327	0.55894	0.967308	1	1	3658	"tags=30%, list=27%, signal=41%"
Regulated by UV-B light in normal human epidermal keratinocytes, cluster 2	UVB_NHEK3_C2	UVB_NHEK3_C2		43	0.143214	0.557691	0.950287	1	1	5353	"tags=42%, list=40%, signal=70%"
Upregulated 4hrs after TNF-alpha treatment of HeLa cells	TNFALPHA_4HRS_UP	TNFALPHA_4HRS_UP		39	0.16994	0.557057	0.960744	1	1	2601	"tags=15%, list=20%, signal=19%"
Genes expressed specifically in human thymus tissue	HUMAN_TISSUE_THYMUS	HUMAN_TISSUE_THYMUS		16	0.245498	0.545663	0.976923	1	1	3756	"tags=38%, list=28%, signal=52%"
PENTOSE_PHOSPHATE_PATHWAY	PENTOSE_PHOSPHATE_PATHWAY	PENTOSE_PHOSPHATE_PATHWAY		23	0.187899	0.54547	0.978992	1	1	2863	"tags=22%, list=21%, signal=28%"
50 top ranked SAM-defined over-expressed genes in each subgroup__PR	ZHAN_MM_CD138_PR_VS_REST	ZHAN_MM_CD138_PR_VS_REST		42	0.205497	0.543442	0.992048	1	1	1184	"tags=10%, list=9%, signal=10%"
Csk inhibits T-cell activation by phosphorylating Lck; Csk is regulated by cAMP-dependent kinases and is opposed by the T-cell activator CD45.	CSKPATHWAY	CSKPATHWAY		21	0.174285	0.518526	0.975258	1	1	3758	"tags=29%, list=28%, signal=40%"
Endogenous anti-thrombosis pathways are overwhelmed in plaque-narrowed blood vessels, resulting in potentially lethal myocardial infarction.	AMIPATHWAY	AMIPATHWAY		21	0.174285	0.518526	0.975258	1	1	3758	"tags=29%, list=28%, signal=40%"
T cell activation requires interaction with an antigen-MHC-I complex on an antigen-presenting cell (APC), as well as CD28 interaction with the APC&apos;s CD80 or 86.	CTLA4PATHWAY	CTLA4PATHWAY		18	0.182207	0.511146	0.98249	1	1	604	"tags=6%, list=5%, signal=6%"
LEE_DENA_UP	LEE_DENA_UP	LEE_DENA_UP		59	0.143318	0.503644	1	1	1	3837	"tags=25%, list=29%, signal=36%"
RNA_TRANSCRIPTION_REACTOME	RNA_TRANSCRIPTION_REACTOME	RNA_TRANSCRIPTION_REACTOME		34	0.155591	0.499094	0.991684	1	1	5208	"tags=50%, list=39%, signal=82%"
Erythropoietin, which activates the MAPK pathway, stimulates erythrocyte production and is an effective treatment for anemia.	EPOPATHWAY	EPOPATHWAY		19	0.157983	0.495973	0.993827	1	1	3435	"tags=21%, list=26%, signal=28%"
The epidermal growth factor (EGF) peptide stimulates the EGF receptor to promote cell proliferation via the MAP kinase and Ras pathways.	EGFPATHWAY	EGFPATHWAY		27	0.140802	0.495692	0.99389	1	1	4012	"tags=22%, list=30%, signal=32%"
Vascular endothelial growth factor (VEGF) is upregulated by hypoxic conditions and promotes normal blood vessel formation and angiogenesis related to tumor growth or cardiac disease.	VEGFPATHWAY	VEGFPATHWAY		27	0.133519	0.430411	0.996071	1	1	11545	"tags=100%, list=87%, signal=749%"
Growth factor IGF-1 stimulates growth and inhibits apoptosis by activating the MAP kinase pathway in a variety of cell types.	IGF1PATHWAY	IGF1PATHWAY		20	0.146681	0.427062	0.997886	1	1	11369	"tags=100%, list=85%, signal=681%"
Genes involved in the environmental stress response that were not regulated following treatment of fibroblasts from elderly donors with UV light	UV_ESR_OLD_UNREG	UV_ESR_OLD_UNREG		16	0.13667	0.403253	1	1	1	4860	"tags=31%, list=36%, signal=49%"
The drug Gleevec specifically targets the abnormal bcr-abl protein, an apoptosis inhibitor present in chronic myeloid leukemia.	GLEEVECPATHWAY	GLEEVECPATHWAY		22	0.146703	0.388675	0.995798	0.999647	1	11369	"tags=100%, list=85%, signal=681%"
