# Supplementary material for: SLEPR: A Sample-Level Enrichment-Based Pathway Ranking Method — Seeking Biological Themes through Pathway-Level Consistency
Source: PLoS One. 2008 Sep 26;3(9):e3288. doi: 10.1371/journal.pone.0003288 (PMC2546449; doi:10.1371/journal.pone.0003288)
Supplement: Table S2 — The complete list of result of SLEPR analysis result of GSEA annotations for NGT vs. IGT+DM2 comparison with one-side MADe option for highly expressed genes in NGT, which has the top ranked terms shown in Table 1. (0.33 MB XLS) [file pone.0003288.s006.xls]

## Sheet: WPS
TermName	Term	Class_Diff_Ranking	Pval_Sum_Ranking	Combined_Ranking	Permutated_P_Val	FDR_q_Val
Mitochondrial genes	HUMAN_MITODB_6_2002	0.319005	3.16424	1.00941	0.00011557	0.144
Mitochondrial genes	MITOCHONDRIA	0.321267	3.01102	0.96734	0.000134029	0.0835
Genes involved in electron transport	ELECTRON_TRANSPORT_CHAIN	0.337104	2.17479	0.733132	0.000330658	0.137333
Oxidative Phosphorylation	MOOTHA_VOXPHOS	0.260181	2.45631	0.639086	0.000483949	0.15075
PGC related genes	PGC	0.262443	1.5879	0.416735	0.00146549	0.3652
RIBOSOMAL_PROTEINS	RIBOSOMAL_PROTEINS	0.142534	1.83433	0.261454	0.00456661	0.948333
Pro-apoptotic signaling induces mitochondria to release cytochrome c, which stimulates Apaf-1 to activate caspase 9.	MITOCHONDRIAPATHWAY	0.352941	0.638075	0.225203	0.00629856	1
OXIDATIVE_PHOSPHORYLATION	OXIDATIVE_PHOSPHORYLATION	0.278281	0.799812	0.222572	0.00644302	1
Up-regulated at 8 hours following treatment of XPB/TTD fibroblasts with 3 J/m^2 UVC	UVC_TTD_8HR_UP	0.298643	0.722185	0.215675	0.00687721	0.952111
Upregulated by UV-B light in normal human epidermal keratinocytes	UVB_NHEK2_UP	0.278281	0.746293	0.207679	0.00744141	0.9272
VALINE_LEUCINE_AND_ISOLEUCINE_DEGRADATION	VALINE_LEUCINE_AND_ISOLEUCINE_DEGRADATION	0.276018	0.723835	0.199792	0.00809149	0.916545
BUTANOATE_METABOLISM	BUTANOATE_METABOLISM	0.29638	0.664269	0.196876	0.00835313	0.867333
The following tables are gene lists which included differentially expressed genes with at least two-fold changes (Sig log-average &gt;1) in 4 out of 4 comparisons as described in the text Down-regulated	CHEN_HOXA5_TARGETS_DN	0.242081	0.792593	0.191872	0.00881621	0.845
Endocytotic role of NDK, Phosphins and Dynamin	NDKDYNAMINPATHWAY	0.29638	0.63066	0.186915	0.00932424	0.829857
Downregulated in correlation with overt Alzheimer&apos;s Disease, in the CA1 region of the hippocampus	ALZHEIMERS_DISEASE_DN	0.153846	1.18503	0.182313	0.00977929	0.812333
Genes whose expression is down-regulated in mantle cell lymphoma compared to hyperplastic lymph nodes as analyzed by oligonucleotide microarray	HOFMANN_MANTEL_LYMPHOMA_VS_LYMPH_NODES_DN	0.316742	0.562953	0.178311	0.0102063	0.794813
PROPANOATE_METABOLISM	PROPANOATE_METABOLISM	0.219457	0.803045	0.176234	0.0105024	0.769765
Down-regulated in fibroblasts following infection with human cytomegalovirus (at least 3-fold, with Affymetrix change call, in at least two consectutive timepoints), with maximum change at 48 hours	CMV_HCMV_TIMECOURSE_48HRS_DN	0.280543	0.581347	0.163093	0.0122448	0.847611
PYRUVATE_METABOLISM	PYRUVATE_METABOLISM	0.255656	0.636273	0.162667	0.0122889	0.805895
Genes differentially induced in serum-starved precursor B leukemia cells subjected to beta1-integrin ligation with fibronectin versus those subjected to adhesion by poly-L-lysine.	ASTIER_BCELL	0.29638	0.542152	0.160683	0.01263	0.78685
Up-regulated at any timepoint following treatment of XPB/TTD fibroblasts with 3 J/m^2 UVC	UVC_TTD_ALL_UP	0.221719	0.694566	0.153999	0.0137247	0.814333
Genes downregulated in response to rapamycin starvation	PENG_RAPAMYCIN_DN	0.162896	0.940153	0.153147	0.0138539	0.784636
Down-regulated at any timepoint following treatment of WS1 human skin fibroblasts with UVC at a low dose (10 J/m^2) (clusters c1-c5)	UVC_LOW_ALL_DN	0.29638	0.477064	0.141392	0.0159567	0.864435
Genes 2fold upregulated by insulin	ROME_INSULIN_2F_UP	0.124434	1.11457	0.138691	0.0164631	0.854708
Upregulated by UV-B light in normal human epidermal keratinocytes, cluster 1	UVB_NHEK1_C1	0.239819	0.576392	0.13823	0.0165498	0.82484
Genes involved in fatty acid metabolism	FATTY_ACID_METABOLISM	0.29638	0.464814	0.137762	0.0166437	0.797615
Genes upregulated in kras knockdown vs control in a human cell line	CORDERO_KRAS_KD_VS_CONTROL_UP	0.142534	0.947046	0.134986	0.0172472	0.795926
Upregulated by TPA at two consecutive timepoints between 15min-3hrs in resistant HL-525 cells	TPA_RESIST_EARLY_UP	0.257919	0.522818	0.134845	0.0172745	0.768714
Genes upregulated in breast tumors that are identified as high tumor grade and that are progressing from preinvasive ductal carcinoma in situ (DCIS) to invasive ductal carcinoma (IDC).	BREAST_DUCTAL_CARCINOMA_GENES	0.276018	0.463761	0.128006	0.0188788	0.811138
AMINOACYL_TRNA_BIOSYNTHESIS	AMINOACYL_TRNA_BIOSYNTHESIS	0.235294	0.529004	0.124472	0.0197817	0.8216
MITOCHONDRIAL_FATTY_ACID_BETAOXIDATION	MITOCHONDRIAL_FATTY_ACID_BETAOXIDATION	0.217195	0.547881	0.118997	0.0211661	0.850742
Down-regulated in human glioma cells (T98) at 48 hours following treatment with interferon-beta	IFN_BETA_GLIOMA_DN	0.199095	0.585422	0.116555	0.0218427	0.8505
Down-regulated at 8 hours following treatment of XPB/TTD fibroblasts with 3 J/m^2 UVC	UVC_TTD_8HR_DN	0.0927602	1.23824	0.114859	0.0223788	0.84497
tRNA synthetases	TRNA_SYNTHETASES	0.196833	0.567763	0.111754	0.0233708	0.856471
Down-regulated at 4 hours following treatment of XPB/TTD fibroblasts with 3 J/m^2 UVC	UVC_TTD_4HR_DN	0.11086	1.00169	0.111047	0.0235859	0.839657
G_PROTEIN_SIGNALING	G_PROTEIN_SIGNALING	0.199095	0.534952	0.106506	0.0251597	0.870806
Genes on chromosome 17 with copy-number-driven expression in pancreatic adenocarcinoma.	AGUIRRE_PANCREAS_CHR17	0.219457	0.485299	0.106502	0.0251605	0.847297
Down-regulated in human granulosa cells stimulated with follicle stimulation hormone (FSH)	FSH_GRANULOSA_DN	0.223982	0.461371	0.103339	0.0262552	0.838821
Down-regulated in human granulosa cells stimulated with luteinizing hormone (LH)	LH_GRANULOSA_DN	0.223982	0.461371	0.103339	0.0262552	0.838821
The 70 most significantly up-regulated genes in MM in comparison with normal bone marrow PCs	ZHAN_MULTIPLE_MYELOMA_VS_NORMAL_UP	0.235294	0.421865	0.0992624	0.0280144	0.87265
Down-regulated following stable autocrine expression of human growth hormone in mammary carcinoma cells (MCF-7)	GH_AUTOCRINE_DN	0.235294	0.418136	0.098385	0.0284607	0.864927
Genes involved in p53 signaling	P53_SIGNALING	0.223982	0.436962	0.0978716	0.0287713	0.853548
Genes which comprise the top 1% of highly interconnected genes (major hubs) that account for most of the interactions in the reconstructed regulatory networks from expression profiles in human B cells.	BASSO_REGULATORY_HUBS	0.144796	0.647136	0.093703	0.0308451	0.893791
Genes upregulated in fetal liver vs adult liver	FETAL_LIVER_VS_ADULT_LIVER_GNF2	0.199095	0.456227	0.0908326	0.0323323	0.915591
Commonly downregulated in fibroblasts from Werner Syndrome and old individuals, compared to young	OLDWERNER_FIBRO_DN	0.237557	0.378779	0.0899813	0.032699	0.9054
Proliferation related genes	PROLIFERATION_GENES	0.169683	0.519699	0.0881842	0.0337087	0.913065
Up-regulated at 4 hours following treatment of XPB/TTD fibroblasts with 3 J/m^2 UVC	UVC_TTD_4HR_UP	0.180995	0.485904	0.0879464	0.0338395	0.897106
The 64 genes selected by the permutation method	ASTIER_FN_DIFF	0.217195	0.394052	0.0855859	0.0350329	0.909396
TRANSLATION_FACTORS	TRANSLATION_FACTORS	0.178733	0.471653	0.0842999	0.0357335	0.908653
Genes overexpressed 3-fold or more in freshly isolated CD31- versus freshly isolated CD31+ cells	BOQUEST_CD31PLUS_VS_CD31MINUS_DN	0.201357	0.408278	0.0822097	0.0369799	0.92154
Down-regulated at any timepoint following treatment of XPB/CS fibroblasts with 3 J/m^2 UVC	UVC_XPCS_ALL_DN	0.131222	0.625233	0.0820442	0.0370907	0.906176
Genes whose expression is consistently positively correlated with brca1 germline status in breast cancer - higher expression is associated with sporadic tumors	BRCA_BRCA1_POS	0.199095	0.410299	0.0816884	0.0373909	0.895942
Down-regulated in human granulosa cells by the gonadotropins LH and FSH, as well as by cAMP-stimulator forskolin	GN_CAMP_GRANULOSA_DN	0.237557	0.342479	0.0813583	0.0376396	0.884887
Genes associated with Myeloid cell proliferation and self-renewal	BROWN_MYELOID_PROLIF_AND_SELF_RENEWAL	0.178733	0.451734	0.0807399	0.0379952	0.876704
Upregulated in corneal fibroblasts after interleukin-1 treatment (Tables 1 and 2)	IL1_CORNEA_UP	0.217195	0.352146	0.0764843	0.04087	0.925891
Transcription factors enriched in fetal liver	FETAL_LIVER_ENRICHED_TRANSCRIPTION_FACTORS	0.158371	0.481887	0.076317	0.0409647	0.911464
CSR Stanford signature for quiscent genes	CHANG_SERUM_RESPONSE_DN	0.140271	0.543699	0.0762655	0.0410048	0.896351
Down-regulated in fibroblasts following infection with human cytomegalovirus (at least 3-fold, with Affymetrix change call, in at least two consectutive timepoints), with maximum change at 14 hours	CMV_HCMV_TIMECOURSE_14HRS_DN	0.201357	0.378125	0.0761382	0.0411027	0.883
APOPTOSIS_GENMAPP	APOPTOSIS_GENMAPP	0.199095	0.378134	0.0752845	0.0416661	0.879932
Down-regulated at 8 hours following treatment of XPB/CS fibroblasts with 3 J/m^2 UVC	UVC_XPCS_8HR_DN	0.169683	0.440461	0.0747388	0.0420554	0.87335
Genes part of the BCL2 family and regulatory network	BCL2_FAMILY_AND_REG_NETWORK	0.217195	0.33392	0.0725255	0.0436798	0.892213
Downregulated by sulindac at 16 hrs in SW260 colon carcinoma cells	HDACI_COLON_SUL16HRS_DN	0.196833	0.358367	0.0705384	0.0452215	0.908806
Genes that distinguish pediatric acute myeloid leukemia (AML) core-binding factor (CBF) subtypes.	ROSS_CBF	0.160633	0.425141	0.0682918	0.0470674	0.930889
Genes up-regulated by interferon-beta in HT1080 (fibrosarcoma)	DER_IFNB_UP	0.178733	0.380191	0.0679528	0.0473467	0.921781
Downregulated early by sodium arsenite in fibroblasts (Cluster 4)	AS3_FIBRO_C4	0.140271	0.483578	0.0678322	0.047427	0.909138
Genes overexpressed in TACI low patients	MOREAUX_TACI_HI_VS_LOW_DN	0.260181	0.258406	0.0672324	0.0480032	0.906242
SYNTHESIS_AND_DEGRADATION_OF_KETONE_BODIES	SYNTHESIS_AND_DEGRADATION_OF_KETONE_BODIES	0.176471	0.378213	0.0667435	0.0484543	0.901104
Genes on chromosome 1 with copy-number-driven expression in pancreatic adenocarcinoma.	AGUIRRE_PANCREAS_CHR12	0.180995	0.361794	0.065483	0.0495305	0.907574
Downregulated in the atria of failing hearts (DCM and ICM) compared to healthy controls	HEARTFAILURE_ATRIA_DN	0.199095	0.326023	0.0649095	0.0500979	0.904667
The Arp 2/3 complex localizes to the Y-junction of polymerizing actin fibers that enable lamellipod extension and consequent cell motility.	ACTINYPATHWAY	0.196833	0.324868	0.0639447	0.0510056	0.9079
Top 100 nearest neighbor genes negatively associated with MLL T-ALL cases	FERRANDO_MLL_T_ALL_DN	0.160633	0.395939	0.063601	0.0514061	0.902141
The 672 significantly changing genes	RUTELLA_HEMATOGFSNDCS_DIFF	0.0565611	1.08055	0.0611172	0.0537994	0.931028
Genes upregulated in Ig-mutated non-VH3-21 B-CLL	FALT_BCLL_IG_MUTATED_VS_WT_UP	0.160633	0.369923	0.059422	0.0556573	0.949986
Gene set that can be used to differentiate BRCA1-linked, BRCA2-linked, and sporadic primary breast cancers	BREASTCA_THREE_CLASSES	0.196833	0.298143	0.0586843	0.0563403	0.948649
Up-regulated in human non-small cell lung carcinoma cell line H460 following 24-hour treatment with sodium butyrate	NAB_LUNG_UP	0.176471	0.330817	0.0583794	0.0567721	0.943173
Down-regulated by expression of p210(BCR-ABL) in human leukemia (HL-60) cells; detected by spotted cDNA arrays	BCRABL_HL60_CDNA_DN	0.178733	0.326422	0.0583424	0.0567953	0.931145
BENZOATE_DEGRADATION_VIA_COA_LIGATION	BENZOATE_DEGRADATION_VIA_COA_LIGATION	0.196833	0.292503	0.0575742	0.0576276	0.932519
Down-regulated in fibroblasts following infection with human cytomegalovirus (at least 3-fold, with Affymetrix change call, in at least two consectutive timepoints)	CMV_HCMV_TIMECOURSE_ALL_DN	0.126697	0.447573	0.0567061	0.0585377	0.935103
Growth factor IGF-1 activates AKT, Gsk3-beta, and mTOR to promote muscle hypertrophy.	IGF1MTORPATHWAY	0.196833	0.28112	0.0553335	0.0601364	0.948481
Genes whose expression is induced in human mast cells (MCs) by lipopolysaccharide treatment.	OKUMURA_MC_LPS	0.160633	0.340471	0.054691	0.0608756	0.948137
Up-regulated in fibroblasts following infection with human cytomegalovirus (at least 3-fold, with Affymetrix change call, in at least two consectutive timepoints), with maximum change at 20 hours	CMV_HCMV_TIMECOURSE_20HRS_UP	0.178733	0.302	0.0539774	0.0617175	0.949383
Genes modulated by both PML/RAR[alpha] and PLZF/RAR[alpha]	PARK_RARALPHA_MOD	0.138009	0.390084	0.0538351	0.061927	0.940988
Ras activation stimulates many signaling cascades, including PI3K/AKT activation to inhibit apoptosis.	RASPATHWAY	0.158371	0.336165	0.0532388	0.0627937	0.942663
The 30 most differentially expressed genes in a comparison of MM1 and MM4 subgroups	ZHAN_MULTIPLE_MYELOMA_SUBCLASSES_DIFF	0.178733	0.293678	0.0524899	0.0638266	0.946762
Up-regulated at any timepoint following treatment of both XPB/CS and XPB/TTD fibroblasts with 3 J/m^2 UVC	UVC_TTD-XPCS_COMMON_UP	0.176471	0.297142	0.0524369	0.0639029	0.936741
UBIQUINONE_BIOSYNTHESIS	UBIQUINONE_BIOSYNTHESIS	0.178733	0.286024	0.051122	0.0657568	0.952709
Genes downregulated in response to glucose starvation	PENG_GLUCOSE_DN	0.208145	0.243297	0.050641	0.0662841	0.94931
Downregulated by induction of exogenous BRCA1 in EcR-293 cells	BRCA1_OVEREXP_DN	0.0475113	1.05866	0.0502986	0.0667279	0.944807
Genes that escape X inactivation	DISTECHE_XINACTIVATED_GENES	0.196833	0.254746	0.0501422	0.0669502	0.937303
Eukaryotic initiation factor 2 (EIF2) initiates translation by transferring Met-tRNA to the 40S ribosome in a GTP-dependent process.	EIF2PATHWAY	0.176471	0.281418	0.0496621	0.0680778	0.9425
Genes upregulated in myeloid leukemia and normally expressed in other bodily tissues.	LOTEM_LEUKEMIA_UP	0.158371	0.310794	0.0492208	0.0687849	0.941824
Genes enriched in CD45RAhiLin-CD10+ vs CD45RAintCD7- and CD45RAhiCD7hi HPCs	HADDAD_HPCLYMPHO_ENRICHED	0.0723982	0.674599	0.0488397	0.0693917	0.939804
MYC target genes by ChIP in U-937,HL60 (leukemia),P493 (B-cell),T98G (glioblastoma),WS1 (fibroblast)	FERNANDEZ_MYC_TARGETS	0.108597	0.438785	0.0476509	0.0710947	0.952516
Genes that distinguish pediatric acute myeloid leukemia (AML) subtype inv(16)[CBF-beta-MYH11].	ROSS_CBF_MYH	0.178733	0.266269	0.0475911	0.0711605	0.943255
Genes on chromosome 1 with copy-number-driven expression in pancreatic adenocarcinoma.	AGUIRRE_PANCREAS_CHR1	0.117647	0.40306	0.0474188	0.0715297	0.938168
Increased expression in NPMc+ leukemias	ALCALAY_AML_NPMC_UP	0.124434	0.380321	0.047325	0.0716717	0.93024
Downregulated in the ventricles of failing hearts (DCM and ICM) compared to healthy controls	HEARTFAILURE_VENTRICLE_DN	0.11991	0.394148	0.047262	0.071752	0.92168
BETA_ALANINE_METABOLISM	BETA_ALANINE_METABOLISM	0.158371	0.297996	0.0471939	0.0718644	0.913704
BIOSYNTHESIS_OF_STEROIDS	BIOSYNTHESIS_OF_STEROIDS	0.176471	0.260876	0.046037	0.0735803	0.926071
Matrix metalloproteinases	MATRIX_METALLOPROTEINASES	0.158371	0.290618	0.0460254	0.0735875	0.9169
Upregulated by H2O2 in CSB-rescued fibroblasts (Table 1)	H2O2_CSBRESCUED_UP	0.142534	0.318483	0.0453946	0.0746019	0.920337
Down-regulated in fibroblasts following infection with human cytomegalovirus (at least 3-fold, with Affymetrix change call, in at least two consectutive timepoints), with maximum change at 24 hours	CMV_HCMV_TIMECOURSE_24HRS_DN	0.178733	0.253931	0.0453859	0.0746116	0.911431
Upregulated 2-fold in HT1080 cells 6 hours following treatment with interferon alpha	IFN_ALPHA_UP	0.178733	0.250416	0.0447576	0.0753692	0.911748
RNA_TRANSCRIPTION_REACTOME	RNA_TRANSCRIPTION_REACTOME	0.138009	0.321988	0.0444373	0.0759141	0.90951
The signaling peptide PACAP binds to its receptor, PAC1R, which activates adenylyl cyclase and phospholipase C.	ST_PAC1_RECEPTOR_PATHWAY	0.117647	0.376439	0.0442869	0.0762986	0.90541
Glutamate stimulates NMDA-mediates calcium influx, which promotes nitric oxide synthesis from arginine by neuronal nitric oxide synthase, activating guanylate cyclase.	NOS1PATHWAY	0.122172	0.359686	0.0439435	0.0767568	0.902255
Up-regulated at least 2-fold 6 hours following injection of human growth hormone (GH) into mice lacking functional GHRHR (lit/lit), and with no detectable endogenous GH	GH_GHRHR_KO_6HRS_UP	0.178733	0.243204	0.0434687	0.0773323	0.900523
Genes up-regulated by interferon-gamma in HT1080 (fibrosarcoma)	DER_IFNG_UP	0.138009	0.314127	0.0433524	0.0775811	0.895056
RNA_POLYMERASE	RNA_POLYMERASE	0.0995475	0.42613	0.0424202	0.0792681	0.906128
Up-regulated in fibroblasts following infection with human cytomegalovirus (at least 3-fold, with Affymetrix change call, in at least two consectutive timepoints), with maximum change at 10 hours	CMV_HCMV_TIMECOURSE_10HRS_UP	0.138009	0.303665	0.0419085	0.0801332	0.907691
Reduced expression in XPC-defective fibroblasts, compared to normal fibroblasts, following treatment with cisplatin	CIS_XPC_DN	0.10181	0.410883	0.041832	0.0802287	0.900586
LYSINE_DEGRADATION	LYSINE_DEGRADATION	0.158371	0.261502	0.0414143	0.0808491	0.899446
Upregulated by TSA alone, with non-hypermethylated promoters, in RKO cells	TSA_RKO_UP	0.138009	0.299702	0.0413615	0.0809623	0.892735
Genes which are known to be associated with cancer and which are upregulated in MaCa 3366/TAM compared to MaCa 3366 (fold change &gt; 2)	BECKER_CANCER_ASSOCIATED_SUBSET_1	0.158371	0.250327	0.0396445	0.0839278	0.917316
Upregulated by TGF-beta treatment of skin fibroblasts, at any timepoint	TGFBETA_ALL_UP	0.124434	0.315449	0.0392527	0.0846693	0.917374
Genes upregulated in human hematopoietic stem cells of the line CD45RA(hi) Lin- CD10+, which are biased toward developing into B cells, versus CD45RA(int) CD7- and CD45RA(hi) CD7+.	HADDAD_HSC_CD10_UP	0.0723982	0.520304	0.037669	0.0879173	0.944353
Cancer related genes involved in DNA methylation and modification	BRENTANI_DNA_METHYLATION_AND_MODIFICATION	0.138009	0.271242	0.0374339	0.0883716	0.94112
Cardiac myocytes have a variety of adrenergic receptors that induce subtype-specific signaling effects.	ST_MYOCYTE_AD_PATHWAY	0.140271	0.263948	0.0370243	0.0894021	0.944025
Genes significantly associated with MRD on day 46	FLOTHO_CASP8AP2_MRD_DIFF	0.0837104	0.440397	0.0368658	0.0897022	0.939235
Upregulated 2-fold in HT1080 cells 6 hours following treatment with interferon gamma	IFN_GAMMA_UP	0.138009	0.263795	0.0364062	0.0908066	0.942875
Genes upregulated by NF-kappa B	HINATA_NFKB_UP	0.11991	0.303068	0.0363408	0.0909157	0.936207
Genes from XHM-ED B cells that show abnormal regulation in response to CD40L plus IL-4	JAIN_NEMO_DIFF	0.138009	0.262968	0.0362919	0.0910008	0.929402
Upregulated in correlation with incipient Alzheimer&apos;s Disease, in the CA1 region of the hippocampus	ALZHEIMERS_INCIPIENT_UP	0.115385	0.31084	0.0358661	0.092114	0.933122
Genes involved in fatty acid degradation	FATTY_ACID_DEGRADATION	0.10181	0.35181	0.0358177	0.09224	0.926863
Downregulated in HL-60 promyeloid leukemic cells after treatment with the cytotoxic drug cantharidin	CANTHARIDIN_DN	0.11991	0.298628	0.0358083	0.0922921	0.919968
Tumor necrosis factor is a pro-inflammatory cytokine that activates NF-kB and c-Jun.	ST_TUMOR_NECROSIS_FACTOR_PATHWAY	0.158371	0.22597	0.0357871	0.0923628	0.913365
Down-regulated in fibroblasts following infection with human cytomegalovirus (at least 3-fold, with Affymetrix change call, in at least two consectutive timepoints), with maximum change at 20 hours	CMV_HCMV_TIMECOURSE_20HRS_DN	0.138009	0.255565	0.0352702	0.0934181	0.916528
Gene set that can be used to differentiate BRCA1-linked and BRCA2-linked breast cancers	BREASTCA_TWO_CLASSES	0.162896	0.214154	0.0348848	0.0941862	0.916844
Salmonella induces membrane ruffling in infected cells via bacterial proteins including SipA, SipC, and SopE, which alter actin structure.	SALMONELLAPATHWAY	0.138009	0.252493	0.0348463	0.0942937	0.910775
Bullinger Validation Signature (157 Affymetrix probe sets)	RADMACHER_AMLNORMALKARYTYPE_SIG	0.138009	0.250753	0.0346061	0.0949374	0.909938
Genes downregulated in AIDS-related primary effusion lymphoma (PEL) cells compared to normal B cells and other tumor subtypes.	KLEIN_PEL_DN	0.138009	0.246914	0.0340764	0.0964535	0.917412
50 most interesting genes upregulated by TSA treatment in at least one of four pancreatic cancer cell lines, but not in normal (HPDE) cells	TSA_PANC50_UP	0.160633	0.211583	0.0339873	0.0967199	0.912977
GLYCEROPHOSPHOLIPID_METABOLISM	GLYCEROPHOSPHOLIPID_METABOLISM	0.140271	0.240547	0.0337419	0.0971701	0.910331
Catabolic Pathways for Methionine, Isoleucine, Threonine and Valine	METHIONINEPATHWAY	0.117647	0.286721	0.0337319	0.0973026	0.904769
G-alpha-q activates phospholipase C, resulting in calcium influx and increasing protein kinase C activity.	ST_GAQ_PATHWAY	0.158371	0.21083	0.0333893	0.098256	0.906867
Tumor necrosis factor alpha binds to its receptor TNFR1 and induces caspase-dependent apoptosis.	TNFR1PATHWAY	0.138009	0.241865	0.0333796	0.098301	0.90061
Genes whose expression is consistently positively correlated with breast cancer outcomes - higher expression is associated with good prognosis	BRCA_PROGNOSIS_POS	0.138009	0.241203	0.0332882	0.0986356	0.89708
Up-regulated at 24 hours following treatment of human lymphocytes (TK6) with a high dose of bleomycin	BLEO_HUMAN_LYMPH_HIGH_24HRS_UP	0.180995	0.182503	0.0330322	0.0991509	0.895232
Genes involved in mRNA splicing	MRNA_SPLICING	0.0837104	0.39061	0.0326981	0.09987	0.895237
Genes involved in DNA damage signaling	DNA_DAMAGE_SIGNALING	0.10181	0.311544	0.0317183	0.10251	0.912343
Downregulated in fibroblasts from individuals with Werner syndrome, compared to normal, young individuals	WERNER_FIBRO_DN	0.11991	0.264311	0.0316934	0.102551	0.906227
Genes that distinguish pediatric acute myeloid leukemia (AML) subtypes with MLL chimeric fusion genes.	ROSS_MLL_FUSION	0.117647	0.268771	0.0316202	0.103039	0.904127
Myocyte enhancer factor MEF2 activates transcription of genes required for muscle cell differentiation and is inhibited by histone deacetylases.	HDACPATHWAY	0.140271	0.223066	0.0312898	0.103902	0.905329
Genes upregulated by low-dose methotrexate and mercaptopurine (LDMTX_MP) treatment (P &lt; 0.01; LDA disntinction calculation, ANOVA, leave-one-out cross-validation, t-test used to find statistical significance of identified probe sets)	CHEOK_LDMTX_MP_UP	0.158371	0.19679	0.0311658	0.104233	0.901903
Upregulated in fibroblasts from old individuals, compared to young	OLD_FIBRO_UP	0.138009	0.225002	0.0310522	0.104471	0.897731
The Krebs (citric acid) cycle takes place in mitochondria, where it extracts energy in the form of electron carriers NADH and FADH2, which drive the electron transport chain.	KREBPATHWAY	0.117647	0.258842	0.030452	0.106509	0.908973
Genes down-regulated 4 hours following genotoxic stress that discriminate genotoxic from non-genotoxic stress	STRESS_GENOTOXIC_SPECIFIC_DN	0.11991	0.252408	0.0302661	0.10699	0.906871
Up-regulated in human granulosa cells by the gonadotropins LH and FSH, as well as by cAMP-stimulator forskolin	GN_CAMP_GRANULOSA_UP	0.0837104	0.360685	0.0301931	0.107266	0.903068
Up-regulated at 18 and 24 hours following adenovirus-mediated expression of BRG1 in ALAB breast cancer cells with mutant, inactive BRG1	BRG1_ALAB_UP	0.140271	0.215119	0.030175	0.107289	0.897195
Upregulated following IL-6 treatment in normal skin fibroblasts	IL6_FIBRO_UP	0.138009	0.217595	0.0300301	0.107727	0.894853
Downregulated by sodium arsenite in fibroblasts (Clusters 4, 5, and 6)	AS3_FIBRO_DN	0.122172	0.244781	0.0299053	0.108023	0.891371
FATTY_ACID_BIOSYNTHESIS_PATH_2	FATTY_ACID_BIOSYNTHESIS_PATH_2	0.138009	0.215845	0.0297886	0.108411	0.888684
These are genes identified by simple statistical criteria as differing in their mRNA expresssion between WTs and fetal kidneys HIGH	LI_FETAL_VS_WT_KIDNEY_DN	0.144796	0.2051	0.0296978	0.108619	0.884569
Effect of NUP98-HOXA9 on gene transcription at 16 d after transduction Down	TAKEDA_NUP8_HOXA9_16D_DN	0.104072	0.284613	0.0296203	0.10877	0.880045
The group of G-protein coupled receptors that are structurally/functionally related to the rhodopsin receptor.	GPCRS_CLASS_A_RHODOPSIN_LIKE	0.122172	0.242371	0.0296109	0.108915	0.875535
Genes preferentially expressed in breast cancers, especially those involved in estrogen-receptor-dependent signal transduction.	BREAST_CANCER_ESTROGEN_SIGNALING	0.104072	0.281834	0.0293312	0.109861	0.877481
Upregulated by TPA at two consecutive timepoints between 2-24hrs in sensitive HL-60 cells	TPA_SENS_MIDDLE_UP	0.0995475	0.28577	0.0284477	0.112676	0.894229
Up-regulated at any timepoint following treatment of XPB/CS fibroblasts with 3 J/m^2 UVC	UVC_XPCS_ALL_UP	0.081448	0.348877	0.0284153	0.112795	0.889506
Genes (n = 109) significantly upregulated in RD-EF and also highly expressed in EFT	ZHANG_EFT_EWSFLI1_UP	0.0678733	0.417649	0.0283472	0.112904	0.884767
Up-regulated at 8 hours following treatment of XPB/CS fibroblasts with 3 J/m^2 UVC	UVC_XPCS_8HR_UP	0.0837104	0.336655	0.0281816	0.113494	0.883838
Upregulated after heat shock in lymphocytes from young individuals, compared to old	HEATSHOCK_YOUNG_UP	0.117647	0.237984	0.0279982	0.114446	0.885714
Upregulated by expression of mutant MeCP2 (Rett syndrome) vs. wt MeCP2 in fibroblasts	RETT_UP	0.0995475	0.278872	0.027761	0.115154	0.885691
Cancer related genes involved in immune function	BRENTANI_IMMUNE_FUNCTION	0.11991	0.226697	0.0271832	0.117636	0.899233
Genes upregulated in multiple myeloma cells exposed to the pro-proliferative cytokine IL-6 versus those co-cultured with bone marrow stromal cells.	CROONQUIST_IL6_STROMA_UP	0.122172	0.220858	0.0269827	0.118707	0.901884
Up-regulated in the environmental stress response in human fibroblasts (regulated similarly by gamma and UV rediation and 4-NQO)	ESR_FIBROBLAST_UP	0.104072	0.256934	0.0267397	0.120151	0.907321
Up-regulated in fibroblasts at 6 hours following infection with UV-inactivated CMV, but not untreated CMV	UV-CMV_UNIQUE_HCMV_6HRS_UP	0.0837104	0.312437	0.0261542	0.122222	0.917404
Genes which are known to be associated with cancer and which are downregulated in MaCa 3366/TAM compared to MaCa 3366 (fold change &gt; 2)	BECKER_CANCER_ASSOCIATED_SUBSET_2	0.11991	0.21625	0.0259304	0.123304	0.919982
Genes downregulated by HOXA9	DORSAM_HOXA9_DN	0.081448	0.307065	0.0250098	0.12653	0.938435
Interleukins and TNF serve as signals to coordinate the inflammatory response, in which macrophages recruit and activate neutrophils, fibroblasts, and T cells.	INFLAMPATHWAY	0.117647	0.212497	0.0249997	0.126664	0.933864
Genes up-regulated by E2F1 in Saos2 (osteosarcoma)	STANELLE_E2F1_UP	0.117647	0.208881	0.0245742	0.128607	0.942612
Downregulated in fibroblasts from old individuals, compared to young	OLD_FIBRO_DN	0.11991	0.201648	0.0241795	0.130295	0.949404
Up-regulated in two Et-743-resistant cell lines (chondrosarcoma and ovarian carcinoma) compared to sensitive parental lines	ET743_RESIST_UP	0.081448	0.295062	0.0240322	0.131132	0.949942
Genes highly correlated with acute lymphoblastic leukemia (correlation P(g,c) &gt; 0.30)	GOLUB_ALL_VS_AML_UP	0.0995475	0.240129	0.0239043	0.131499	0.947098
Upregulated by expression of Hepatitis B virus HBx protein in normal hepatocytes (Hhep) (Fig. 3A+D)	HBX_NL_UP	0.117647	0.196825	0.0231559	0.13466	0.964287
LIMONENE_AND_PINENE_DEGRADATION	LIMONENE_AND_PINENE_DEGRADATION	0.138009	0.1667	0.0230061	0.135209	0.962686
Up-regulation is associated with increasing age in normal human kidney tissue from 74 patients	AGEING_KIDNEY_UP	0.104072	0.22052	0.0229501	0.135464	0.959023
Up-regulated at48 hours following treatment with Et-743 in at least 6 of 8 sarcoma cell lines	ET743_SARCOMA_72HRS_UP	0.0429864	0.520546	0.0223764	0.137732	0.969571
Upregulated following IL-6 treatment in hypertrophic scar fibroblasts	IL6_SCAR_FIBRO_UP	0.117647	0.187455	0.0220535	0.139378	0.975646
Apoptosis of activated T cells is inhibited by vasoactive intestinal peptide (VIP) and its relative PACAP.	VIPPATHWAY	0.117647	0.182495	0.02147	0.142173	0.989654
Down-regulated in fibroblasts following infection with human cytomegalovirus (at least 3-fold, with Affymetrix change call, in at least two consectutive timepoints), with maximum change at 8 hours	CMV_HCMV_TIMECOURSE_8HRS_DN	0.0995475	0.215319	0.0214345	0.142583	0.986994
Hbx is a hepatitis B protein that activates a number of transcription factors, possibly by inducing calcium release from the mitochondrion to the cytoplasm.	HBXPATHWAY	0.138009	0.154176	0.0212777	0.143648	0.988867
Cascade of at least three protein kinases downstream of many signaling pathways, culminating in the phosphorylation and activation of a MAP kinase.	MAPKKK_CASCADE	0.122172	0.17115	0.0209097	0.14605	0.999879
Genes downreglated in acute rejection transplanted kidney biopsies relative to well functioning transplanted kidney biopsies from stable, immunosuppressed recipients. (median FDR &lt; 0.14% per comparison).	FLECHNER_KIDNEY_TRANSPLANT_REJECTION_DN	0.149321	0.139387	0.0208134	0.146764	0.999279
Genes upregulated by doxycycline in K562-derived Gab2WT-6 and Gab2WT-7 cells	DORSEY_DOXYCYCLINE_UP	0.10181	0.202828	0.0206499	0.147648	0.999837
Inflammatory response pathway	INFLAMMATORY_RESPONSE_PATHWAY	0.0633484	0.325802	0.020639	0.14766	0.994508
Genes highly expressed in hepatocellular carcinoma with poor survival.	HCC_SURVIVAL_GOOD_VS_POOR_DN	0.10181	0.202139	0.0205798	0.147889	0.990699
Transcripts down-regulated 3-fold or greater in the E2A-deficient cell lines	GREENBAUM_E2A_DN	0.10181	0.197443	0.0201016	0.149855	0.998497
Genes highly correlated with acute myeloid leukemia (correlation P(g,c) &gt; 0.28)	GOLUB_ALL_VS_AML_DN	0.117647	0.169214	0.0199075	0.151288	1
Examples of genes down-regulated by ATRA alone, with NSC having no potentiating effect	XU_ATRA_DN	0.117647	0.161746	0.019029	0.155974	1
Upregulated late by sodium arsenite in fibroblasts (Cluster 3)	AS3_FIBRO_C3	0.10181	0.184537	0.0187877	0.157421	1
Upregulated by sodium arsenite in fibroblasts (Clusters 1, 2, and 3)	AS3_FIBRO_UP	0.10181	0.184537	0.0187877	0.157421	1
Genes implicated in drug resistamce and metabolism	DRUG_RESISTANCE_AND_METABOLISM	0.0859729	0.215179	0.0184995	0.158955	1
Angiotensin-converting enzyme 2 (ACE2) digests the blood-pressure regulator angiotensin II (AGT) ultimately to the vasodilator AGT1-7.	ACE2PATHWAY	0.081448	0.223044	0.0181665	0.16021	1
Up-regulated in human dermal (foreskin) microvascular endothelial cells that were stimulated to proliferate with prolonged EGF treatment, versus non-stimulated quiescent controls.	EGF_HDMEC_UP	0.0837104	0.213253	0.0178515	0.161319	1
Genes upregulated in CD8+ T cells undergoing homeostatic proliferation (HP) versus naive CD8+ T cell populations; these genes are not upregulated versus effector or memory cell population.	GOLDRATH_HP	0.0633484	0.280723	0.0177833	0.161518	1
The tumor-suppressing protein kinase ATM responds to radiation-induced DNA damage by blocking cell-cycle progression and activating DNA repair.	ATMPATHWAY	0.0995475	0.177884	0.0177079	0.161898	1
PCG-1a is expressed in skeletal muscle, heart muscle, and brown fat, and is a coactivator for receptors such as glucocorticoid receptor and thyroid hormone receptor.	PGC1APATHWAY	0.11991	0.14711	0.0176399	0.162181	1
Genes differentially expressed between normal, MGUS and myeloma samples that are in regions of LOH present in 10% of samples	WALKER_MM_SNP_DIFF	0.0837104	0.20601	0.0172452	0.163494	1
The 64 probe sets differentially up-regulated in FLT3 ITD+ samples	GALE_FLT3ANDAPL_UP	0.0678733	0.253256	0.0171893	0.163802	1
Reactive oxidative species related genes	ROS	0.0995475	0.171825	0.0171048	0.164254	1
Presenilin is required for gamma-secretase activity to activate Notch signaling; presenilin also inhibits beta-catenin in the Wnt/Frizzled pathway.	PS1PATHWAY	0.0995475	0.170869	0.0170096	0.164569	1
Differential Gene Expression in CB CD34 Cells Expressing STAT5A(1*6) Down-Regulated	SCHURINGA_STAT5A_DN	0.0837104	0.201241	0.0168459	0.165286	1
Genes downregulated in VH3-21+ B-CLL	FALT_BCLL_DN	0.081448	0.206019	0.0167798	0.165706	1
Genes 2fold dowregulated by insulin	ROME_INSULIN_2F_DN	0.0995475	0.162916	0.0162178	0.168094	1
Downregulated by ectopic expression of NF90 in GHOST(3)CXCR4 cells	NF90_DN	0.122172	0.124406	0.0151989	0.172974	1
Up-regulated in a medulloblastoma cell line resistant to both BCNU and O6-BG, compared to sensitive parent line (D-341 MED)	O6BG_RESIST_MEDULLOBLASTOMA_UP	0.0995475	0.152476	0.0151786	0.173136	1
Genes highly expressed in non-tumor liver with hepatitis virus infection vs. liver without hepatitis virus infection.	LIZUKA_L0_SM_L1	0.0791855	0.18832	0.0149122	0.174269	1
Genes expressed specifically in human testis tissue	HUMAN_TISSUE_TESTIS	0.0633484	0.232089	0.0147025	0.175174	1
Genes expressed specifically in human thymus tissue	HUMAN_TISSUE_THYMUS	0.0791855	0.184486	0.0146086	0.17583	1
Up-regulated at 24 hours following treatment with Et-743 in at least 8 of 11 sarcoma cell lines	ET743_SARCOMA_24HRS_UP	0.0791855	0.183798	0.0145542	0.176319	1
TRYPTOPHAN_METABOLISM	TRYPTOPHAN_METABOLISM	0.10181	0.142949	0.0145536	0.176337	1
Mammalian target of rapamycin (mTOR) senses mitogenic factors and nutrients, including ATP, and induces cell proliferation.	MTORPATHWAY	0.0995475	0.146036	0.0145375	0.176404	1
PURINE_METABOLISM	PURINE_METABOLISM	0.0633484	0.226245	0.0143322	0.177478	1
PI3 kinase stimulates cell migration by activating cdc42, which activates ARP2/3, which in turn promotes formation of new actin fibers.	CDC42RACPATHWAY	0.0995475	0.143972	0.014332	0.177499	1
Genes upregulated in response to leucine starvation	PENG_LEUCINE_UP	0.10181	0.139066	0.0141583	0.178222	1
Downregulated by sulindac at any timepoint up to 48 hrs in SW260 colon carcinoma cells	HDACI_COLON_SUL_DN	0.0791855	0.178764	0.0141556	0.178303	1
Down-regulation is associated with increasing age in normal human kidney tissue from 74 patients, and expression is higher in kidney than in whole blood	AGEING_KIDNEY_SPECIFIC_DN	0.0452489	0.312193	0.0141264	0.17847	1
Top 25 Genes Differentially Expressed in the Respective B-Cell Lymphocytic Leukemia Subgroups VH-mutated-unmutated	HASLINGER_B_CLL_MUTATED	0.061086	0.229916	0.0140446	0.178827	1
Regulated by UV-B light in normal human epidermal keratinocytes, cluster 7	UVB_NHEK3_C7	0.0791855	0.176695	0.0139917	0.179204	1
Selected up-regulated genes in patient MM cells versus normal twin PCs	MUNSHI_MM_VS_PCS_UP	0.0859729	0.162448	0.0139662	0.179303	1
Genes up-regulated 4 hours following ionizing radiation treatment that discriminate IR from other stress agents	STRESS_IONIZING_SPECIFIC_UP	0.0995475	0.138987	0.0138358	0.180217	1
Genes highly expressed in hepatocellular carcinoma with intra-hepatic metastasis.	YE_INTRAMETASTATIC_HCC_UP	0.0791855	0.171434	0.0135751	0.181937	1
Up-regulated in an MGMT-deficient glioma cell line (A172) at 48 hours following treatment with BCNU	BCNU_GLIOMA_NOMGMT_48HRS_UP	0.0995475	0.135894	0.0135279	0.182278	1
STRIATED_MUSCLE_CONTRACTION	STRIATED_MUSCLE_CONTRACTION	0.081448	0.165804	0.0135044	0.182346	1
N_GLYCAN_BIOSYNTHESIS	N_GLYCAN_BIOSYNTHESIS	0.0995475	0.134248	0.0133641	0.183242	1
Downregulated by nickel(II) in human peripheral lung epithelial cells	NI2_LUNG_DN	0.0791855	0.165813	0.01313	0.184839	1
PORPHYRIN_AND_CHLOROPHYLL_METABOLISM	PORPHYRIN_AND_CHLOROPHYLL_METABOLISM	0.140271	0.0907698	0.0127324	0.187161	1
Downregulated at any timepoint following infection of primary human foreskin fibroblasts with CMV	CMV_ALL_DN	0.10181	0.124342	0.0126593	0.187617	1
Upregulated 2-fold in HT1080 cells 6 hours following treatment with any of interferons alpha, beta and gamma	IFN_ANY_UP	0.0837104	0.150501	0.0125985	0.188098	1
Adrenergic receptors respond to epinephrine and norepinephrine signaling.	ST_ADRENERGIC	0.0995475	0.126437	0.0125865	0.188178	1
Beta-Oxidation of Fatty Acids	BETAOXIDATIONPATHWAY	0.0791855	0.156144	0.0123644	0.189513	1
Monocytes are a class of immune phagocytes that can develop into macrophages and express LFA-1, CD44, and other surface signaling proteins.	MONOCYTEPATHWAY	0.0791855	0.156067	0.0123583	0.189608	1
Genes whose levels were highly, persistently, and reproducibly affected by wild-type cyclin D1 and K112E (a cyclin D1 mutant unable to activate cdk4) overexpression (p = 0.048)	LAMB_CYCLIN_D1_UP	0.0791855	0.154125	0.0122044	0.190499	1
Genes whose expression is consistently negatively correlated with brca1 germline status in breast cancer - higher expression is associated with BRCA1 tumors	BRCA_BRCA1_NEG	0.0452489	0.265574	0.0120169	0.191559	1
The multiplication or reproduction of cells, resulting in the rapid expansion of a cell population.	CELL_PROLIFERATION	0.0837104	0.140057	0.0117243	0.193912	1
Energy is extracted from carbohydrates via oxidation and transferred to the mitochondrial electron transport chain, which couples ATP synthesis to the reduction of oxygen to water.	ETCPATHWAY	0.0791855	0.146992	0.0116397	0.194558	1
Genes upreglated in peripheral blood lymphocytes (PBLs) of stable, immunosuppressed patients with a well functioning kidney transplant relative to PBLs of normal healthy blood donors (Delta values were chosen to minimize the minimize the median FDR a	FLECHNER_KIDNEY_TRANSPLANT_WELL_PBL_UP	0.0475113	0.24017	0.0114108	0.196676	1
Downregulated by UV-B light in normal human epidermal keratinocytes	UVB_NHEK1_DN	0.0294118	0.381003	0.011206	0.198229	1
Genes upregulated in response to glutamine starvation	PENG_GLUTAMINE_UP	0.11086	0.100799	0.0111746	0.198404	1
Expression of selected genes involved in DNA repair and cell-cycle control in hTERT-transduced T cells	ROTH_HTERT_DIFF	0.081448	0.134873	0.0109852	0.199505	1
Down-regulated in liver, heart or kidney tissue following treatment of hypophysectomized rats with growth hormone	GH_HYPOPHYSECTOMY_RAT_DN	0.0588235	0.186292	0.0109584	0.200038	1
Genes downregulated in AIDS-related primary effusion lymphoma (PEL) cells compared to normal B cells and other tumor subtypes.	KLEIN_PEL_UP	0.10181	0.107479	0.0109424	0.200137	1
Methyltransferase CARM1 methylates CBP and co-activates estrogen receptors via Grip1.	CARM_ERPATHWAY	0.0791855	0.136125	0.0107791	0.201323	1
Down-regulated in fibroblasts following infection with human cytomegalovirus (at least 3-fold, with Affymetrix change call, in at least two consectutive timepoints), with maximum change at 16 hours	CMV_HCMV_TIMECOURSE_16HRS_DN	0.061086	0.174422	0.0106548	0.202169	1
Downregulated by both Et-743 and Pt-650 in HCT116 cells (Fig. 6 A)	ET743PT650_COLONCA_DN	0.0452489	0.23472	0.0106208	0.202387	1
SELENOAMINO_ACID_METABOLISM	SELENOAMINO_ACID_METABOLISM	0.0791855	0.133877	0.0106011	0.202547	1
Fas ligand expression by T cells induces apoptosis in Fas-expressing, inactive B cells.	BBCELLPATHWAY	0.0791855	0.131779	0.010435	0.204317	1
Genes downreglated in well functioning transplanted kidney biopsies from stable, immunosuppressed recipients relative to normal healthy donor kidney biopsies (median FDR &lt; 0.16% per comparison).	FLECHNER_KIDNEY_TRANSPLANT_WELL_DN	0.0791855	0.131534	0.0104156	0.204657	1
Genes temporally regulated by induction by CD44	HOGERKORP_CD44_TEMPORALLY_UP	0.0791855	0.128142	0.010147	0.207027	1
Progressively down-regulated through 18 hours following treatment of WS1 human skin fibroblasts with UVC at a high dose (50 J/m^2) (cluster d7)	UVC_HIGH_D7_DN	0.061086	0.165582	0.0101147	0.207441	1
Up-regulated at any timepoint up to 24 hours following infection of HEK293 cells with reovirus strain T3Abney	REOVIRUS_HEK293_UP	0.106335	0.0941632	0.0100128	0.208374	1
Down-regulated in fibroblasts following infection with human cytomegalovirus (at least 3-fold, with Affymetrix change call, in at least two consectutive timepoints), with maximum change at 12 hours	CMV_HCMV_TIMECOURSE_12HRS_DN	0.061086	0.163745	0.0100025	0.208444	1
Regulated by TSA, butyrate and/or curcumin in SW260 colon carcinoma cells (Cluster 4)	HDACI_COLON_CLUSTER4	0.0588235	0.162295	0.00954677	0.212406	1
Genes down-regulated in BRCA2-linked breast tumors, relative to BRCA1-linked tumors	BRCA2_BRCA1_DN	0.0791855	0.118551	0.0093875	0.21399	1
Downregulated by butyrate at 24 hrs in SW260 colon carcinoma cells	HDACI_COLON_BUT24HRS_DN	0.0633484	0.147989	0.00937484	0.214145	1
PYRIMIDINE_METABOLISM	PYRIMIDINE_METABOLISM	0.061086	0.153461	0.00937434	0.214162	1
Tricarboxylic acid related genes	TCA	0.061086	0.152668	0.00932586	0.214816	1
PROTEASOME	PROTEASOME	0.040724	0.227455	0.00926286	0.215974	1
Genes Significantly up-regulated in SLE patient Blood Mononuclear Cells	BENNETT_SLE_UP	0.0791855	0.116793	0.00924828	0.216446	1
Genes concomitantly modulated by activated Notch1 in mouse and human primary keratinocytes--Dn	NGUYEN_KERATO_DN	0.061086	0.148867	0.00909367	0.218016	1
Genes differentially expressed in blood mononuclear cells of clinically stable sickle-cell patients.	JISON_SICKLE_CELL	0.0791855	0.11466	0.00907939	0.218329	1
The Rho family GTPases activate the p38 MAPKs under environmental stress or in the presence of pro-inflammatory cytokines.	P38MAPKPATHWAY	0.061086	0.146802	0.00896757	0.219569	1
Cell-proliferation-related genes upregulated by SAHA and depsipeptide (histone deacetylase inhibitors)	PEART_HISTONE_UP	0.061086	0.141998	0.00867409	0.222766	1
Downregulated in correlation with incipient Alzheimer&apos;s Disease, in the CA1 region of the hippocampus	ALZHEIMERS_INCIPIENT_DN	0.18552	0.0464061	0.00860928	0.223537	1
Proepithelin (PEPI) induces epithelial cells to secrete IL-8, which promotes elastase secretion by neutrophils.	PEPIPATHWAY	0.0791855	0.107788	0.00853523	0.224169	1
Genes up-regulated by TNFA in Hc cells (normal hepatocyte)	OSAWA_TNFA_HEPATOCYTE_UP	0.061086	0.138125	0.00843751	0.225259	1
KERATAN_SULFATE_BIOSYNTHESIS	KERATAN_SULFATE_BIOSYNTHESIS	0.0791855	0.104609	0.00828351	0.226721	1
Downregulated in human lymphocytes from old individuals, compared to young	AGEING_LYMPH_DN	0.061086	0.134021	0.00818678	0.227341	1
Up-regulated following stable re-expression of BAF57 in Bt549 breast cancer cells that lack functional BAF57	BAF57_BT549_UP	0.061086	0.132316	0.00808265	0.22803	1
Upregulated by TGF-beta treatment of skin fibroblasts only at 1-4 hrs (clusters 4-6)	TGFBETA_LATE_UP	0.0995475	0.0810502	0.00806834	0.228185	1
Up-regulated by transient expression of BRG1 in H1299 lung cancer cells with mutant, inactive BRG1	BRG1_H1299_UP	0.0791855	0.0998175	0.0079041	0.229577	1
Genes upregulated in follicular lymphoma (FL) and downregulated in diffuse B-cell lymphomas (DLBCL) (fold change of at least 3)	SHIPP_FL_VS_DLBCL_UP	0.0791855	0.0986002	0.0078077	0.231233	1
Genes highly expressed in hepatocellular carcinoma resistant to 5-Fluorouracil + interferon.	KUROKAWA_5FU_IFN_SENSITIVE_VS_RESISTANT_DN	0.0791855	0.0985633	0.00780479	0.2314	1
The eIF-4F complex recognizes 5&apos; mRNA caps, recruits RNA helicases, and maintains mRNA-ribosome bridging.	EIF4PATHWAY	0.0995475	0.0778193	0.00774672	0.232081	1
Genes induced in peripheral B cells by 4 hours of incubation with the cytokine IL-4.	LU_IL4BCELL	0.061086	0.123998	0.00757454	0.233496	1
Thirty probesets upregulated &gt;= 17-fold in CBP null B-cells	XU_CBP_UP	0.0588235	0.128564	0.00756258	0.23386	1
Genes highly correlated with the class anaplastic oligodendroglioma (determined by using the 20-feature k-NN class prediction model)	NUTT_GBN_VS_AO_DN	0.081448	0.0920638	0.00749841	0.234651	1
Genes upregulated in multiple myeloma cells with N-ras-activating mutations versus those co-cultured with bone marrow stromal cells.	CROONQUIST_RAS_STROMA_UP	0.0633484	0.118319	0.00749533	0.234676	1
Up-regulated in human fetal pituitary tissue, compared to adult pituitary tissue	PITUITARY_FETAL_UP	0.0588235	0.127238	0.0074846	0.23502	1
Genes down-regulated by MYC in 293T (transformed fetal renal cell).	COLLER_MYC_DN	0.0588235	0.126096	0.00741741	0.235811	1
Downregulated by TSA at any timepoint up to 48 hrs in SW260 colon carcinoma cells	HDACI_COLON_TSA_DN	0.0588235	0.125732	0.00739602	0.236331	1
Expression of cyclins regulates progression through the cell cycle by activating cyclin-dependent kinases.	SA_REG_CASCADE_OF_CYCLIN_EXPR	0.0588235	0.124911	0.00734772	0.236979	1
Upregulated by TPA at two consecutive timepoints between 12-48 hrs in sensitive HL-60 cells	TPA_SENS_LATE_UP	0.081448	0.0898713	0.00731983	0.237467	1
Ubiquitinated proteins are targeted for proteolytic degradation by the proteasome, where they are unfolded and degraded to small peptides in an ATP-dependent process.	PROTEASOMEPATHWAY	0.0429864	0.170063	0.00731039	0.237583	1
Genes down-regulated by interferon-beta in HT1080 (fibrosarcoma)	DER_IFNB_DN	0.0588235	0.123571	0.00726887	0.238524	1
Up-regulated with stable, ectopic overexpression of BRCA1 in DU-145 human prostate cancer cell lines, compared to neo-only controls	BRCA1_OVEREXP_PROSTATE_UP	0.0429864	0.167821	0.00721405	0.238774	1
Tubby is activated by phospholipase C activity and hydrolysis of PIP2, after which it enters the nucleus and regulates transcription.	TUBBYPATHWAY	0.061086	0.117346	0.00716817	0.239041	1
Down-regulated at 12 hours following treatment of WS1 human skin fibroblasts with UVC at a low dose (10 J/m^2) (cluster c3)	UVC_LOW_C3_DN	0.061086	0.117069	0.00715129	0.239119	1
Obsolete by GO - combining with cell adhesion molecules to initiate a change in cell activity.	CELL_ADHESION_RECEPTOR_ACTIVITY	0.0791855	0.0887923	0.00703106	0.239885	1
Downregulated by butyrate at 48 hrs in SW260 colon carcinoma cells	HDACI_COLON_BUT48HRS_DN	0.040724	0.172094	0.00700836	0.24041	1
Top 20 positive significant genes associated with malignant fibrous histiocytomas, versus other soft-tissue tumors.	SARCOMAS_HISTIOCYTOMA_UP	0.0588235	0.116842	0.00687308	0.242149	1
Genes on chromosome 7 with copy-number-driven expression in pancreatic adenocarcinoma.	AGUIRRE_PANCREAS_CHR7	0.0588235	0.116738	0.00686693	0.242523	1
Genes whose expression is consistently positively correlated with estrogen receptor status in breast cancer - higher expression is associated with ER-positive tumors	BRCA_ER_POS	0.061086	0.111519	0.00681224	0.243125	1
The attachment of a cell, either to another cell or to the extracellular matrix, via cell adhesion molecules.	CELL_ADHESION	0.0837104	0.0808657	0.0067693	0.243388	1
Upregulated by expression of Hepatitis B virus HBx protein in SK-Hep-1 hepatocellular carcinoma cells (Fig. 3A+C)	HBX_HCC_UP	0.0588235	0.113424	0.00667202	0.244327	1
Genes highly expressed in multiple myeloma (MM) versus immunoglobulin light chain amyloidosis (AL) in plasma cells.	ABRAHAM_MM_VS_AL_UP	0.0791855	0.0839347	0.00664641	0.244612	1
ONE_CARBON_POOL_BY_FOLATE	ONE_CARBON_POOL_BY_FOLATE	0.0791855	0.0834084	0.00660473	0.245799	1
Pro-inflammatory IL-18 is activated in macrophages by caspase-1 cleavage and, in conjunction with IL-12, stimulates Th1 cell differentiation.	IL18PATHWAY	0.0588235	0.11113	0.00653706	0.247193	1
IRINOTECAN_PATHWAY_PHARMGKB	IRINOTECAN_PATHWAY_PHARMGKB	0.0791855	0.0821407	0.00650435	0.247661	1
Genes up-regulated by MYC in 293T (transformed fetal renal cell).	COLLER_MYC_UP	0.040724	0.159038	0.00647664	0.248034	1
Up-regulated 3-14 days following the differentiation of human bone marrow mesenchymal stem cells (hMSC) into adipocytes, versus untreated hMSC cells (Class III)	ADIPOGENESIS_HMSC_CLASS3_UP	0.040724	0.158621	0.00645967	0.248216	1
Genes related to regulation of the actin cytoskeleton	SIG_REGULATION_OF_THE_ACTIN_CYTOSKELETON_BY_RHO_GTPASES	0.0226244	0.285262	0.00645388	0.248241	1
Interferon alpha, active in the immune response, binds to the IFN receptor and activates Jak1 and Tyk2, which phosphorylate Stat1 and Stat2.	IFNAPATHWAY	0.0588235	0.109318	0.00643044	0.249077	1
Obsolete by GO - mediates the adhesion of the cell to other cells or to the extracellular matrix.	CELL_ADHESION_MOLECULE_ACTIVITY	0.081448	0.0789	0.00642624	0.249115	1
GLYCINE_SERINE_AND_THREONINE_METABOLISM	GLYCINE_SERINE_AND_THREONINE_METABOLISM	0.0588235	0.108707	0.00639451	0.249669	1
Downregulated at 8hrs following infection of primary human foreskin fibroblasts with CMV	CMV_8HRS_DN	0.081448	0.0783842	0.00638423	0.250324	1
Down-regulated 1-14 days following the differentiation of human bone marrow mesenchymal stem cells (hMSC) into adipocytes, versus untreated hMSC cells (Class VIII)	ADIPOGENESIS_HMSC_CLASS8_DN	0.0588235	0.108095	0.00635852	0.251884	1
C/EBP down-regulated genes in KCL22 cells	TAVOR_CEBP_DN	0.0588235	0.108095	0.00635852	0.251884	1
Progressively down-regulated through 12 hours following treatment of WS1 human skin fibroblasts with UVC at a high dose (50 J/m^2) (cluster d4)	UVC_HIGH_D4_DN	0.10181	0.0611541	0.00622609	0.254728	1
Genes downregulated by NF-kappa B	HINATA_NFKB_DN	0.0588235	0.10578	0.00622236	0.255054	1
REDUCTIVE_CARBOXYLATE_CYCLE_CO2_FIXATION	REDUCTIVE_CARBOXYLATE_CYCLE_CO2_FIXATION	0.0588235	0.105485	0.00620501	0.255528	1
CITRATE_CYCLE_TCA_CYCLE	CITRATE_CYCLE_TCA_CYCLE	0.040724	0.151614	0.00617431	0.255959	1
PPAR-gamma is a nuclear hormone receptor that is activated by fatty acids and regulates transcription through co-activations like Src-1 and Tif2.	PPARGPATHWAY	0.040724	0.151104	0.00615357	0.256159	1
Reactive oxidative species related genes curated from GO	GO_ROS	0.0588235	0.104589	0.00615227	0.256496	1
Genes on chromosome 6 with copy-number-driven expression in pancreatic adenocarcinoma.	AGUIRRE_PANCREAS_CHR6	0.140271	0.0434369	0.00609295	0.258244	1
Down-regulated at any timepoint following treatment of both XPB/CS and XPB/TTD fibroblasts with 3 J/m^2 UVC	UVC_TTD-XPCS_COMMON_DN	0.0339367	0.178259	0.0060495	0.259886	1
Genes associated with the expression of the T-cell oncogene LYL1+ (nominal P value &lt; 0.000097)	FERRANDO_LYL1_NEIGHBORS	0.0588235	0.102618	0.00603638	0.26027	1
Up-regulated in adenocarcinoma metastases, compared to similar primary tumors; predictive of metastatic potential	METASTASIS_ADENOCARC_UP	0.0588235	0.102145	0.00600856	0.261122	1
NUCLEOTIDE_METABOLISM	NUCLEOTIDE_METABOLISM	0.061086	0.098268	0.0060028	0.261218	1
Regulated by UV-B light in normal human epidermal keratinocytes, cluster 6	UVB_NHEK3_C6	0.0588235	0.101532	0.0059725	0.261793	1
Neutrophils release superoxide to induce lysis in invading bacteria; in neighboring endothelial cells, superoxide dismutase scavenges radicals but produces pro-apoptotic peroxides.	FREEPATHWAY	0.061086	0.0974441	0.00595247	0.262126	1
50 top ranked SAM-defined over-expressed genes in each subgroup_CD-2	ZHAN_MM_CD138_CD2_VS_REST	0.0791855	0.0748076	0.00592367	0.262689	1
Fifty-nine probe sets downregulated at least 17-fold in CBP null B cells	XU_CBP_DN	0.0588235	0.0986828	0.00580487	0.2649	1
Intercellular signaling in the immune system occurs via secretion of cytokines, which promote antigen-dependent B and T cell response.	CYTOKINEPATHWAY	0.0588235	0.0986421	0.00580248	0.26523	1
Genes involved with T cell differentiation which are upregulated in samples positive for HOX11, TAL1, or LYL1 by RT-PCR	FERRANDO_T_CELL_DIFFERENTIATION_PATHWAY	0.0588235	0.0977736	0.00575139	0.265822	1
LDGs showing similar expression patterns in bone marrow PC and subsets of MM	ZHAN_MMPC_SIM	0.0588235	0.0970492	0.00570878	0.266795	1
Down-regulated consistently at 6-24 hours following treatment of WS1 human skin fibroblasts with UVC at a high dose (50 J/m^2) (cluster d2)	UVC_HIGH_D2_DN	0.0837104	0.0681526	0.00570508	0.26686	1
Up-regulated in fibroblasts at 6 hours following treatment with interferon-alpha	IFNA_HCMV_6HRS_UP	0.0588235	0.0963683	0.00566872	0.267396	1
Up-regulated in fibroblasts following infection with human cytomegalovirus (at least 3-fold, with Affymetrix change call, in at least two consectutive timepoints)	CMV_HCMV_TIMECOURSE_ALL_UP	0.0339367	0.165801	0.00562672	0.268152	1
METHIONINE_METABOLISM	METHIONINE_METABOLISM	0.0588235	0.0954593	0.00561526	0.268521	1
Up-regulated following treatment with Et-743 at any timepoint in at least 8 of 11 sarcoma cell lines	ET743_SARCOMA_UP	0.0226244	0.247252	0.00559394	0.268805	1
Genes involved with chemotherapy response and drug targets which are upregulated in samples positive for HOX11, TAL1, or LYL1 by RT-PCR	FERRANDO_CHEMO_RESPONSE_PATHWAY	0.0588235	0.0950701	0.00559236	0.269115	1
Genes with mRNA binding activity	MRNA_BINDING_ACTIVITY	0.0588235	0.0935172	0.00550101	0.271593	1
Regulated by TSA, butyrate and/or curcumin in SW260 colon carcinoma cells (Cluster 7)	HDACI_COLON_CLUSTER7	0.0588235	0.0929228	0.00546605	0.272173	1
Genes upregulated by mercaptopurine (MP) treatment (P &lt; 0.01; LDA disntinction calculation, ANOVA, leave-one-out cross-validation, t-test used to find statistical significance of identified probe sets)	CHEOK_MP_UP	0.0588235	0.0919941	0.00541142	0.272954	1
Genes upregulated in major depressive disorder (p &lt; 0.05, fold change &gt; 1.4, mean average difference &gt; 150 in at least one of the groups, called present in greater than 20% of all samples)	ASTON_DEPRESSION_UP	0.0656109	0.0824122	0.00540714	0.272963	1
Genes with some basal expression and partially-methylated promoters, upregulated by the combination of TSA and DAC in RKO cells	TSADAC_RKOEXP_UP	0.0588235	0.0913647	0.0053744	0.274205	1
BLOOD_CLOTTING_CASCADE	BLOOD_CLOTTING_CASCADE	0.0588235	0.0907464	0.00533802	0.275481	1
p35, a neuron-specific activator of cyclin-dependent kinase 5, is cleaved to p25 in Alzheimer&apos;s disease and promotoes hyperphosphorylated tau formation and apoptosis.	P35ALZHEIMERSPATHWAY	0.0588235	0.0904831	0.00532254	0.276689	1
Genes involved in electron transport	ELECTRON_TRANSPORTER_ACTIVITY	0.040724	0.129829	0.00528714	0.277434	1
Calcium functions as a second messenger activating the calcium/calmodulin-dependent kinases, which phosphorylate targets such as CREB.	CACAMPATHWAY	0.061086	0.086131	0.0052614	0.278305	1
Upregulated in VHL-null renal carcinoma cells vs. VHL-rescued (Fig. 1a+b)	VHL_RCC_UP	0.0588235	0.0892622	0.00525072	0.278754	1
Regulated by UV-B light in normal human epidermal keratinocytes, cluster 5	UVB_NHEK3_C5	0.0452489	0.115702	0.00523538	0.278972	1
p53 transcriptional targets	P53GENES_ALL	0.040724	0.128219	0.00522161	0.280506	1
Caloric restriction in animals often increases lifespan, which may occur via decreased IGF receptor expression and consequent expression of stress-resistance proteins.	LONGEVITYPATHWAY	0.0837104	0.0623736	0.00522132	0.280506	1
Genes prefentially expressed in human inner ear tissue (cochlea and vestibule), at least 10-fold higher from a mixture of 29 other tissues	INNEREAR_UP	0.061086	0.0853501	0.0052137	0.280553	1
Genes associated with the expression of the T-cell oncogene TAL1+ (nominal P value &lt; 0.000097)	FERRANDO_TAL1_NEIGHBORS	0.0588235	0.0884827	0.00520487	0.280949	1
Down-regulated 2-fold in HeLa cells by Adenovirus type 12 (Ad12) at any timepoint to 48 hrs hours post-infection	AD12_ANY_DN	0.0588235	0.0882804	0.00519296	0.281451	1
The 30 genes showing the greatest decrease in expression in NBa Ews/Fli-1 infectants	RORIE_ES_PNET_DN	0.061086	0.0847245	0.00517548	0.2816	1
Genes involved in the environmental stress response that were not regulated following treatment of fibroblasts from elderly donors with UV light	UV_ESR_OLD_UNREG	0.0588235	0.0871892	0.00512878	0.283004	1
Bone morphogenetic protein binds to its receptor to induce ectopic bone formation and promote development of the viscera.	SA_BONE_MORPHOGENETIC	0.0588235	0.0869342	0.00511378	0.283417	1
Downregulated by sulindac at 2 hrs in SW260 colon carcinoma cells	HDACI_COLON_SUL2HRS_DN	0.0588235	0.0849017	0.00499422	0.287018	1
Neutrophils are phagocytotic leukocytes that destroy foreign cells with reactive oxygen species or enzymatic digestion and express CD11 and CD18.	NEUTROPHILPATHWAY	0.0588235	0.0846054	0.00497679	0.287457	1
Genes upregulated in AML samples with the CBF subtype	ROSS_CBF_LEUKEMIA	0.0429864	0.114737	0.00493214	0.289016	1
Genes highly expressed in interferon-sensitive hepatoma cell lines (HKCI-1-4,HepG2,Hep3B,PCL/PRF/5) vs. resistant cell lines (HKCI-C1-3)	WONG_IFNA_HCC_RESISTANT_VS_SENSITIVE_DN	0.0588235	0.0824235	0.00484844	0.293405	1
CYSTEINE_METABOLISM	CYSTEINE_METABOLISM	0.0588235	0.0820894	0.00482879	0.294638	1
Upregulated by H2O2 in CSB-rescued fibroblasts (Table 1, cluster 2)	H2O2_CSBRESCUED_C2_UP	0.0588235	0.0815117	0.0047948	0.295876	1
PANTOTHENATE_AND_COA_BIOSYNTHESIS	PANTOTHENATE_AND_COA_BIOSYNTHESIS	0.0588235	0.0814775	0.00479279	0.296204	1
T cell activation requires interaction with an antigen-MHC-I complex on an antigen-presenting cell (APC), as well as CD28 interaction with the APC&apos;s CD80 or 86.	CTLA4PATHWAY	0.0588235	0.0811566	0.00477392	0.296601	1
Genes related to IL4 rceptor signaling in B lymphocytes	SIG_IL4RECEPTOR_IN_B_LYPHOCYTES	0.0633484	0.0753023	0.00477028	0.296623	1
Up-regulated in XPB/TTD fibroblasts (expressing XPB-A355C), compared to XPB/CS fibroblasts (expressing XPB-T296C)	XPB_TTD-CS_UP	0.0588235	0.0803927	0.00472898	0.29915	1
Genes involved in fatty acid synthesis	FATTY_ACID_SYNTHESIS	0.0588235	0.0800973	0.0047116	0.299583	1
Upregulated by H2O2, Menadione and t-BH in breast cancer cells	OXSTRESS_BREASTCA_UP	0.0588235	0.0798877	0.00469928	0.299936	1
SULFUR_METABOLISM	SULFUR_METABOLISM	0.0588235	0.0797743	0.00469261	0.300677	1
APRIL and BAFF bind to BCMA and TACI receptors on B cell surfaces, promoting immunoglobulin production and cell proliferation.	TALL1PATHWAY	0.0588235	0.0796309	0.00468417	0.301386	1
Up-regulated at least 2-fold 24 hours following injection of human growth hormone (GH) into mice lacking functional GHRHR (lit/lit), and with no detectable endogenous GH	GH_GHRHR_KO_24HRS_UP	0.0588235	0.0792157	0.00465975	0.301957	1
STARCH_AND_SUCROSE_METABOLISM	STARCH_AND_SUCROSE_METABOLISM	0.0588235	0.0791163	0.0046539	0.302316	1
Down-regulated at early timepoints (4-8 hrs) following ectopic expression of p21 (CDKN1A) in OvCa cells, p53-dependent	P21_P53_EARLY_DN	0.040724	0.113493	0.00462187	0.303876	1
Liver selective genes	HSIAO_LIVER_SPECIFIC_GENES	0.040724	0.113043	0.00460355	0.305076	1
BILE_ACID_BIOSYNTHESIS	BILE_ACID_BIOSYNTHESIS	0.0588235	0.0770914	0.00453479	0.307468	1
Genes up-regulated by interferon-alpha in HT1080 (fibrosarcoma)	DER_IFNA_UP	0.0226244	0.199639	0.00451673	0.308295	1
Downregulated in HEK293 cells by treatment with arsenite	AS3_HEK293_DN	0.061086	0.0738371	0.00451041	0.30836	1
Upregulated in breast cancer cells (MCF-7) treated with adipocyte-conditioned growth media	ADIPOCYTE_BRCA_UP	0.040724	0.109923	0.00447649	0.308953	1
Upregulated both by expression of Hepatitis B virus HBx protein in normal hepatoctyes and by HBV infection in liver samples with chronic active hepatitis	HBX_HEP_UP	0.0226244	0.197349	0.0044649	0.309059	1
Genes down-regulated by interferon-gamma in HT1080 (fibrosarcoma)	DER_IFNG_DN	0.061086	0.0692845	0.00423231	0.311266	1
Good prognosis marker genes in Breast Cancer (part of NKI-70) from Van&apos;t Veer et al 2002	VANTVEER_BREAST_OUTCOME_GOOD_VS_POOR_UP	0.040724	0.103428	0.00421201	0.311616	1
Downregulated by H2O2, Menadione and t-BH in breast cancer cells	OXSTRESS_BREASTCA_DN	0.040724	0.103339	0.00420837	0.311745	1
Up-regulated at 6hrs follwing VEGF treatment of human myometrial microvascular endothelial cells	VEGF_MMMEC_6HRS_UP	0.040724	0.100791	0.00410462	0.313154	1
GLYCOSPHINGOLIPID_METABOLISM	GLYCOSPHINGOLIPID_METABOLISM	0.040724	0.10045	0.00409072	0.313372	1
G13 signaling pathway	G13_SIGNALING_PATHWAY	0.040724	0.0984364	0.00400872	0.314271	1
Target genes down regulated by p53	KANNAN_P53_DN	0.020362	0.185447	0.00377608	0.317579	1
Genes up-regulated in DC stimulated for 8 h as compared to DC stimulated for 48 h	LINDSTEDT_DEND_8H_VS_48H_UP	0.061086	0.0615117	0.0037575	0.31785	1
Up-regulated in fibroblasts following infection with human cytomegalovirus (at least 3-fold, with Affymetrix change call, in at least two consectutive timepoints), with maximum change at 24 hours	CMV_HCMV_TIMECOURSE_24HRS_UP	0.061086	0.0605219	0.00369704	0.318614	1
Downregulated following IL-6 treatment in hypertrophic scar fibroblasts	IL6_SCAR_FIBRO_DN	0.061086	0.0602518	0.00368054	0.319108	1
KREBS_TCA_CYCLE	KREBS_TCA_CYCLE	0.040724	0.0897385	0.00365451	0.319488	1
Regulated by UV-B light in normal human epidermal keratinocytes, cluster 3	UVB_NHEK3_C3	0.040724	0.0878581	0.00357793	0.320417	1
Genes down-regulated by MYC in P493-6 (B-cell)	SCHUMACHER_MYC_DN	0.040724	0.0875832	0.00356674	0.320694	1
Genes highly associated with medulloblastoma treatment failure	POMEROY_MD_TREATMENT_GOOD_VS_POOR_DN	0.040724	0.0841792	0.00342811	0.322942	1
Downregulated in the left ventricle myocardium of patients with heart failure following implantation of a left ventricular assist device	LVAD_HEARTFAILURE_DN	0.081448	0.0420324	0.00342346	0.322986	1
RANK is a TNF-type receptor that promotes osteoclast differentiation and consequent bone resorbtion on binding RANK ligand produced by osteoblasts.	RANKLPATHWAY	0.0226244	0.146642	0.00331769	0.324345	1
Upregulated by expression of cytomegalovirus IE86 protein in primary human fibroblasts	CMV_IE86_UP	0.040724	0.0804036	0.00327436	0.324934	1
Genes overexpressed in mature plasma cells isolated from tonsils (TPCs) and mature plasma cells isolated from bone marrow (BMPCs) as compared to polyclonal plasmablastic cells (PPCs).	TARTE_PLASMA_BLASTIC	0.0294118	0.110837	0.00325991	0.325031	1
At low cholesterol concentrations, sterol-regulatory element binding proteins (SREBPs) act as transcription factors to promote cholesterol uptake and biosynthesis.	S1PPATHWAY	0.061086	0.052661	0.00321685	0.325409	1
Up-regulated in fibroblasts following infection with human cytomegalovirus (at least 3-fold, with Affymetrix change call, in at least two consectutive timepoints), with maximum change at 18 hours	CMV_HCMV_TIMECOURSE_18HRS_UP	0.0429864	0.0721538	0.00310164	0.326918	1
Genes involved in mRNA processing	MRNA_PROCESSING	0.0248869	0.124124	0.00308906	0.327108	1
Genes overexpressed in polyclonal plasmablastic cells (PPCs) as compared to mature plasma cells isolated from tonsils (TPCs) and mature plasma cells isolated from bone marrow (BMPCs).	TARTE_MATURE_PC	0.0316742	0.092599	0.002933	0.329628	1
Genes related to chemotaxis	SIG_CHEMOTAXIS	0.0226244	0.129572	0.00293149	0.329638	1
Genes upreguated in human germinal center helper-T (Th) cells versus other CD4+ T-cell types such as naive T cells (from which the others originate), CXCR5+ CCR7+ central memory cells, and CCR7- effector memory cells.	KIM_TH_CELLS_UP	0.040724	0.0711034	0.00289562	0.330109	1
Genes expressed in desmoplastic medulloblastomas. (p &lt; 0.01)	POMEROY_DESMOPLASIC_VS_CLASSIC_MD_UP	0.040724	0.0702388	0.00286041	0.330604	1
T cell receptors bind to foreign peptides presented by MHC molecules and induce T cell activation.	TCRPATHWAY	0.061086	0.0465702	0.00284478	0.330785	1
Upregulated in gastric cancer cell lines reistant to doxorubicin, compared to parent chemosensitive lines	DOX_RESIST_GASTRIC_UP	0.0226244	0.124151	0.00280884	0.331335	1
The processes pertinent to the integrated function of a cell.	CELL_GROWTH_AND_OR_MAINTENANCE	0.0271493	0.10318	0.00280127	0.331474	1
GPCRDB_CLASS_A_RHODOPSIN_LIKE	GPCRDB_CLASS_A_RHODOPSIN_LIKE	0.040724	0.0670987	0.00273253	0.332674	1
NITROGEN_METABOLISM	NITROGEN_METABOLISM	0.0226244	0.119373	0.00270075	0.333319	1
Downregulated by both butyrate and TSA at any timepoint up to 48 hrs in SW260 colon carcinoma cells	HDACI_COLON_TSABUT_DN	0.040724	0.0661136	0.00269241	0.333513	1
Cancer related genes that are also transcription factors	BRENTANI_TRANSCRIPTION_FACTORS	0.061086	0.0428178	0.00261556	0.335038	1
Downregulated by butyrate at 16 hrs in SW260 colon carcinoma cells	HDACI_COLON_BUT16HRS_DN	0.0226244	0.114573	0.00259214	0.335526	1
Regulated by UV-B light in normal human epidermal keratinocytes	UVB_NHEK3_ALL	0.0135747	0.187365	0.00254342	0.33636	1
Genes upregulated in response to glucose starvation	PENG_GLUCOSE_UP	0.0226244	0.111354	0.00251932	0.336731	1
Upregulated by DAC treatment in LD419 fibroblast cells	DAC_FIBRO_UP	0.040724	0.0608274	0.00247714	0.337746	1
Protein Kinase A at the Centrosome	AKAPCENTROSOMEPATHWAY	0.0429864	0.0569916	0.00244986	0.338647	1
Genes basally silent, with hypermethylated promoters, upregulated by the combination of TSA and DAC in RKO cells	TSADAC_RKOSILENT_UP	0.040724	0.0577605	0.00235224	0.340604	1
Down-regulated at any timepoint by treatment of human fibroblasts with gamma radiation, but not by UV lght or 4-NQO	GAMMA_UNIQUE_FIBRO_DN	0.0429864	0.0503516	0.00216444	0.344791	1
Upregulated in fibroblasts from middle-age individuals, compared to young	MIDDLEAGE_UP	0.040724	0.050468	0.00205526	0.346821	1
The bicoid-related transcription factor Pitx2 is activated by Wnt binding to the Frizzled receptor and induces tissue-specific cell proliferation.	PITX2PATHWAY	0.040724	0.0493809	0.00201099	0.347689	1
Downregulated genes in lung tissue of smokers with chronic obstructive pulmonary disease (COPD) vs smokers without disease (GOLD-2 vs GOLD-0)	NING_COPD_DN	0.00904977	0.21535	0.00194887	0.348973	1
Transient up-regulation is associated with transient cisplatin resistance in a human squamous cell lung cancer line (NCI-H2170)	CIS_RESIST_LUNG_UP	0.040724	0.0462477	0.00188339	0.34997	1
Down-regulated at any timepoint (4-24 hrs) following ectopic expression of p21 (CDKN1A) in OvCa cells, p53-dependent	P21_P53_ANY_DN	0.020362	0.0912663	0.00185836	0.350717	1
Genes downregulated in multiple myeloma plasma cells that secrete the light chain immunoglobulin Ig-lambda versus those that secrete Ig-kappa.	MAGRANGEAS_MULTIPLE_MYELOMA_IGL_VS_IGK_DN	0.040724	0.044869	0.00182724	0.35136	1
The Fas receptor induces apoptosis and NF-kB activation when bound to Fas ligand.	ST_FAS_SIGNALING_PATHWAY	0.0226244	0.0786449	0.0017793	0.352233	1
Upregulated by TGF-beta treatment of skin fibroblasts, cluster 2	TGFBETA_C2_UP	0.00904977	0.193121	0.0017477	0.352652	1
Upregulated in gastric cancer cell lines reistant to 5-fluorouracil, compared to parent chemosensitive lines	5FU_RESIST_GASTRIC_UP	0.0429864	0.0379566	0.00163162	0.35557	1
BMPC genes overexpressed in TACI high patients	MOREAUX_TACI_HI_IN_BMPC	0.00678733	0.227595	0.00154476	0.358261	1
Genes associated with Granulocyte and Macrophage differentiation	BROWN_GRAN_MONO_DIFFERENTIATION	0.0226244	0.0676542	0.00153064	0.358612	1
The drug Gleevec specifically targets the abnormal bcr-abl protein, an apoptosis inhibitor present in chronic myeloid leukemia.	GLEEVECPATHWAY	0.061086	0.0248525	0.00151814	0.359456	1
MLL-CBP alters the genetic programs of GMP The top 50 genes most closely associated with MLL-CBP expression UP-regulated	WANG_MLL_CBP_VS_GMP_UP	0.040724	0.0369242	0.0015037	0.359737	1
Genes on chromosome 8 with copy-number-driven expression in pancreatic adenocarcinoma.	AGUIRRE_PANCREAS_CHR8	0.040724	0.0353138	0.00143812	0.361554	1
DNA_REPLICATION_REACTOME	DNA_REPLICATION_REACTOME	0.020362	0.0687404	0.00139969	0.362826	1
Recruitment of eosinophils in the inflammatory response observed in asthma occurs via the chemoattractant eotaxin binding to the CCR3 receptor.	EOSINOPHILSPATHWAY	0.020362	0.0682116	0.00138892	0.363355	1
Top 25 Genes Differentially Expressed in the Respective B-Cell Lymphocytic Leukemia Subgroups 11q23	HASLINGER_B_CLL_11Q23	0.040724	0.0340856	0.0013881	0.363418	1
Downregulated in fibroblasts from middle-age individuals, compared to young	MIDDLEAGE_DN	0.0226244	0.061085	0.00138201	0.363493	1
Cancer-related genes up-regulated in any of four human hepatoma cell lines following 24-hour treatment with 200ng/mL of trichostatin A	TSA_HEPATOMA_CANCER_UP	0.020362	0.0654364	0.00133242	0.364732	1
A heterodimer composed of Bmal1 and Clock acts as a transcription factor for proteins that regulate circadian rhythms, such as Per and Cry.	CIRCADIANPATHWAY	0.020362	0.0649087	0.00132167	0.365323	1
Expression profile of Mll wild-type cells Top 40 list includes Genbank accession codes (GAC#), gene names (target gene), and log2 factors of differential gene expression	SCHRAETS_MLL_UP	0.0226244	0.0576237	0.0013037	0.366146	1
Increased expression in XPC-defective fibroblasts, compared to normal fibroblasts, following treatment with cisplatin	CIS_XPC_UP	0.020362	0.0601851	0.00122549	0.369157	1
Genes upreglated in peripheral blood lymphocytes (PBLs) of patients who underwent acute rejection of a kidney transplant relative to PBLs of immunosuppressed patients with a well functioning kidney transplant (Delta values were chosen to minimize the	FLECHNER_KIDNEY_TRANSPLANT_REJECTION_PBL_UP	0.0226244	0.0537365	0.00121576	0.369523	1
STATIN_PATHWAY_PHARMGKB	STATIN_PATHWAY_PHARMGKB	0.0226244	0.0520441	0.00117747	0.370648	1
Genes expressed specifically in human liver tissue	HUMAN_TISSUE_LIVER	0.061086	0.0191379	0.00116906	0.370766	1
In the absence of infection, bone marrow stromal cells release hematopoietic cytokines; activated macrophages and Th cells induce hematopoiesis during infection.	STEMPATHWAY	0.020362	0.055917	0.00113858	0.372226	1
Mouse genes associated with signal transduction through calcium, calcineurin, and NF-AT.	CALCINEURIN_NF_AT_SIGNALING	0.0429864	0.025959	0.00111589	0.373304	1
Genes up-regulated by Wnt-3A in NCCIT (teratocarcinoma)	WILLERT_WNT_NCCIT_ALL_UP	0.0226244	0.0490314	0.00110931	0.373817	1
Downregulated by sulindac at 24 hrs in SW260 colon carcinoma cells	HDACI_COLON_SUL24HRS_DN	0.020362	0.0529169	0.00107749	0.375478	1
Hypoxia induces p53 accumulation and consequent apoptosis with p53-mediated cell cycle arrest, which is present under conditions of DNA damage.	P53HYPOXIAPATHWAY	0.020362	0.0521502	0.00106188	0.375825	1
Regulated by UV-B light in normal human epidermal keratinocytes, cluster 8	UVB_NHEK3_C8	0.00452489	0.228877	0.00103564	0.377413	1
Genes whose expression is consistently negatively correlated with breast cancer outcomes - higher expression is associated with metastasis and poor prognosis	BRCA_PROGNOSIS_NEG	0.020362	0.0490094	0.00099793	0.378745	1
Genes upregulated in multiple myeloma cells exposed to the pro-proliferative cytokine IL-6 versus those with N-ras-activating mutations.	CROONQUIST_IL6_RAS_UP	0.0429864	0.0229341	0.000985854	0.378866	1
TYROSINE_METABOLISM	TYROSINE_METABOLISM	0.020362	0.0480953	0.000979317	0.379194	1
Erythropoietin selectively stimulates erythrocyte differentiation from CFU-GEMM cells in bone marrow.	ERYTHPATHWAY	0.020362	0.047893	0.000975196	0.380018	1
Activin receptor-like kinase 3 (ALK3) is required during gestation for cardiac muscle development.	ALKPATHWAY	0.020362	0.0437294	0.000890417	0.383836	1
LEC-specific induced by AdProx-1	IRITANI_ADPROX_UP	0.020362	0.0428792	0.000873107	0.384807	1
IL-4 promotes Th2 cell differentiation via a heterodimeric receptor that activates Stat6/JAK and MAP kinase pathways.	IL4PATHWAY	0.020362	0.0426581	0.000868603	0.385082	1
Examples of genes down-regulated by ATRA with further enhancement of effect due to addition of NSC	XU_ATRA_PLUSNSC_DN	0.040724	0.0209397	0.000852746	0.385677	1
List of Hypoxia-induced genes found in both Astrocytes and HeLa Cell	MENSE_HYPOXIA_UP	0.040724	0.0204926	0.00083454	0.386696	1
Upregulated in fibroblasts from Werner (but not old) individuals, compared to young	WERNERONLY_FIBRO_UP	0.0429864	0.0190981	0.000820959	0.38697	1
Stronger induction by H2O2 in CSB-null fibroblasts, compared to CSB-rescued (Table 2, cluster 1)	H2O2_CSBDIFF_C1	0.020362	0.0400434	0.000815364	0.387415	1
The 30 genes showing the greatest increase in expression in NBa Ews/Fli-1 infectants	RORIE_ES_PNET_UP	0.0226244	0.0358616	0.000811349	0.387482	1
The binding of extracellular signaling protein Sonic hedgehog to the Patched receptor (Ptc1) allows progression through G1 and may inhibit the G2/M transition.	PTC1PATHWAY	0.020362	0.039614	0.000806619	0.387709	1
Genes downregulated by BRCA1	WELCSH_BRCA_DN	0.020362	0.0388591	0.000791249	0.388489	1
Genes up-regulated by interferon-gamma in colon,derm,iliac,aortic,lung endothelial cells	SANA_IFNG_ENDOTHELIAL_UP	0.020362	0.0384692	0.000783309	0.388792	1
Down-regulated 2-fold in HeLa cells by Adenovirus type 12 (Ad12) at 24 hours post-infection	AD12_24HRS_DN	0.020362	0.0374608	0.000762776	0.390105	1
EGF receptor activation inhibits SMRT, a transcriptional co-repressor that interacts with transcription factor complexes and gene silencers.	EGFR_SMRTEPATHWAY	0.020362	0.0345991	0.000704507	0.392728	1
Leptin is a peptide secreted by adipose tissue that, in skeletal muscle, promotes fatty acid oxidation, decreases cells&apos; lipid content, and promotes insulin sensitivity.	LEPTINPATHWAY	0.020362	0.0345991	0.000704507	0.392728	1
Up-regulated in fibroblasts at 6 hours following infection with either human cytomegalovirus (CMV) or UV-inactivated CMV	CMV_UV-CMV_COMMON_HCMV_6HRS_UP	0.020362	0.0340411	0.000693145	0.393508	1
Nerve growth factor (NGF) stimulates neural survival and proliferation via the TrkA and p75 receptors, which induce DAG and IP3 production and activate Ras.	NGFPATHWAY	0.020362	0.0320806	0.000653225	0.395792	1
Downregulated by expression of mutant MeCP2 (Rett syndrome) vs. wt MeCP2 in fibroblasts	RETT_DN	0.020362	0.0317251	0.000645986	0.39643	1
The CD40 receptor is a TNF-type receptor that regulates immunoglobulin expression in B cells and moderates T cell activation via T-cell expression of its ligand.	CD40PATHWAY	0.020362	0.0315895	0.000643225	0.396672	1
PENTOSE_PHOSPHATE_PATHWAY	PENTOSE_PHOSPHATE_PATHWAY	0.020362	0.0307835	0.000626813	0.397704	1
The classic complement pathway is initiated by antibodies and promotes phagocytosis and lysis of foreign cells as well as activating the inflammatory response.	CLASSICPATHWAY	0.020362	0.0304693	0.000620415	0.398258	1
TNF-type receptor 4-1BB is bound by TRAF1 to activate the MAP kinase pathway in activated T cells.	41BBPATHWAY	0.020362	0.0304238	0.00061949	0.398485	1
Genes increased by BAFF/APRIL deprivation in primary myeloma cells common with the TACI-related gene signature	MOREAUX_TACI_BAFF_UP	0.020362	0.0301494	0.000613901	0.399168	1
Up-regulated in fibroblasts at 6 hours following infection with human cytomegalovirus (CMV)	CMV_HCMV_6HRS_UP	0.020362	0.0297528	0.000605826	0.399656	1
Genes up-regulated 4 hours following TPA treatment that discriminate TPA from other stress agents	STRESS_TPA_SPECIFIC_UP	0.020362	0.0285267	0.000580861	0.40077	1
INOSITOL_METABOLISM	INOSITOL_METABOLISM	0.020362	0.0282672	0.000575576	0.401666	1
Upregulated by hypoxia in VHL-null renal carcinoma cells (Fig. 4h+i)	HYPOXIA_RCC_NOVHL_UP	0.020362	0.0278744	0.000567579	0.402767	1
Examples of genes up-regulated by ATRA alone, with NSC having no potentiating effect	XU_ATRA_UP	0.020362	0.0275219	0.000560401	0.403364	1
Glycolysis is an evolutionarily conserved pathway by which one glucose molecule is converted to two pyruvate molecules for a gain of 2 ATP.	GLYCOLYSISPATHWAY	0.020362	0.0274203	0.000558332	0.403587	1
hTERC, the RNA subunit of telomerase, and hTERT, the catalytic protein subunit, are required for telomerase activity and are overexpressed in many cancers.	TERCPATHWAY	0.020362	0.0271508	0.000552844	0.404058	1
E2F-1, a transcription factor that promotes the G1/S transition, is repressed by Rb and activated by cdk2/cyclin E.	SKP2E2FPATHWAY	0.020362	0.0267573	0.000544832	0.404477	1
List of Hypoxia-altered genes involved in apoptosis in Astrocytes	MENSE_HYPOXIA_APOPTOSIS_GENES	0.020362	0.026609	0.000541813	0.404928	1
Down-regulated in pulpal tissue from extracted carious teeth (cavities), compared to tissue from extracted healthy teeth	CARIES_PULP_DN	0.0226244	0.0237346	0.000536983	0.404997	1
CHONDROITIN	CHONDROITIN	0.020362	0.0244095	0.000497026	0.407518	1
HEPARAN_SULFATE_BIOSYNTHESIS	HEPARAN_SULFATE_BIOSYNTHESIS	0.020362	0.0244095	0.000497026	0.407518	1
Genes with significantly lower average gene expression in AL plasma cells than in MM cells	ABRAHAM_AL_VS_MM_DN	0.020362	0.0238355	0.000485337	0.407936	1
Up-regulated in mouse CD4+ T-cells following 4 hour treatment with 100 nM trichostatin A	TSA_CD4_UP	0.020362	0.0229949	0.000468223	0.409206	1
Commonly upregulated in fibroblasts from Werner Syndrome and old individuals, compared to young	OLDWERNER_FIBRO_UP	0.020362	0.022557	0.000459305	0.409608	1
The TrkA receptor binds nerve growth factor to activate MAP kinase pathways and promote cell growth.	SA_TRKA_RECEPTOR	0.020362	0.0221054	0.00045011	0.40997	1
The Wnt glycoprotein binds to membrane-bound receptors such as Frizzled to activate a number of signaling pathways, including that of beta-catenin.	WNTPATHWAY	0.00226244	0.185379	0.000419409	0.412333	1
MEF Regulates IL-8 Expression Genes UP-Regulated by more than 2 fold	HEDVAT_ELF_UP	0.020362	0.0196122	0.000399344	0.413589	1
STILBENE_COUMARINE_AND_LIGNIN_BIOSYNTHESIS	STILBENE_COUMARINE_AND_LIGNIN_BIOSYNTHESIS	0.020362	0.0195571	0.000398221	0.413808	1
158 genes commonly dysregulated in CD-1 and CD-2 groups downregulated	ZHAN_MM_CD1_VS_CD2_DN	0.020362	0.018579	0.000378306	0.415205	1
CAPROLACTAM_DEGRADATION	CAPROLACTAM_DEGRADATION	0.020362	0.018367	0.00037399	0.41582	1
Flumazenil is a benzodiazepine receptor antagonist that may induce protective preconditioning in ischemic cardiomyocytes.	FLUMAZENILPATHWAY	0.00226244	0.16344	0.000369773	0.416118	1
Down-regulated at any timepoint by treatment of human fibroblasts with 4-nitroquinoline-1-oxide (4NQO), but not UV or gamma radiation	4NQO_UNIQUE_FIBRO_DN	0.020362	0.0172489	0.000351222	0.417301	1
Down-regulated at any time point (1-24 hours) following treatment of mammary carcinoma cells (MCF-7) with exogenous human growth hormone	GH_EXOGENOUS_ANY_DN	0.020362	0.0167138	0.000340327	0.418421	1
Up-regulation by infection of human pulmonary epithelian cells (A549) with respiratory syncytial virus (RSV) is enhanced by the anti-viral drug ribavirin	RIBAVIRIN_RSV_UP	0.020362	0.0164777	0.000335519	0.41893	1
Cancer cells resistant to numerous drugs are called multidrug-resistant (MDR) and express ATP-binding cassette transporter proteins that pump the drugs out of cells.	MRPPATHWAY	0.020362	0.015088	0.000307221	0.42127	1
Genes downregulated in multiple myeloma cells with N-ras-activating mutations versus those co-cultured with bone marrow stromal cells.	CROONQUIST_RAS_STROMA_DN	0.00226244	0.130367	0.000294947	0.422263	1
Genes whose expression is up-regulated in mantle cell lymphoma compared to hyperplastic lymph nodes as analyzed by oligonucleotide microarray	HOFMANN_MANTEL_LYMPHOMA_VS_LYMPH_NODES_UP	0.020362	0.0143367	0.000291923	0.422714	1
Upregulated by the combination of TSA and butyrate in HT-29 cells	BUT_TSA_UP	0.020362	0.0142266	0.000289683	0.422969	1
Down-regulated at 6 hours following treatment of WS1 human skin fibroblasts with UVC at a low dose (10 J/m^2) (cluster c1)	UVC_LOW_C1_DN	0.020362	0.0133641	0.000272119	0.424193	1
Gamma-aminobutyric acid (GABA) is an inhibitory neurotransmitter whose receptor is regulated by Plic-1, gephyrin, and GABARAP, which promote receptor clustering.	GABAPATHWAY	0.020362	0.012122	0.000246828	0.425433	1
Upregulated by TGF-beta treatment of skin fibroblasts, cluster 3	TGFBETA_C3_UP	0.020362	0.0109894	0.000223766	0.427591	1
Upregulated in the glomeruli of cadaver kidneys from patients with diabetic nephropathy, compared to normal controls	DIAB_NEPH_UP	0.00226244	0.0921248	0.000208427	0.428354	1
Genes up-regulated by MYC in HUVEC (umbilical vein endothelial cell)	MENSSEN_MYC_UP	0.00226244	0.0897403	0.000203032	0.428787	1
Functional classification of p210BCR-ABL differentially regulated genes identified by cDNA macroarray	RAY_P210_DIFF	0.00226244	0.0802283	0.000181512	0.430222	1
Down-regulated at intermediate timepoints (12-16 hrs) following ectopic expression of p21 (CDKN1A) in OvCa cells, p53-dependent	P21_P53_MIDDLE_DN	0.020362	0.00830374	0.000169081	0.430948	1
Fifty genes most strongly expressed in human platlets from three healthy donors	PLATELET_EXPRESSED	0.00226244	0.0722179	0.000163389	0.431362	1
Genes involved in the environmental stress response that were not regulated following treatment of fibroblasts from elderly donors with gamma radiation	GAMMA_ESR_OLD_UNREG	0.00226244	0.0578536	0.000130891	0.434321	1
Genes highly associated with favorable response to treatment for medulloblastoma	POMEROY_MD_TREATMENT_GOOD_VS_POOR_UP	0.020362	0.00639998	0.000130316	0.4346	1
Upregulated 4hrs after TNF-alpha treatment of HeLa cells	TNFALPHA_4HRS_UP	0.020362	0.00617874	0.000125811	0.435168	1
Downregulated by curcumin at 16 hrs in SW260 colon carcinoma cells	HDACI_COLON_CUR16HRS_DN	0.020362	0.00530659	0.000108053	0.4368	1
G-alpha-13 influences the actin cytoskeleton and activates protein kinase D, PI3K, and Pyk2.	ST_GA13_PATHWAY	0.00226244	0.0470909	0.000106541	0.437091	1
Down-regulated in adenocarcinoma metastases, compared to similar primary tumors; predictive of metastatic potential	METASTASIS_ADENOCARC_DN	0.0226244	0.00439118	9.93481e-05	0.438301	1
Up-regulated 1-14 days following the differentiation of human bone marrow mesenchymal stem cells (hMSC) into adipocytes, versus untreated hMSC cells (Class II)	ADIPOGENESIS_HMSC_CLASS2_UP	0.020362	0.00453903	9.24237e-05	0.439114	1
Upregulated by H2O2 in CSB-rescued fibroblasts (Table 1, cluster 1)	H2O2_CSBRESCUED_C1_UP	0.0452489	0.00200909	9.09089e-05	0.439283	1
Up-regulated at any time point (1-24 hours) following treatment of mammary carcinoma cells (MCF-7) with exogenous human growth hormone	GH_EXOGENOUS_ANY_UP	0.020362	0.00419655	8.54501e-05	0.440221	1
Genes expressed specifically in human placental tissue	HUMAN_TISSUE_PLACENTA	0.00226244	0.0307304	6.95257e-05	0.442309	1
p27 blocks the G1/S transition by inhibiting the checkpoint kinase cdk2/cyclin E and is inhibited by cdk2-mediated ubiquitination.	P27PATHWAY	0.020362	0.00327029	6.65896e-05	0.442856	1
Interferon-regulated genes upregulated by DAC treatment in T24 bladder carcinoma cells	DAC_IFN_BLADDER_UP	0.00226244	0.0244537	5.5325e-05	0.44437	1
The top 100 genes upregulated following Apc loss at day 5 (day4)	SANSOM_APC_LOSS5_UP	0.00226244	0.0230677	5.21895e-05	0.444791	1
Downregulated in gastric cancer cell lines reistant to doxorubicin, compared to parent chemosensitive lines	DOX_RESIST_GASTRIC_DN	0.00452489	0.00938738	4.24768e-05	0.445821	1
Cancer related genes involved in cellular transport	BRENTANI_TRANSPORT	0.00226244	0.0178161	4.03079e-05	0.446009	1
Programmed cell death, or apoptosis, eliminates damaged or unneeded cells.	SA_PROGRAMMED_CELL_DEATH	0.00226244	0.0165703	3.74895e-05	0.446313	1
Down-regulated by infection of human colon adenocarcinoma cells (SW480) with Ad-BRCA1, versus Ad-LacZ control	BRCA1_SW480_DN	0.00226244	0.0138426	3.13181e-05	0.447201	1
Upregulated moderately by sodium arsenite in fibroblasts (Cluster 2)	AS3_FIBRO_C2	0.020362	0.00133117	2.71054e-05	0.448139	1
Upregulated strongly by sodium arsenite in fibroblasts (Cluster 1)	AS3_FIBRO_C1	0.020362	0.00133117	2.71054e-05	0.448139	1
Downregulated by H2O2 and t-BH in retinal pigment epithelium cells (Tables 5)	OXSTRESS_RPE_H2O2TBH_DN	0.020362	0.00133117	2.71054e-05	0.448139	1
The list of most highly downregulated genes after conditional expression of C/EBPalpha	HALMOS_CEBP_DN	0.00226244	0.0101731	2.3016e-05	0.44867	1
Down-regulated in fibroblasts at 6 hours following infection with UV-inactivated CMV, but not untreated CMV	UV-CMV_UNIQUE_HCMV_6HRS_DN	0.00226244	0.00648513	1.46722e-05	0.449461	1
Myb-regulated genes	LEI_MYB_REGULATED_GENES	0.00904977	0.000907164	8.20963e-06	0.450378	1
Cancer-related genes down-regulated in any of four human hepatoma cell lines following 24-hour treatment with 200ng/mL of trichostatin A	TSA_HEPATOMA_CANCER_DN	0.00226244	0.00355589	8.04499e-06	0.450404	1
Genes dowmregulated in multiple myeloma cells exposed to the pro-proliferative cytokine IL-6 versus those with N-ras-activating mutations.	CROONQUIST_IL6_RAS_DN	0.00226244	0.003012	6.81447e-06	0.450606	1
RECK is a membrane-anchored inhibitor of matrix metalloproteinases, which are expressed by tumor cells and promote metastasis.	RECKPATHWAY	0.020362	8.90562e-05	1.81336e-06	0.451633	1
Up-regulated in fibroblasts following infection with human cytomegalovirus (at least 3-fold, with Affymetrix change call, in at least two consectutive timepoints), with maximum change at 12 hours	CMV_HCMV_TIMECOURSE_12HRS_UP	0.00226244	-0.000316951	-7.17083e-07	0.45198	1
Late differentiation genes top 50 differentially expressed genes in comparison of CD138-enriched tonsil PCs and CD138-enriched bone marrow PCs	ZHAN_MMPC_LATEVS	-0.0927602	1.76359e-05	-1.6359e-06	0.452161	1
Genes up-regulated by estradiol through ERalpha and ERbeta in U2OS cells	STOSSI_ER_UP	0.00226244	-0.00188231	-4.25861e-06	0.45262	1
Up-regulated in an MGMT-deficient glioma cell line (A172) at 24 hours following treatment with BCNU	BCNU_GLIOMA_NOMGMT_24HRS_UP	0.00226244	-0.00624585	-1.41309e-05	0.454654	1
Phospholipase C (PLC-d1) hydrolyzes the membrane lipid PIP2 to DAG and IP3, which induce calcium influx and activates protein kinase C.	PLCDPATHWAY	0.00226244	-0.00645432	-1.46025e-05	0.454848	1
Low density lipoproteins (LDL) are present in blood plasma, contain cholesterol and triglycerides, and contribute to atherogenic plaque formation.	LDLPATHWAY	0.0226244	-0.000653895	-1.4794e-05	0.454857	1
UBIQUITIN_MEDIATED_PROTEOLYSIS	UBIQUITIN_MEDIATED_PROTEOLYSIS	0.00452489	-0.00609033	-2.75581e-05	0.457006	1
Genes down-regulated by interferon-alpha in primary hepatocyte	RADAEVA_IFNA_DN	-0.0180995	0.00165925	-3.00317e-05	0.457519	1
Genes upregulated by androgen in neoplastic prostate epithelium	NELSON_ANDROGEN_UP	0.00226244	-0.01382	-3.12669e-05	0.457711	1
APOPTOSIS	APOPTOSIS	0.00678733	-0.00488189	-3.3135e-05	0.457922	1
Transcripts showing SP4&gt;CB4&gt;AB4 pattern	LEE_TCELLS9_UP	0.00226244	-0.0152912	-3.45954e-05	0.458085	1
RXR and RAR suppress transcription in the absence of ligand and, on binding trans- or 9-cis-retinoic acid, are ubiquitinated to allow transcription to proceed.	RARRXRPATHWAY	0.00452489	-0.00767025	-3.4707e-05	0.458086	1
The G-alpha-s protein activates adenylyl cyclases, which catalyze cAMP formation.	ST_G_ALPHA_S_PATHWAY	0.00226244	-0.0158234	-3.57996e-05	0.458266	1
A-kinase anchor protein 13 (AKAP13) localizes protein kinase A holoenzyme and is a nucleotide exchange factor for Rho/Rac.	AKAP13PATHWAY	0.00226244	-0.0208071	-4.70748e-05	0.459797	1
Up-regulated by infection of human colon adenocarcinoma cells (SW480) with Ad-BRCA1, versus Ad-LacZ control	BRCA1_SW480_UP	0.00226244	-0.0235242	-5.32223e-05	0.460639	1
Down-regulated in primary human adipocytes, versus preadipocytes	ADIP_HUMAN_DN	0.00226244	-0.0243448	-5.50787e-05	0.460924	1
Upregulated by curcumin at any timepoint up to 48 hrs in SW260 colon carcinoma cells	HDACI_COLON_CUR_UP	0.00226244	-0.032432	-7.33757e-05	0.463691	1
GLUCONEOGENESIS	GLUCONEOGENESIS	0.00226244	-0.0349685	-7.91143e-05	0.464812	1
GLYCOLYSIS	GLYCOLYSIS	0.00226244	-0.0349685	-7.91143e-05	0.464812	1
Genes upregulated in fatal/refractory diffuse B-cell lymphoma (DLBCL) and downregulated in cured diffuse B-cell lymphomas (DLBCL) (fold change of at least 3)	SHIPP_DLBCL_CURED_DN	-0.0180995	-0.00501791	-9.08219e-05	0.466664	1
Genes downreglated in peripheral blood lymphocytes (PBLs) of immunosuppressed patients with a well functioning kidney transplant relative to PBLs of normal healthy blood donors (Delta values were chosen to minimize the minimize the median FDR at a le	FLECHNER_KIDNEY_TRANSPLANT_WELL_PBL_DN	0.00226244	-0.0424807	-9.61101e-05	0.467351	1
EICOSANOID_SYNTHESIS	EICOSANOID_SYNTHESIS	-0.0180995	-0.00534196	-9.66871e-05	0.467505	1
p38 is a MAP kinase regulated by cytokines and cellular stress.	ST_P38_MAPK_PATHWAY	-0.0361991	0.00278678	-0.000100879	0.468107	1
The methyltransferase CARM1 interacts with transcription factors such as CBP/p300 and methylates histones H3 and H4.	CARM1PATHWAY	0.00226244	-0.0533062	-0.000120602	0.470588	1
Upregulated by butyrate at any timepoint up to 48 hrs in SW260 colon carcinoma cells	HDACI_COLON_BUT_UP	-0.0180995	-0.00685529	-0.000124078	0.471109	1
Genes down-regulated by MYC in &gt;3 papers.	ZELLER_MYC_DN	0.00226244	-0.0551513	-0.000124777	0.471178	1
Downregulated in fibroblasts from old individuals, compared to young	OLDAGE_DN	0.00226244	-0.0580193	-0.000131265	0.472106	1
The transcription factor CREM activates a post-meiotic transcriptional cascade culminating in spermatogenesis.	CREMPATHWAY	0.00226244	-0.0580325	-0.000131295	0.47214	1
Cardiac hypertrophy, a response to high blood pressure, is stimulated by GPCR ligands such as angiotensin II that activate the EGF pathway.	CARDIACEGFPATHWAY	-0.0180995	-0.0072817	-0.000131796	0.472275	1
Genes whose expression is consistently negatively correlated with estrogen receptor status in breast cancer - higher expression is associated with ER-negative tumors	BRCA_ER_NEG	0.00452489	-0.0350635	-0.000158658	0.474925	1
Up-regulated in fibroblasts following infection with human cytomegalovirus (at least 3-fold, with Affymetrix change call, in at least two consectutive timepoints), with maximum change at 8 hours	CMV_HCMV_TIMECOURSE_8HRS_UP	-0.0135747	-0.0123757	-0.000167996	0.47595	1
Up-regulated at any timepoint following treatment of WS1 human skin fibroblasts with UVC at a high dose (50 J/m^2) (clusters b1-b4)	UVC_HIGH_ALL_UP	0.00226244	-0.0784244	-0.000177431	0.476567	1
PROSTAGLANDIN_AND_LEUKOTRIENE_METABOLISM	PROSTAGLANDIN_AND_LEUKOTRIENE_METABOLISM	-0.0180995	0.0105972	-0.000191804	0.477776	1
Genes down-regulated in maturing DC	LINDSTEDT_DEND_DN	0.00452489	-0.0444534	-0.000201147	0.478424	1
Downregulated in fibroblasts from Werner (but not old) individuals, compared to young	WERNERONLY_FIBRO_DN	-0.0180995	0.0115876	-0.000209731	0.479348	1
Effect of NUP98-HOXA9 on gene transcription at 8 d after transduction Down	TAKEDA_NUP8_HOXA9_8D_DN	0.00226244	-0.0938648	-0.000212364	0.479529	1
Selective estrogen receptor modulators downregulated signature	FRASOR_ER_DN	-0.0361991	-0.00622924	-0.000225493	0.480648	1
A partial list of genes commonly expressed in both RhloLin2/loSca-11c-kit1 and RhhiLin2/loSca-11c-kit1 cells	PARK_MSCS_BOTH	0.00226244	-0.102684	-0.000232317	0.481345	1
Tumor necrosis factor beta, produced by activated lymphocytes, binds to its receptor TNFR2 to induce activation in immune cells and apoptosis in many other cells.	TNFR2PATHWAY	-0.0180995	-0.013043	-0.000236073	0.481822	1
The cytokine erythropoietin (Epo) prevents stress-induced neuronal apoptosis by stimulating anti-apoptotic pathways through JAK2 kinase and NF-kB.	EPONFKBPATHWAY	-0.0180995	-0.0131911	-0.000238752	0.48207	1
Genes part of the MAPKinase cascade	MAPK_CASCADE	-0.0180995	-0.013335	-0.000241358	0.482552	1
Genes up-regulated during ATRA/IL-3 induced EML cell differentiation	MA_ATRA_EMP_UP	-0.0180995	0.0135475	-0.000245204	0.482936	1
When phosphorylated, BAD is inhibited by sequestration; when non-phosphorylated, it promotes apoptosis by inactivating pro-survival BCL-XL and BCL-2.	BADPATHWAY	-0.0180995	-0.0136809	-0.000247617	0.483296	1
Hsp27 oligomers have molecular chaperone activity and protect heat-stressed cells against apoptosis.	HSP27PATHWAY	0.0633484	-0.00422928	-0.000267918	0.485772	1
Genes down regulated by androgen in neoplastic prostate epithelium	NELSON_ANDROGEN_DN	-0.0180995	-0.0148706	-0.000269151	0.485969	1
Caseine kinase 1 (CK1) and cdk5 phosphorylate DARPP32 in the dopamine signaling pathway.	CK1PATHWAY	-0.0180995	0.0151297	-0.00027384	0.486617	1
GLYCOSAMINOGLYCAN_DEGRADATION	GLYCOSAMINOGLYCAN_DEGRADATION	-0.0180995	-0.0156874	-0.000283934	0.487567	1
Up-regulated at 6 hours following treatment with Et-743 in at least 8 of 11 sarcoma cell lines	ET743_SARCOMA_6HRS_UP	-0.0542986	-0.0052781	-0.000286594	0.487852	1
PPC genes overexpressed in TACI low patients	MOREAUX_TACI_HI_IN_PPC_UP	0.00226244	-0.130491	-0.000295228	0.488398	1
Up-regulated in cultured human chondrocytes by both GH and IGF-1	GH_IGF_CHONDROCYTES_UP	0.040724	-0.00750485	-0.000305627	0.489636	1
The top 174 genes upregulated following Apc loss at day 4	SANSOM_APC_LOSS4_UP	-0.0180995	-0.0169395	-0.000306597	0.489887	1
Upregulated in atria of failing hearts (DCM and ICM) compared to healthy controls	HEARTFAILURE_ATRIA_UP	-0.0158371	-0.0207065	-0.000327931	0.491351	1
Thrombospondin-1 (TSP-1) inhibits angiogenesis by inducing caspase-dependent apoptosis in microvascular endothelial cells.	TSP1PATHWAY	0.00452489	-0.0771655	-0.000349165	0.492912	1
Differential gene expression between developmental stages of Va14i NKT cells	MATSUDA_VALPHAINKT_DIFF	-0.0135747	-0.026379	-0.000358085	0.493151	1
Top 20 negative significant genes associated with synovial sarcomas, versus other soft-tissue tumors.	SARCOMAS_SYNOVIAL_DN	-0.0180995	-0.0199146	-0.000360446	0.4936	1
Progressively down-regulated through 12 hours following treatment of WS1 human skin fibroblasts with UVC at a high dose (50 J/m^2) (cluster d3)	UVC_HIGH_D3_DN	0.0226244	-0.0163084	-0.000368969	0.494207	1
Oligodendroglia/myelination related genes which are downregulated in major depressive disorder (p &lt; 0.05, fold change &gt; 1.4, mean average difference &gt; 150 in at least one of the groups, called present in greater than 20% of all samples)	ASTON_OLIGODENDROGLIA_MYELINATION_SUBSET	-0.0180995	-0.0204242	-0.000369668	0.494351	1
FRUCTOSE_AND_MANNOSE_METABOLISM	FRUCTOSE_AND_MANNOSE_METABOLISM	0.020362	-0.0184912	-0.000376518	0.494752	1
Genes that are upregulated in AML NPM1 mutant versus AML NPM1 wild type	VERHAAK_AML_NPM1_MUT_VS_WT_UP	0.0226244	-0.0178411	-0.000403646	0.496598	1
Upregulated by butyrate at 48 hrs in SW260 colon carcinoma cells	HDACI_COLON_BUT48HRS_UP	0.0226244	-0.0178547	-0.000403953	0.496616	1
ACETYLCHOLINE_SYNTHESIS	ACETYLCHOLINE_SYNTHESIS	-0.0180995	-0.0228322	-0.000413253	0.497389	1
Myosin light chain kinase phosphorylates myosin and promotes muscle contraction and platelet formation; myosin phosphatase antagonizes these processes.	MYOSINPATHWAY	-0.0180995	-0.022918	-0.000414805	0.497575	1
Retinoid up-regulated genes in APL fusion protein expressing cells	PARK_RARALPHA_UP	-0.0927602	-0.00449726	-0.000417167	0.497649	1
The local acute inflammatory response is mediated by activated macrophages and mast cells or by complement activation.	LAIRPATHWAY	-0.0180995	-0.0232571	-0.000420943	0.497962	1
Up-regulation is associated with increasing age in normal human kidney tissue from 74 patients, and expression is higher in kidney than in whole blood	AGEING_KIDNEY_SPECIFIC_UP	0.00452489	-0.0941165	-0.000425867	0.498624	1
Relative gene expression for osteoclast-associated genes, chemokines, and chemokine receptors	YANG_OSTECLASTS_SIG	0.0226244	-0.0191662	-0.000433625	0.498876	1
Downregulated by sulindac at 12 hrs in SW260 colon carcinoma cells	HDACI_COLON_SUL12HRS_DN	-0.0180995	-0.024093	-0.000436073	0.499187	1
Progressively down-regulated through 18 hours following treatment of WS1 human skin fibroblasts with UVC at a high dose (50 J/m^2) (cluster d5)	UVC_HIGH_D5_DN	-0.0135747	-0.03245	-0.000440498	0.499812	1
Genes highly expressed in interferon-resistant hepatoma cell lines (HKCI-C1-3) vs. sensitive cell lines (HKCI-1-4,HepG2,Hep3B,PCL/PRF/5)	WONG_IFNA_HCC_RESISTANT_VS_SENSITIVE_UP	-0.0180995	-0.0244599	-0.000442714	0.500102	1
Upregulated at any timepoint following infection of primary human foreskin fibroblasts with CMV	CMV_ALL_UP	0.0429864	-0.0105395	-0.000453054	0.500648	1
Down-regulated in an MGMT+ glioma cell line (T98G) at 24 hours following treatment with BCNU	BCNU_GLIOMA_MGMT_24HRS_DN	-0.0361991	-0.0125263	-0.00045344	0.500689	1
Relative expression levels of neutrophil-specific genes in immature versus mature neutrophils	MARTINELLI_IFNS_DIFF	-0.0180995	-0.0256697	-0.00046461	0.501477	1
Down-regulated in fibroblasts following infection with human cytomegalovirus (at least 3-fold, with Affymetrix change call, in at least two consectutive timepoints), with maximum change at 18 hours	CMV_HCMV_TIMECOURSE_18HRS_DN	0.040724	-0.011435	-0.000465679	0.501545	1
Genes up-regulated in BRCA2-linked breast tumors, relative to BRCA1-linked tumors	BRCA2_BRCA1_UP	-0.0158371	-0.0307179	-0.000486483	0.503585	1
Myc-responsive genes reported in multiple systems	MYC_TARGETS	0.0226244	-0.0224578	-0.000508094	0.50513	1
CD40 up-regulated genes	BASSO_GERMINAL_CENTER_CD40_UP	-0.0316742	-0.0164144	-0.000519914	0.505865	1
MLL-CBP alters the genetic programs of GMP The top 50 genes most closely associated with MLL-CBP expression Down-regulated	WANG_MLL_CBP_VS_GMP_DN	-0.0180995	-0.0290915	-0.000526543	0.50677	1
Growth factor IGF-1 stimulates growth and inhibits apoptosis by activating the MAP kinase pathway in a variety of cell types.	IGF1PATHWAY	0.00452489	-0.118497	-0.000536187	0.507789	1
GLUTATHIONE_METABOLISM	GLUTATHIONE_METABOLISM	-0.0180995	-0.0299821	-0.000542662	0.508262	1
Upregulated by interferon alpha treatment in Hep3B hepatocellular carcinoma cells	IFNALPHA_HCC_UP	0.00452489	-0.130031	-0.000588377	0.512591	1
Integrins are transmembrane receptors that mediate cell growth, survival, and migration by binding to ligands in the extracellular matrix.	ST_INTEGRIN_SIGNALING_PATHWAY	0.0248869	-0.0241472	-0.000600948	0.513314	1
Genes on chromosome 19 with copy-number-driven expression in pancreatic adenocarcinoma.	AGUIRRE_PANCREAS_CHR19	0.00452489	-0.133937	-0.000606048	0.513602	1
Genes upregulated in Hoxa9/Meis1 transduced cells vs control	HESS_HOXAANMEIS1_UP	-0.0180995	-0.0338733	-0.000613092	0.514005	1
Genes downregulated in Hoxa9/Meis1 transduced cells vs control	HESS_HOXAANMEIS1_DN	-0.0180995	-0.0338733	-0.000613092	0.514005	1
Downregulated by butyrate at 30 min in SW260 colon carcinoma cells	HDACI_COLON_BUT30MIN_DN	-0.0158371	-0.0403026	-0.000638277	0.515142	1
Down-regulated in fibroblasts at 6 hours following infection with human cytomegalovirus (CMV)	CMV_HCMV_6HRS_DN	-0.0361991	-0.0177068	-0.00064097	0.515388	1
Upregulated by hypoxia in normal fibroblasts from both young and old donors (Table 3)	HYPOXIA_FIBRO_UP	0.020362	-0.0315667	-0.000642761	0.515624	1
Death receptors such as Fas and DR3, 4, and 5 transduce pro-apoptotic signaling by oligomerizing to activate the caspase cascade.	DEATHPATHWAY	-0.0135747	-0.0474298	-0.000643844	0.515672	1
Down-regulated 2-fold in HeLa cells by Adenovirus type 12 (Ad12) at 48 hours post-infection	AD12_48HRS_DN	-0.0180995	-0.0363007	-0.000657025	0.5165	1
The nuclear receptor transcription factors FXR and LXR are activated by cholesterol metabolites and regulate cholesterol homeostasis.	FXRPATHWAY	-0.0180995	-0.0372625	-0.000674434	0.51787	1
Down-regulated with stable, ectopic overexpression of BRCA1 in DU-145 human prostate cancer cell lines, compared to neo-only controls	BRCA1_OVEREXP_PROSTATE_DN	0.0113122	-0.0596471	-0.000674741	0.51799	1
Top 50 most-increased mast cell specific transcripts	NAKAJIMA_MCSMBP_MAST	-0.0180995	-0.0382494	-0.000692296	0.51889	1
Upregulated by TGF-beta treatment of skin fibroblasts, cluster 1	TGFBETA_C1_UP	0.020362	-0.0343669	-0.000699778	0.519486	1
The 19 probe sets differentially down-regulated in FLT3 ITD+ samples	GALE_FLT3ANDAPL_DN	-0.0180995	-0.0390431	-0.000706662	0.519895	1
Annotated list of commonly downregulated genes in differentiation pathways	BRUNO_IL3_DN	-0.0158371	-0.0450995	-0.000714245	0.520226	1
APOPTOSIS_KEGG	APOPTOSIS_KEGG	0.0656109	-0.0110212	-0.000723113	0.520858	1
ANDROGEN_AND_ESTROGEN_METABOLISM	ANDROGEN_AND_ESTROGEN_METABOLISM	-0.0180995	-0.0401556	-0.000726799	0.521287	1
List of Hypoxia-induced/suppressed genes encoding transporters in Astrocytes	MENSE_HYPOXIA_TRANSPORTER_GENES	-0.0180995	-0.0405066	-0.00073315	0.521669	1
Genes up-regulated by MYC in &gt;3 papers.	ZELLER_MYC_UP	-0.0180995	-0.0410035	-0.000742144	0.522242	1
Rab family GTPases regulate vesicle transport, endocytosis and exocytosis, and vesicle docking via interactions with the rabphilins.	RABPATHWAY	0.0226244	-0.0328255	-0.000742658	0.522273	1
Genes upregulated in undifferentiated human embryonic stem cells.	BHATTACHARYA_ESC_UP	-0.0180995	-0.0411385	-0.000744587	0.522483	1
Cdk5, a regulatory kinase implicated in neuronal development, represses Mek1, which downregulates the MAP kinase pathway.	CDK5PATHWAY	-0.0180995	-0.0413837	-0.000749026	0.522732	1
Upregulated 2-fold in HT1080 cells 6 hours following treatment with interferons alpha, beta and gamma	IFN_ALL_UP	-0.0180995	-0.045171	-0.000817575	0.527374	1
Sixty-nine genes commonly upregulated in undifferentiated cancer relative to well-differentiated cancer, from a meta-analysis of the OncoMine gene expression database	CANCER_UNDIFFERENTIATED_META_UP	-0.0180995	-0.0460979	-0.000834351	0.528108	1
MONOAMINE_GPCRS	MONOAMINE_GPCRS	-0.0180995	-0.0465553	-0.000842629	0.528987	1
The Janus kinase-signal transducer and activator of transcription (JAK-STAT) pathway transduces extracellular signals to promote gene activation.	ST_JAK_STAT_PATHWAY	-0.0180995	-0.0511015	-0.000924914	0.533925	1
hTERC, the RNA subunit of telomerase, and hTERT, the catalytic protein subunit, are required for telomerase activity and are overexpressed in many cancers.	TERTPATHWAY	-0.0180995	-0.0516082	-0.000934086	0.534363	1
Upregulated by H2O2 in CSB-rescued fibroblasts, but deficient induction in CSB-null (Table 3)	H2O2_CSBCOMBINED	-0.0180995	-0.0526426	-0.000952808	0.535322	1
Genes up-regulated by MYC in P493-6 (B-cell)	SCHUMACHER_MYC_UP	-0.0180995	-0.0535983	-0.000970105	0.536742	1
Natural killer (NK) lymphocytes are inhibited by MHC and activated by surface glycoproteins on tumor or virus-infected cells, which undergo perforin-mediated lysis.	NKCELLSPATHWAY	-0.0361991	-0.0273734	-0.000990893	0.537757	1
Up-regulated in fibroblasts following infection with human cytomegalovirus (at least 3-fold, with Affymetrix change call, in at least two consectutive timepoints), with maximum change at 14 hours	CMV_HCMV_TIMECOURSE_14HRS_UP	-0.0158371	-0.0627307	-0.000993473	0.537929	1
The Ets transcription factors are activated by Ras and promote macrophage differentiation.	ETSPATHWAY	-0.0180995	-0.055592	-0.00100619	0.53865	1
Genes upregulated by HOXA9	DORSAM_HOXA9_UP	-0.0180995	-0.0583534	-0.00105617	0.541274	1
Upregulated by Et-743 in HeLa cells	ET743_HELA_UP	-0.0180995	0.0614704	-0.00111259	0.544445	1
Genes overexpressed 3-fold or more in freshly isolated CD31+ versus freshly isolated CD31- cells	BOQUEST_CD31PLUS_VS_CD31MINUS_UP	-0.00678733	0.164308	-0.00111522	0.544504	1
Upregulated in fibroblasts from old (but not Werner) individuals, compared to young	OLDONLY_FIBRO_UP	-0.0180995	-0.0628629	-0.00113779	0.545685	1
Genes highly expressed in well differentiated hepatocellular carcinoma vs. non-tumor liver with hepatits.	LIZUKA_L1_SM_G1	-0.0180995	0.0630924	-0.00114194	0.545888	1
Cardiac hypertrophy is induced by NF-ATc4 and GATA4, which are stimulated through calcineurin activated by CaMK.	NFATPATHWAY	-0.0180995	-0.0632315	-0.00114446	0.546069	1
Genes down-regulated 4 hours following arsenic treatment that discriminate arsenic from other stress agents	STRESS_ARSENIC_SPECIFIC_DN	-0.0180995	0.0641981	-0.00116196	0.546542	1
Cell-proliferation-related genes downregulated by SAHA and depsipeptide (histone deacetylase inhibitors)	PEART_HISTONE_DN	-0.0158371	-0.0753423	-0.0011932	0.547986	1
Microarray-derived expression levels of genes differentially expressed during PC development	ZHAN_MMPC_PC	-0.0158371	-0.0753895	-0.00119395	0.548008	1
D4-GDI inhibits the pro-apoptotic Rho GTPases and is cleaved by caspase-3.	D4GDIPATHWAY	-0.0180995	-0.0675998	-0.00122353	0.549312	1
Genes upregulated in AML samples of the FAB class M7	ROSS_FAB_M7	-0.0158371	0.0797852	-0.00126357	0.550616	1
Increased intracellular calcium activates the phosphatase calcineurin in differentiating keratinocytes.	CALCINEURINPATHWAY	-0.0158371	-0.0804917	-0.00127475	0.550981	1
Genes involved in the environmental stress response that were not regulated following treatment of Werner syndrome fibroblasts with 4-nitroquinoline-1-oxide (4NQO)	4NQO_ESR_WS_UNREG	-0.0180995	-0.0720381	-0.00130386	0.551997	1
These are genes identified by simple statistical criteria as differing in their mRNA expresssion between WTs and fetal kidneys LOW	LI_FETAL_VS_WT_KIDNEY_UP	0.0429864	-0.0306477	-0.00131744	0.55258	1
Genes related to CD40 signaling	SIG_CD40PATHWAYMAP	-0.0180995	-0.0734259	-0.00132898	0.553084	1
Like IL-13, IL-4 is produced by Th2 cells on activation of the T cell antigen receptor, and by mast and basophil cells on activation of the IgE receptor.	ST_INTERLEUKIN_4_PATHWAY	-0.0180995	-0.0742696	-0.00134425	0.553961	1
Genes concomitantly modulated by activated Notch1 in mouse and human primary keratinocytes--Up	NGUYEN_KERATO_UP	-0.0180995	0.0746828	-0.00135172	0.554329	1
IL-3 promotes proliferation and differentiation of hematopoietic cells via a heterodimeric receptor that activates the Stat5 and MAP kinase pathways.	IL3PATHWAY	-0.0180995	-0.0823198	-0.00148995	0.559632	1
Gq-coupled receptors promote hydrolysis of PIP2 to DAG and IP3, which causes calcium influx and activates protein kinase C.	PKCPATHWAY	-0.0361991	-0.041763	-0.00151178	0.560315	1
Genes up-regulated by IRF3 in Jurkat (T-cell)	GRANDVAUX_IRF3_UP	0.0226244	-0.0670035	-0.00151592	0.560389	1
List of differentially expressed genes between RhloLin2/loSca-11c-kit1 and RhhiLin2/loSca-11c-kit1 HSCs	PARK_MSCS_DIFF	-0.0180995	-0.0873679	-0.00158132	0.562203	1
Up-regulated at 4 hours following treatment of XPB/CS fibroblasts with 3 J/m^2 UVC	UVC_XPCS_4HR_UP	-0.0565611	0.028201	-0.00159508	0.562668	1
50 top ranked SAM-defined over-expressed genes in each subgroup__PR	ZHAN_MM_CD138_PR_VS_REST	-0.0180995	-0.0893401	-0.00161701	0.56329	1
CCR5 is a G-protein coupled receptor expressed in macrophages that recognizes chemokine ligands and is targeted by the HIV envelope protein GP120.	CCR5PATHWAY	-0.0158371	-0.103694	-0.00164221	0.563892	1
Upregulated by expression of constitutively active MKK6	MKK6EE_UP	-0.0158371	-0.104021	-0.0016474	0.564138	1
Up-regulated at 12hrs follwing VEGF treatment of human myometrial microvascular endothelial cells	VEGF_MMMEC_12HRS_UP	-0.0180995	-0.0915969	-0.00165786	0.564518	1
Up-regulated at any timepoint follwing VEGF treatment of human myometrial microvascular endothelial cells	VEGF_MMMEC_ALL_UP	-0.0361991	-0.0458386	-0.00165932	0.564557	1
Genes up-regulated by APC in SW480 (colon cancer)	LIN_WNT_UP	0.0248869	-0.0667743	-0.0016618	0.564591	1
Genes highly expressed in well differentiated vs. moderately differentiated hepatocellular carcinoma	LIZUKA_G1_GR_G2	-0.0180995	0.0963555	-0.00174399	0.566892	1
Complete list of differentially regulated C/EBP-target genes, sorted by P-value	GERY_CEBP_TARGETS	-0.0158371	-0.110772	-0.00175431	0.567072	1
Transient down-regulation is associated with transient cisplatin resistance in a human squamous cell lung cancer line (NCI-H2170)	CIS_RESIST_LUNG_DN	-0.0361991	0.0495565	-0.0017939	0.567809	1
Regulated by TSA, butyrate and/or curcumin in SW260 colon carcinoma cells (Cluster 6)	HDACI_COLON_CLUSTER6	-0.0565611	-0.0323611	-0.00183038	0.569083	1
Core group of genes consistently down-regulated following exposure to serum in a variety of human fibroblast cell lines (higher expression in quiescent cells, not cell-cycle dependent)	SERUM_FIBROBLAST_CORE_DN	-0.0158371	0.115936	-0.00183608	0.569159	1
Genes known to modulate ROS or whose expression changes in response to ROS	HOUSTIS_ROS	-0.0180995	-0.1022	-0.00184978	0.569498	1
Upregulated by TPA at two consecutive timepoints between 12-48 hrs in resistant HL-525 cells	TPA_RESIST_LATE_UP	0.040724	-0.0455271	-0.00185404	0.569649	1
Cancer related genes involved in cell adhesion and metalloproteinases	BRENTANI_CELL_ADHESION	-0.00904977	0.209591	-0.00189675	0.570449	1
Up-regulated at 24 hours following treatment of human lymphocytes (TK6) with a high dose of methyl methanesulfonate (MMS)	MMS_HUMAN_LYMPH_HIGH_24HRS_UP	-0.0384615	-0.0502572	-0.00193297	0.5714	1
The TGF-beta receptor responds to ligand binding by activating the SMAD family of transcriptional regulations, commonly blocking cell growth.	TGFBPATHWAY	-0.0384615	-0.0503871	-0.00193796	0.57209	1
Significantly differentially expressed genes in sickle cell patients	JISON_SICKLECELL_DIFF	-0.221719	0.00879479	-0.00194998	0.572713	1
Up-regulation is correlated with resistance of human cancer xenografts to vinblastine	VLB_RES_XENOGRAFTS_UP	-0.0384615	-0.050717	-0.00195065	0.573214	1
Tenascin-C target genes	RUIZ_TENASCIN_TARGETS	-0.0113122	0.173022	-0.00195726	0.573318	1
Estrogen-responsive genes which are downregulated in MaCa 3366/TAM compared to MaCa 3366 (fold change &gt; 2)	BECKER_ESTROGEN_RESPONSIVE_SUBSET_2	-0.0384615	-0.0509675	-0.00196029	0.573842	1
Cyclins interact with cyclin-dependent kinases to form active kinase complexes that regulate progression through the cell cycle.	CELLCYCLEPATHWAY	-0.0384615	-0.0510385	-0.00196302	0.574531	1
Upregulated by curcumin at 2 hrs in SW260 colon carcinoma cells	HDACI_COLON_CUR2HRS_UP	-0.0384615	-0.0510718	-0.0019643	0.57503	1
Cytotoxic T cells release perforin, which to allow entry into target cells of granzyme B, which activates caspases, and granzyme A, which induces caspase-independent apoptosis.	SETPATHWAY	-0.0384615	-0.0512098	-0.00196961	0.576052	1
Top 20 negative significant genes associated with liposarcomas, versus other soft-tissue tumors.	SARCOMAS_LIPOSARCOMA_DN	-0.0384615	-0.0512098	-0.00196961	0.576052	1
Examples of genes that are up-regulated by ATRA with further enhancement of effect due to addition of NSC	XU_ATRA_PLUSNSC_UP	-0.0384615	-0.0512432	-0.00197089	0.576557	1
Genomic signature of progenitors immortalized by Hoxa9 versus Hoxa9 plus Meis1 Increased expression in Hoxa9 plus Meis1-immortalized progenitors	WANG_HOXA9_VS_MEIS1_DN	-0.0384615	-0.0514278	-0.00197799	0.577134	1
In integrin-mediated cell migration, calpains digest links between the actin cytoskeleton and focal adhesion proteins.	MCALPAINPATHWAY	-0.0384615	-0.0514773	-0.0019799	0.577634	1
Activated EGF receptors undergo endocytosis into clathrin-coated vesicles, where they are recycled to the membrane or ubiquitinated by Cbl.	CBLPATHWAY	-0.0384615	-0.05152	-0.00198154	0.578131	1
Regulated by UV-B light in normal human epidermal keratinocytes, cluster 2	UVB_NHEK3_C2	-0.0678733	-0.0292624	-0.00198614	0.578232	1
Down-regulated in one group (A) of BRCAx tumors (familial non-BRCA1/BRCA2 breast cancer), compared to a second BRCAx group (B)	BRACX_DN	-0.0384615	-0.0517091	-0.00198881	0.578781	1
Downregulated by curcumin at any timepoint up to 48 hrs in SW260 colon carcinoma cells	HDACI_COLON_CUR_DN	-0.0384615	-0.0520959	-0.00200369	0.580961	1
Upregulated by butyrate at 12 hrs in SW260 colon carcinoma cells	HDACI_COLON_BUT12HRS_UP	-0.0384615	-0.0521878	-0.00200722	0.582008	1
CD40 down-regulated genes	BASSO_GERMINAL_CENTER_CD40_DN	-0.0135747	-0.148206	-0.00201184	0.582537	1
Up-regulated at any timepoint following TNFa treatment, only with functional NFkB	TNFA_NFKB_DEP_UP	-0.0384615	-0.0525934	-0.00202282	0.584201	1
The cytokine IL-1 stimulates its primary receptor, IL-1R1, which induces transcription of inflammation-related genes such as interferons.	IL1RPATHWAY	-0.0384615	-0.0527139	-0.00202746	0.584815	1
Dendritic cells internalize and present antigen, after which they migrate to lymphocyte-rich tissues and induce T and B cell differentiation.	DCPATHWAY	-0.0384615	-0.0528165	-0.0020314	0.585379	1
B cells require interaction with helper T cells to produce antigen-specific immunoglobulins as a key element of the human immune response.	ASBCELLPATHWAY	-0.0384615	-0.0528206	-0.00203156	0.585855	1
Upregulated by butyrate at 16 hrs in SW260 colon carcinoma cells	HDACI_COLON_BUT16HRS_UP	-0.0384615	-0.0528207	-0.00203156	0.586304	1
Downregulated by two of H2O2, HNE and t-BH in retinal pigment epithelium cells (Tables 3-5)	OXSTRESS_RPETWO_DN	-0.0497738	0.0410837	-0.00204489	0.587057	1
SMALL_LIGAND_GPCRS	SMALL_LIGAND_GPCRS	-0.0384615	-0.0535231	-0.00205858	0.588755	1
Up-regulated at middle time points (6-8 hours) following treatment of mammary carcinoma cells (MCF-7) with exogenous human growth hormone	GH_EXOGENOUS_MIDDLE_UP	-0.0384615	-0.053602	-0.00206162	0.589331	1
Genes significantly up-regulated in cells that overexpress hTERT	ROTH_HTERT_UP	-0.0384615	-0.0538181	-0.00206993	0.59058	1
Regulated by TSA, butyrate and/or curcumin in SW260 colon carcinoma cells (Cluster 10, associated with histone hyperAc)	HDACI_COLON_CLUSTER10	-0.0384615	-0.0538659	-0.00207176	0.591108	1
Cyclin E interacts with cell cycle checkpoint kinase cdk2 to allow transcription of genes required for S phase, including transcription of additional cyclin E.	FBW7PATHWAY	-0.0384615	-0.0539162	-0.0020737	0.592082	1
Inactive nuclear factor kB (NF-kB) is inhibited by the IkB family in the cytoplasm; active NF-kB is localized in the nucleus and regulates transcription of a variety of genes.	NFKBPATHWAY	-0.0384615	-0.0539761	-0.00207601	0.592589	1
Genes involved in proteasome degradation	PROTEASOME_DEGRADATION	-0.0180995	-0.114794	-0.00207771	0.592737	1
AMINOSUGARS_METABOLISM	AMINOSUGARS_METABOLISM	-0.0384615	-0.0540706	-0.00207964	0.59321	1
Regulated by UV-B light in normal human epidermal keratinocytes, cluster 4	UVB_NHEK3_C4	-0.0384615	-0.0543113	-0.0020889	0.59381	1
Down-regulated in human non-small cell lung carcinoma cell line H460 following 24-hour treatment with sodium butyrate	NAB_LUNG_DN	-0.0384615	-0.0544279	-0.00209338	0.594348	1
Genes downregulated in multiple myeloma plasma cells that secrete the heavy chain immunoglobulin IgG versus those that secrete IgA.	MAGRANGEAS_MULTIPLE_MYELOMA_IGG_VS_IGA_DN	-0.0384615	-0.0544909	-0.0020958	0.595912	1
Genes upregulated in multiple myeloma plasma cells that secrete the heavy chain immunoglobulin IgG versus those that secrete IgA.	MAGRANGEAS_MULTIPLE_MYELOMA_IGG_VS_IGA_UP	-0.0384615	-0.0544909	-0.0020958	0.595912	1
Up-regulated in liver, heart or kidney tissue following treatment of hypophysectomized rats with growth hormone	GH_HYPOPHYSECTOMY_RAT_UP	-0.0384615	-0.0544909	-0.0020958	0.595912	1
Genes associated with clinical prognosis in pediatric acute myeloid leukemia.	YAGI_AML_PROGNOSIS	-0.0384615	-0.0547823	-0.00210701	0.596556	1
LYMPHATIC EC	IRITANI_ADPROX_LYMPH	-0.0384615	-0.0547956	-0.00210752	0.597057	1
Macrophages activate NK cells by releasing IL-12, which induces NK cytotoxic activity in coordination with NO produced by inducible nitric oxide synthase II.	NO2IL12PATHWAY	-0.0384615	-0.0548997	-0.00211153	0.597705	1
List of Hypoxia-suppressed genes found in both Astrocytes and HeLa Cells	MENSE_HYPOXIA_DN	-0.0384615	-0.0549401	-0.00211308	0.598163	1
The following tables are gene lists which included differentially expressed genes with at least two-fold changes (Sig log-average &gt;1) in 4 out of 4 comparisons as described in the text Up-regulated	CHEN_HOXA5_TARGETS_UP	-0.0339367	0.062632	-0.00212552	0.598448	1
ACE_INHIBITOR_PATHWAY_PHARMGKB	ACE_INHIBITOR_PATHWAY_PHARMGKB	-0.0384615	-0.0552898	-0.00212653	0.598926	1
Genes in the beta2 integrins family	GRAEBER_BETA2_INTEGRINS	-0.0384615	-0.0555391	-0.00213612	0.600696	1
Genes in the TGF beta signaling pathway	TGF_BETA_SIGNALING_PATHWAY	-0.0339367	-0.0629829	-0.00213743	0.600708	1
Activation or halting of cellular processes so that vital functions markedly cease, culminating in cell death.	CELL_DEATH	-0.0384615	-0.0555978	-0.00213838	0.601212	1
Mef2 transcription factors promote calcium-induced apoptosis in T cells and are regulated by MAP kinases and histone deacetylases.	MEF2DPATHWAY	-0.0384615	-0.0558111	-0.00214658	0.601834	1
The intrinsic prothrombin activation pathway is activated by traumatized blood vessels and induces clot formation.	INTRINSICPATHWAY	-0.0384615	-0.0559149	-0.00215057	0.602778	1
Genes highly expressed in non-tumor liver with hepatits vs. well differentiated hepatocellular carcinoma	LIZUKA_L1_GR_G1	-0.0384615	-0.0559149	-0.00215057	0.602778	1
Up-regulation by infection of human pulmonary epithelian cells (A549) with respiratory syncytial virus (RSV) is inhibited by the anti-viral drug ribavirin	RIBAVIRIN_RSV_DN	-0.0339367	-0.0636077	-0.00215863	0.603034	1
Genes up-regulated in PMNs upon migration to skin lesions	KNUDSEN_PMNS_UP	-0.0158371	-0.136762	-0.00216591	0.603112	1
Upregulated by both curcumin and sulindac at any timepoint up to 48 hrs in SW260 colon carcinoma cells	HDACI_COLON_CURSUL_UP	-0.0384615	-0.0566827	-0.0021801	0.603784	1
Genes upregulated in diffuse B-cell lymphomas (DLBCL) and downregulated in follicular lymphoma (FL) (fold change of at least 3)	SHIPP_FL_VS_DLBCL_DN	-0.0384615	-0.0566888	-0.00218034	0.604285	1
Down-regulated in fibroblasts following infection with human cytomegalovirus (at least 3-fold, with Affymetrix change call, in at least two consectutive timepoints), with maximum change at 10 hours	CMV_HCMV_TIMECOURSE_10HRS_DN	-0.0384615	-0.0570156	-0.00219291	0.606021	1
The tricarboxylate transfer pathway shuttles acetyl groups of acetyl-CoA between mitochondria and the cytoplasm.	MALATEXPATHWAY	-0.0384615	-0.0571659	-0.00219869	0.606552	1
Genes highly expressed in hepatitis C-related hepatocellular carcinoma	SMITH_HCV_INDUCED_HCC_UP	-0.0158371	-0.140447	-0.00222428	0.607582	1
CYANOAMINO_ACID_METABOLISM	CYANOAMINO_ACID_METABOLISM	-0.0384615	-0.0580456	-0.00223252	0.608669	1
Genes down-regulated after 3 h in LPS-stimulated RAW 2647 macrophages	NEMETH_TNF_DN	-0.0384615	-0.0580555	-0.00223291	0.60917	1
GLYCEROLIPID_METABOLISM	GLYCEROLIPID_METABOLISM	-0.0384615	-0.0581147	-0.00223518	0.609651	1
Effect of NUP98-HOXA9 on gene transcription at 8 d after transduction UP	TAKEDA_NUP8_HOXA9_8D_UP	-0.0384615	-0.0581432	-0.00223628	0.610166	1
On ligand binding, interferon gamma receptors stimulate JAK2 kinase to phosphorylate STAT transcription factors, which promote expression of interferon responsive genes.	TIDPATHWAY	-0.0384615	-0.0585398	-0.00225153	0.611516	1
Upregulated in gastric cancer cell lines reistant to cisplatin, compared to parent chemosensitive lines	CIS_RESIST_GASTRIC_UP	-0.0384615	-0.0587239	-0.00225861	0.612086	1
The interferon gamma pathway resembles the JAK-STAT pathway and activates STAT transcription factors.	ST_INTERFERON_GAMMA_PATHWAY	-0.0384615	-0.0589789	-0.00226842	0.612788	1
Genes upregulated in Ig-unmutated non-VH3-21 B-CL	FALT_BCLL_IG_MUTATED_VS_WT_DN	-0.0158371	0.1434	-0.00227104	0.61281	1
Pro-inflammatory IL-5 is secretes by activated T cells, eosinophils, and mast cells, and stimulates the proliferation and activation of eosinophils in bone marrow.	IL5PATHWAY	-0.0384615	-0.0592025	-0.00227702	0.614388	1
Down-regulated at early time points (1-4 hours) following treatment of mammary carcinoma cells (MCF-7) with exogenous human growth hormone	GH_EXOGENOUS_EARLY_DN	-0.0384615	-0.0592025	-0.00227702	0.614388	1
Genomic signature of progenitors immortalized by Hoxa9 versus Hoxa9 plus Meis1 Increased expression in Hoxa9-immortalized progenitors	WANG_HOXA9_VS_MEIS1_UP	-0.0384615	-0.0594571	-0.00228681	0.615555	1
Up-regulated at any timepoint by treatment of human fibroblasts with UV light or gamma radiation, but not by 4-NQO	GAMMA-UV_FIBRO_UP	-0.0384615	-0.0595042	-0.00228862	0.616077	1
Cdk2, 4, and 6 bind cyclin D in G1, while cdk2/cyclin E promotes the G1/S transition.	SA_G1_AND_S_PHASES	-0.0180995	-0.126564	-0.00229074	0.616208	1
Genes that distinguish pediatric acute myeloid leukemia (AML) subtype t(8;21)[AML1-ETO].	ROSS_AML1_ETO	-0.0384615	-0.0600034	-0.00230782	0.61747	1
Upregulated by curcumin at 48 hrs in SW260 colon carcinoma cells	HDACI_COLON_CUR48HRS_UP	-0.0361991	-0.0637768	-0.00230866	0.617494	1
Genes increased by BAFF/APRIL in XG-13 HMCL common with the TACI-related gene signature	MOREAUX_TACI_XG_13_UP	-0.0384615	-0.0600502	-0.00230962	0.617968	1
Effect of NUP98-HOXA9 on gene transcription at 6 h after transfection Down	TAKEDA_NUP8_HOXA9_6H_DN	-0.0158371	0.146313	-0.00231717	0.618582	1
CALCIUM_REGULATION_IN_CARDIAC_CELLS	CALCIUM_REGULATION_IN_CARDIAC_CELLS	-0.0520362	0.0448109	-0.00233179	0.618927	1
Up-regulated at 6-12 hours following treatment of WS1 human skin fibroblasts with UVC at a low dose (10 J/m^2) (cluster a2)	UVC_LOW_A2_UP	-0.0384615	-0.0613865	-0.00236102	0.620757	1
Genes up-regulated by interferon-alpha in primary hepatocyte	RADAEVA_IFNA_UP	-0.0135747	-0.1743	-0.00236606	0.620834	1
The phosphoinositide-3 kinase pathway produces the lipid second messenger PIP3 and regulates cell growth, survival, and movement.	ST_PHOSPHOINOSITIDE_3_KINASE_PATHWAY	-0.0384615	-0.0616359	-0.00237061	0.621363	1
Upregulated by hypoxia in VHL-rescued renal carcinoma cells (Fig. 3f+g)	HYPOXIA_RCC_UP	-0.0384615	-0.0616982	-0.00237301	0.621898	1
Genes with spiked expression in subsets of MM PCs from newly diagnosed patients	ZHAN_PCS_MULTIPLE_MYELOMA_SPKD	-0.0384615	-0.0617593	-0.00237536	0.622392	1
Downregulated by UV-B light in normal human epidermal keratinocytes	UVB_NHEK2_DN	0.0248869	-0.0955735	-0.00237853	0.622457	1
Activated Cdc2-cyclin B kinase regulates the G2/M transition; DNA damage stimulates the DNA-PK/ATM/ATR kinases, which inactivate Cdc2.	G2PATHWAY	-0.0565611	-0.0425597	-0.00240722	0.62417	1
Identification of HCL-specific genes, The analysis identified 89 genes that are differentially expressed in HCL versus all the other samples	BASSO_HCL_DIFF	-0.0339367	-0.0712085	-0.00241658	0.624333	1
Cyclin-dependent kinase inhibitor 2A is a tumor suppressor that induces G1 arrest and can activate the p53 pathway, leading to G2/M arrest.	ARFPATHWAY	-0.0384615	-0.0629916	-0.00242275	0.62496	1
Decreased expression in NPMc+ leukemias	ALCALAY_AML_NPMC_DN	0.0294118	-0.0824924	-0.00242625	0.625477	1
Down-regulated mRNAs in monocyte-derived DCs	HOHENKIRK_MONOCYTE_DEND_DN	0.0226244	-0.107389	-0.00242961	0.625544	1
Down-regulated in fibroblasts at 6 hours following infection with human cytomegalovirus in the presence of cyclohexamide (CHX)	CMV-CHX_HCMV_6HRS_DN	-0.0384615	-0.0634833	-0.00244167	0.626701	1
123 genes differentiate CD-1 from CD-2 group downregulated	ZHAN_MM_MOLECULAR_CLASSI_DN	-0.0384615	-0.0651534	-0.0025059	0.629832	1
Upregulated by UV-B light in normal human epidermal keratinocytes, cluster 4	UVB_NHEK1_C4	-0.0384615	-0.0653114	-0.00251198	0.6304	1
Upregulated by DAC treatment in T24 bladder carcinoma cells, with 5&apos; CpG island	DAC_CGI_BLADDER_UP	-0.0384615	-0.0657389	-0.00252842	0.631151	1
Down-regulated at late timepoints (20-24 hrs) following ectopic expression of p21 (CDKN1A) in OvCa cells, p53-dependent	P21_P53_LATE_DN	-0.0384615	-0.0659752	-0.00253751	0.631813	1
Genes enriched in CD45RAhiCD7hi vs CD45RAintCD7- HPCs	HADDAD_CD45CD7_PLUS_VS_MINUS_UP	-0.0565611	-0.0449323	-0.00254142	0.63201	1
Genes upregulated in human hematopoietic stem cells of the line CD45RA(hi) CD7+, which are biased toward developing into T lymphocytes or natural killer cells, versus CD45RA(int) CD7-.	HADDAD_HSC_CD7_UP	-0.0565611	-0.0449323	-0.00254142	0.63201	1
DNA_POLYMERASE	DNA_POLYMERASE	-0.0565611	-0.0449868	-0.0025445	0.632137	1
The survival and differentiation of granule cells in the brain is controlled by pro-growth PACAP and pro-apoptotic ceramides.	ST_GRANULE_CELL_SURVIVAL_PATHWAY	-0.0339367	0.0753584	-0.00255741	0.632884	1
Genes annotated in NetAffx as androgen related	ANDROGEN_GENES	-0.0384615	-0.0669133	-0.00257359	0.634006	1
The 50 most upregulated genes in primary invasive breast dutcal carcinoma or metastatic breast carcinoma isolated from lymph nodes, as compared to normal mammary epithelium.	ZUCCHI_EPITHELIAL_UP	-0.0361991	-0.071644	-0.00259345	0.634759	1
Downregulated in the glomeruli of cadaver kidneys from patients with diabetic nephropathy, compared to normal controls	DIAB_NEPH_DN	-0.00452489	-0.573869	-0.00259669	0.634795	1
The adipose tissue of obese individuals overexpresses a key glucocorticoid-metabolizing enzyme, activating inactive circulating corticosteroids and inducing insulin resistance.	VOBESITYPATHWAY	-0.0384615	-0.067536	-0.00259754	0.63527	1
Top 20 positive significant genes associated with synovial sarcomas, versus other soft-tissue tumors.	SARCOMAS_SYNOVIAL_UP	-0.0384615	-0.0675641	-0.00259862	0.635774	1
Cell cycle checkpoint related genes	CELL_CYCLE_CHECKPOINT_II	-0.0384615	-0.0676818	-0.00260315	0.636879	1
Type I interferon is an antiviral cytokine that induces a JAK-STAT type pathway leading to ISGF3 activation and a cellular antiviral response.	ST_TYPE_I_INTERFERON_PATHWAY	-0.0384615	-0.0676818	-0.00260315	0.636879	1
Genes downregulated by low-dose methotrexate and mercaptopurine (LDMTX+MP) treatment (P &lt; 0.01; LDA disntinction calculation, ANOVA, leave-one-out cross-validation, t-test used to find statistical significance of identified probe sets)	CHEOK_LDMTX_MP_DN	-0.0384615	-0.0677413	-0.00260544	0.637416	1
Vascular endothelial growth factor (VEGF) is upregulated by hypoxic conditions and promotes normal blood vessel formation and angiogenesis related to tumor growth or cardiac disease.	VEGFPATHWAY	-0.0384615	-0.0679839	-0.00261477	0.637994	1
MRNA_PROCESSING_REACTOME	MRNA_PROCESSING_REACTOME	-0.11086	-0.0236489	-0.00262171	0.63811	1
Upregulated by sonic hedgehog (shh) expression in murine neuronal precursor cells	SHH_UP	-0.0384615	-0.0683365	-0.00262833	0.638681	1
Up-regulation is correlated with resistance of human cancer xenografts to methotrexate	MTX_RES_XENOGRAFTS_UP	-0.0384615	-0.0683606	-0.00262925	0.639192	1
ADP-ribosylation factors (ARFs), members of the Ras superfamily, regulate eukaryotic vesicular trafficking and activate phospholipase D&apos;s.	ARAPPATHWAY	-0.0542986	-0.0485088	-0.00263396	0.639715	1
Up-regulated by transient expression of BRG1 at 24 hours in human, BRG1-lacking SW-13 cells	BRG1_SW13_UP	-0.0384615	-0.0696997	-0.00268076	0.641967	1
Small leucine-rich proteoglycans (SLRPs) interact with and reorganize collagen fibers in the extracellular matrix.	SLRPPATHWAY	-0.0384615	-0.0697652	-0.00268328	0.642488	1
Related catabolic pathways process arginine, histidine, glutamine, and proline through glutamate to alpha-ketoglutamate, which feeds into the citric acid cycle.	ARGININECPATHWAY	-0.0384615	-0.0697952	-0.00268443	0.642985	1
Up-regulated in primary human adipocytes, versus preadipocytes	ADIP_HUMAN_UP	-0.0361991	-0.0746716	-0.00270304	0.643309	1
Cell cycle genes induced during antigen activation of CD8+ T cells.	GOLDRATH_CELLCYCLE	-0.0384615	-0.0704718	-0.00271045	0.643926	1
Toll-like receptors are activated by bacterial lipoproteins, lipopolysaccharides, and other surface molecules, and activate pro-inflammatory factors such as NF-kB.	TOLLPATHWAY	-0.0384615	-0.0704732	-0.00271051	0.644415	1
The transcription factor DREAM blocks expression of the prodynorphin gene, which encodes the ligand of an opioid receptor that blocks pain signaling.	DREAMPATHWAY	-0.0384615	-0.0707987	-0.00272303	0.646022	1
FOLATE_BIOSYNTHESIS	FOLATE_BIOSYNTHESIS	-0.0384615	-0.0709631	-0.00272935	0.646644	1
ASCORBATE_AND_ALDARATE_METABOLISM	ASCORBATE_AND_ALDARATE_METABOLISM	-0.0384615	-0.0710332	-0.00273205	0.647733	1
1_2_DICHLOROETHANE_DEGRADATION	1_2_DICHLOROETHANE_DEGRADATION	-0.0384615	-0.0710332	-0.00273205	0.647733	1
Genes up-regulated by interferon-alpha,beta but not by IRF3 in Jurkat (T cell)	GRANDVAUX_IFN_NOT_IRF3_UP	-0.0384615	-0.0715824	-0.00275317	0.649421	1
Down-regulated at 6 hours following treatment of WS1 human skin fibroblasts with UVC at a high dose (50 J/m^2) (cluster d1)	UVC_HIGH_D1_DN	-0.0384615	-0.0728048	-0.00280018	0.65092	1
Up-regulated at any timepoint by treatment of human fibroblasts with UV light or 4-NQO, but not by gamma radiation	UV-4NQO_FIBRO_UP	-0.0384615	-0.0728865	-0.00280333	0.651468	1
Most significant genes up-regulated by Act in macrophages from 0 to 2 h as determined by four separate analysis methods	GALINDO_ACT_UP	0.0248869	-0.11321	-0.00281744	0.651766	1
The MyoD/MEF2 transcription factors induce muscle cell differentiation and are repressed by the transcriptional repressor MITR.	MITRPATHWAY	-0.0384615	-0.073416	-0.00282369	0.652335	1
The extrinsic prothrombin activation pathway requires the release of thromboplastin from damaged tissues to activate the blood clotting cascade.	EXTRINSICPATHWAY	-0.0384615	-0.0737455	-0.00283637	0.653026	1
Upregulated in fibroblasts from individuals with Werner syndrome, compared to normal, young individuals	WERNER_FIBRO_UP	-0.0542986	-0.0522458	-0.00283688	0.653031	1
Genes upregulated in multiple myeloma (MM) cells versus the normal plasma cells of patients&apos; identical twins.	MUNSHI_MM_UP	0.0271493	-0.104873	-0.00284723	0.653123	1
158 genes commonly dysregulated in CD-1 and CD-2 groups upregulated	ZHAN_MM_CD1_VS_CD2_UP	-0.0384615	-0.075871	-0.00291811	0.655195	1
Effect of NUP98-HOXA9 on gene transcription at 3 d after transduction Down	TAKEDA_NUP8_HOXA9_3D_DN	-0.0384615	-0.0767769	-0.00295296	0.657115	1
Genes highly expressed in hepatocellular carcinoma with good survival.	HCC_SURVIVAL_GOOD_VS_POOR_UP	-0.0565611	-0.052339	-0.00296035	0.657308	1
T cell differentiation into Th1 and Th2 cells occurs by differential chemokine receptor expression, which mediates tissue localization and immune response.	NKTPATHWAY	-0.0384615	-0.0780121	-0.00300047	0.658453	1
Genes highly expressed in moderately differentiated vs. poorly differentiated hepatocellular carcinoma	LIZUKA_G2_GR_G3	-0.0180995	-0.16882	-0.00305557	0.65947	1
Sugars such as mannose, galactose, and fructose are enzymatically converted to glucose via feeder pathways that lead to glycolysis.	FEEDERPATHWAY	-0.0384615	-0.0811721	-0.003122	0.661522	1
50 most interesting genes upregulated by the combination of TSA and DAC in at least one of four pancreatic cancer cell lines, but not in normal (HPDE) cells	TSADAC_PANC50_UP	-0.0384615	-0.0816609	-0.0031408	0.662236	1
Genes highly correlated with glioblastoma (determined by using the 20-feature k-NN class prediction model)	NUTT_GBN_VS_AO_UP	-0.0384615	-0.0834617	-0.00321006	0.665919	1
The protein phosphatase Cdc25 is phosphorylated by Chk1 and activates Cdc2 to stimulate eukaryotic cells into M phase.	CDC25PATHWAY	-0.0565611	-0.057567	-0.00325605	0.667289	1
Target of E2F1 by ChIP in WI-38 (primary fibroblast)	REN_E2F1_TARGETS	-0.0565611	-0.0580023	-0.00328067	0.667701	1
Genes that distinguish pediatric acute myeloid leukemia (AML) subtype t(15;17)[PML-RAR-alpha].	ROSS_PML_RAR	0.104072	-0.0316549	-0.00329441	0.667816	1
Selected differentially expressed genes in K562 cells after hemin treatment	ADDYA_K562_HEMIN_TREATMENT	-0.0339367	-0.097161	-0.00329732	0.667913	1
Genes involved in electron transport	ELECTRON_TRANSPORT	-0.0361991	-0.0926417	-0.00335355	0.66859	1
Down-regulated at any timepoint (4-24 hrs) follwing ectopic expression of p21 (CDKN1A) in OvCa cells	P21_ANY_DN	-0.0384615	-0.0871963	-0.0033537	0.669059	1
PHENYLALANINE_METABOLISM	PHENYLALANINE_METABOLISM	-0.0384615	-0.0874798	-0.00336461	0.66964	1
Growth hormone receptors dimerize on ligand binding and activate the JAK2 protein kinase.	GHPATHWAY	-0.0158371	-0.212876	-0.00337133	0.669722	1
Effect of NUP98-HOXA9 on gene transcription at 16 d after transduction UP	TAKEDA_NUP8_HOXA9_16D_UP	-0.0384615	-0.0876765	-0.00337217	0.67023	1
BLOOD VASCULAR EC	IRITANI_ADPROX_VASC	-0.0723982	0.0471943	-0.00341678	0.670635	1
Up-regulated in fibroblasts at 6 hours following infection with UV-inactivated human cytomegalovirus	CMV-UV_HCMV_6HRS_UP	-0.0135747	0.25489	-0.00346005	0.671442	1
Sonic hedgehog related genes	STURLA_SONIC_HEDGEHOG	-0.0565611	-0.061859	-0.00349881	0.672188	1
Genes upregulated by telomerase	SMITH_HTERT_UP	-0.0361991	0.0981139	-0.00355163	0.673013	1
Top 25 Genes Differentially Expressed in the Respective B-Cell Lymphocytic Leukemia Subgroups 12	HASLINGER_B_CLL_12	-0.0361991	-0.0983212	-0.00355914	0.673099	1
CSR (Serum Response) signature for activated genes (Stanford)	CHANG_SERUM_RESPONSE_UP	-0.0316742	0.114561	-0.00362862	0.6741	1
Downregulated by H2O2 and HNE in retinal pigment epithelium cells (Tables 4)	OXSTRESS_RPE_H2O2HNE_DN	-0.0542986	-0.0668332	-0.00362895	0.674104	1
Second messenger PIP3 promotes cell survival by activating the anti-apoptotic kinase AKT.	AKTPATHWAY	-0.0384615	-0.0945973	-0.00363836	0.67471	1
Upregulated in the ventricles of healthy hearts, compared to atria	VENTRICLES_UP	-0.0656109	0.055834	-0.00366331	0.674999	1
Top 50 genes differentially expressed in CD19-enriched tonsil B cells and CD138-enriched tonsil plamsa cells.	ZHAN_TONSIL_PCBC	-0.0384615	-0.0957188	-0.00368149	0.67579	1
Genes upregulated in multiple myeloma cells exposed to the pro-proliferative cytokine IL-6 versus those that were IL-6-starved.	CROONQUIST_IL6_STARVE_UP	-0.0361991	-0.101773	-0.00368409	0.675833	1
Differentially expressed genes between high versus low ZAP70 cases with no known molecular aberrations	CHIARETTI_ZAP70_DIFF	0.0656109	-0.0567271	-0.00372191	0.676424	1
Gene regulation data derived from microarray screening of 4HPR-treated HUVECs	FERRARI_4HPR_UP	-0.0384615	-0.0980482	-0.00377109	0.677411	1
Selective estrogen receptor modulators upregulated signature	FRASOR_ER_UP	-0.0361991	-0.104481	-0.00378212	0.67753	1
Upregulated in samples of gastric cancer refractory to 5-FU/cisplatin treatment, compared to chemosensitive controls	REFRACTORY_GASTRIC_UP	-0.0452489	-0.0837069	-0.00378764	0.677578	1
ALANINE_AND_ASPARTATE_METABOLISM	ALANINE_AND_ASPARTATE_METABOLISM	-0.0565611	-0.0670477	-0.00379229	0.677691	1
Expressed gene profile of ATSCs and ATSC-TERT cells and partial list of genes that were upregulated in ATSC-TERT cells	KANG_TERT_UP	0.0271493	-0.143296	-0.00389038	0.679039	1
STEROID_BIOSYNTHESIS	STEROID_BIOSYNTHESIS	-0.0384615	-0.101909	-0.00391958	0.679713	1
Up-regulated 30 minutes after VEGF treatment in human umbilical vein endothelial cells	VEGF_HUVEC_30MIN_UP	-0.0384615	-0.102839	-0.00395536	0.680738	1
NUCLEOTIDE_GPCRS	NUCLEOTIDE_GPCRS	-0.0384615	-0.103448	-0.00397878	0.681498	1
Genes discriminating p53 status 4 hours after DNA-damaging treatments (more strongly up-regulated in p53+/+ TK6 cells than p53-/- NH32 cells)	STRESS_P53_SPECIFIC_UP	-0.0384615	-0.103683	-0.00398783	0.682062	1
Down-regulation is associated with increasing age in normal human kidney tissue from 74 patients	AGEING_KIDNEY_DN	-0.0723982	0.0553026	-0.00400381	0.68238	1
Genes downregulated in response to glutamine starvation	PENG_GLUTAMINE_DN	-0.0701357	-0.0575002	-0.00403282	0.682769	1
Genes differentially expressed in CD34 cells from patients with low-risk MDS compared with healthy controls	HOFMANN_MDS_CD34_LOW_RISK	-0.0565611	-0.0717163	-0.00405635	0.683185	1
ErbB4 (aka HER4) is a receptor tyrosine kinase that binds neuregulins as well as members of the EGF family, which also target EGF receptors.	ERBB4PATHWAY	-0.0565611	-0.072186	-0.00408292	0.684033	1
Cancer related genes involved in DNA repair	BRENTANI_REPAIR	-0.0565611	-0.0725521	-0.00410363	0.684326	1
Genes whose protein products&apos; expression in lung adenocarcinomas are associated with patient survival.	CHEN_LUNG_SURVIVAL	-0.0384615	-0.106988	-0.00411492	0.684952	1
CDK4/6-cyclin D and CDK2-cyclin E phosphorylate Rb, which allows the transcription of genes needed for the G1/S cell cycle transition.	G1PATHWAY	-0.0565611	-0.0732029	-0.00414044	0.685612	1
JNKs are MAP kinases regulated by several levels of kinases (MAPKK, MAPKKK) and phosphorylate transcription factors and regulatory proteins.	ST_JNK_MAPK_PATHWAY	-0.0361991	-0.114899	-0.00415923	0.685788	1
The ATM protein kinase recognizes DNA damage and blocks cell cycle progression by phosphorylating chk1 and p53, which normally inhibits Rb to allow G1/S transitions.	RBPATHWAY	-0.0565611	-0.0746801	-0.00422399	0.686908	1
Downregulated in fibroblasts from patients with Hutchinson-Gilford progeria, compared to normal young individuals	HG_PROGERIA_DN	-0.0565611	-0.0750861	-0.00424695	0.68724	1
Genes on chromosome 18 with copy-number-driven expression in pancreatic adenocarcinoma.	AGUIRRE_PANCREAS_CHR18	-0.0565611	-0.0760696	-0.00430258	0.688034	1
Cancer related genes involved in the cell cycle	BRENTANI_CELL_CYCLE	-0.0520362	-0.0827053	-0.00430367	0.68804	1
Helper T subtype Th1 produces pro-inflammatory cytokines that stimulate phagocytosis, while Th2 cells promote antibody production and activate eosinophils.	TH1TH2PATHWAY	-0.0565611	-0.0761944	-0.00430964	0.688309	0.999572
The 50 most significantly down-regulated genes in MM in comparison with normal bone marrow PCs	ZHAN_MULTIPLE_MYELOMA_VS_NORMAL_DN	-0.0565611	-0.0762369	-0.00431204	0.688345	0.998461
Down-regulated at early timepoints (4-8 hrs) follwing ectopic expression of p21 (CDKN1A) in OvCa cells	P21_EARLY_DN	-0.0384615	-0.113818	-0.00437761	0.689764	0.999356
Upregulated by TGF-beta treatment of skin fibroblasts, cluster 4	TGFBETA_C4_UP	-0.0746606	-0.0598813	-0.00447078	0.691188	1
Downregulated by TSA at 30 min in SW260 colon carcinoma cells	HDACI_COLON_TSA30MIN_DN	-0.0565611	-0.0792067	-0.00448002	0.691477	0.999513
Genes associated with cytolytic effector function induced during antigen activation of CD8+ T cells.	GOLDRATH_CYTOLYTIC	-0.0384615	-0.116652	-0.00448663	0.692025	0.999146
Down-regulated following treatment with Et-743 at any timepoint in at least 8 of 11 sarcoma cell lines	ET743_SARCOMA_DN	0.0452489	-0.102223	-0.00462549	0.694054	1
Cancer related genes involved in hormonal functions	BRENTANI_HORMONAL_FUNCTION	-0.0361991	-0.128431	-0.00464909	0.694349	1
Upregulated after heat shock in lymphocytes from old individuals, compared to young	HEATSHOCK_OLD_UP	-0.0565611	-0.0828697	-0.0046872	0.695132	1
Phosphoinositide 3 kinase (PI3K) phosphorylate inositol rings of phosphoinositide lipids, influencing vesicle trafficking, cell proliferation, and migration.	PTDINSPATHWAY	-0.0565611	-0.0834893	-0.00472225	0.695569	0.99963
Up-regulated in human granulosa cells stimulated with luteinizing hormone (LH)	LH_GRANULOSA_UP	-0.0882353	-0.0535633	-0.00472617	0.695587	0.998505
List of YY1 target genes identified in MEFs expressing ~25% of YY1 Down	GAY_YY1_DN	-0.0565611	-0.0842513	-0.00476534	0.696255	0.998313
Down-regulated at 24 hours following treatment of human lymphocytes (TK6) with a high dose of methyl methanesulfonate (MMS)	MMS_HUMAN_LYMPH_HIGH_24HRS_DN	-0.0565611	-0.0844149	-0.0047746	0.696324	0.997264
Upregulated in the left ventricle myocardium of patients with heart failure following implantation of a left ventricular assist device	LVAD_HEARTFAILURE_UP	-0.0542986	-0.0882537	-0.00479206	0.696712	0.996674
Cadmium 2+ promotes cell proliferation in cultured macrophages by entering the cell via calcium channels and activating the MAP kinase pathway.	CDMACPATHWAY	-0.0565611	-0.0848279	-0.00479796	0.696979	0.995913
Ceramide is a lipid signaling molecule that can activate proliferative or apoptotic pathways, depending on signaling context, localization, and cell type.	CERAMIDEPATHWAY	-0.0565611	-0.0850577	-0.00481096	0.697157	0.995026
Down-regulated at 4 hours following treatment of XPB/CS fibroblasts with 3 J/m^2 UVC	UVC_XPCS_4HR_DN	-0.104072	0.0464373	-0.00483284	0.697575	0.994483
Up-regulated at any timepoint by treatment of human fibroblasts with gamma radiation, but not by UV lght or 4-NQO	GAMMA_UNIQUE_FIBRO_UP	-0.0361991	-0.134941	-0.00488473	0.69846	0.994607
Target genes shared by AML1-ETO, PML-RAR, and PLZF-RAR	STEFFEN_AML_PML_PLZF_TRGT	-0.0723982	-0.0675817	-0.00489279	0.698492	0.993517
Genes whose expression is influenced by 2-methoxyestradiol (2ME2), a metabolite of estradiol that has antitumor activity, in multiple myeloma cells.	CHAUHAN_2ME2	-0.0565611	-0.086627	-0.00489972	0.698758	0.992763
Downregulated both by expression of Hepatitis B virus HBx protein in normal hepatoctyes and by HBV infection in liver samples with chronic active hepatitis	HBX_HEP_DN	-0.0565611	-0.0867075	-0.00490427	0.698845	0.991755
The TNF-type receptor Fas induces apoptosis on ligand binding.	SA_FAS_SIGNALING	-0.0565611	-0.0871539	-0.00492952	0.69926	0.991215
Apoptosis is mediated by caspases, cysteine proteases arranged in a proteolytic cascade.	SA_CASPASE_CASCADE	-0.0384615	-0.1291	-0.0049654	0.700275	0.991526
Down-regulated at any timepoint following treatment of XPB/TTD fibroblasts with 3 J/m^2 UVC	UVC_TTD_ALL_DN	-0.00452489	1.12075	-0.00507126	0.701803	0.992561
Up-regulated at 3hrs follwing VEGF treatment of human myometrial microvascular endothelial cells	VEGF_MMMEC_3HRS_UP	-0.0361991	-0.141494	-0.00512195	0.702461	0.992365
Upregulated by TSA at 12 hrs in SW260 colon carcinoma cells	HDACI_COLON_TSA12HRS_UP	-0.0565611	-0.0912422	-0.00516076	0.702864	0.991811
Upregulated at 24hrs following infection of primary human foreskin fibroblasts with CMV	CMV_24HRS_UP	-0.0542986	-0.0952783	-0.00517348	0.703136	0.991071
Genes known to be induced by hypoxia	HYPOXIA_REVIEW	-0.0339367	-0.154267	-0.00523529	0.704022	0.991199
Cancer related genes also related to the cytoskeleton	BRENTANI_CYTOSKELETON	-0.0565611	-0.0937298	-0.00530146	0.704903	0.991319
Activated extracellular thrombin cleaves and activates the G-protein coupled receptors PAR1 and PAR4, which activate platelets.	PAR1PATHWAY	-0.0565611	-0.09445	-0.00534219	0.705612	0.991197
Upregulated by induction of exogenous BRCA1 in EcR-293 cells	BRCA1_OVEREXP_UP	0.0475113	-0.114917	-0.00545987	0.707168	0.992265
Cytokines can induce activation of matrix metalloproteinases, which degrade extracellular matrix.	SA_MMP_CYTOKINE_CONNECTION	-0.0565611	-0.09813	-0.00555034	0.708625	0.993191
Genes related to muscle myosin	MUSCLE_MYOSIN	-0.0361991	-0.153911	-0.00557144	0.708769	0.992276
BLOOD_GROUP_GLYCOLIPID_BIOSYNTHESIS_LACTOSERIES	BLOOD_GROUP_GLYCOLIPID_BIOSYNTHESIS_LACTOSERIES	-0.0565611	-0.0989772	-0.00559826	0.709429	0.992085
Genes related to insulin signaling	INSULIN_SIGNALING	0.0226244	-0.248326	-0.00561822	0.709741	0.991409
The lipid S1P is an EDG1 ligand promoting chemotaxis via Rac1 and cell survival and proliferation via ERK activation.	EDG1PATHWAY	-0.0361991	-0.157907	-0.00571608	0.711182	0.99231
Regulated by UV-B light in normal human epidermal keratinocytes, cluster 1	UVB_NHEK3_C1	-0.0565611	-0.10158	-0.00574545	0.711591	0.99177
Gi and Go proteins are members of the same family that transduce cellular signals through both their alpha and beta subunits.	ST_G_ALPHA_I_PATHWAY	-0.0565611	-0.102155	-0.00577797	0.712233	0.991555
Gene expression of pulmonary neutrophils from rhAPC- or placebo-treated volunteers	NICK_RHAPC_UP	-0.0339367	-0.170591	-0.00578928	0.712409	0.990693
Downregulated by Et-743 in HeLa cells	ET743_HELA_DN	-0.0565611	-0.102663	-0.00580671	0.712579	0.989826
Genes downreglated in peripheral blood lymphocytes (PBLs) of immunosuppressed patients with a well functioning kidney transplant relative to PBLs of normal healthy blood donors (Delta values were chosen to minimize the minimize the median FDR at a le	FLECHNER_KIDNEY_TRANSPLANT_REJECTION_PBL_DN	-0.0542986	-0.107112	-0.00581602	0.712628	0.988791
IL-2 promotes proliferation via JAK and MAP kinase and has surface receptors on activated B cells, LPS-treated monocytes, and many T cells.	IL2PATHWAY	-0.0542986	-0.107121	-0.00581653	0.712636	0.987702
SMOOTH_MUSCLE_CONTRACTION	SMOOTH_MUSCLE_CONTRACTION	-0.0497738	0.116869	-0.00581703	0.712636	0.986606
Regulated by UV-B light in normal human epidermal keratinocytes, cluster 0	UVB_NHEK3_C0	0.0429864	-0.140265	-0.0060295	0.715527	0.989508
BRCA1 and 2 block cell cycle progression in response to DNA damage and promote double-stranded break repair; mutations induce breast cancer susceptibility.	ATRBRCAPATHWAY	-0.0565611	-0.107181	-0.00606227	0.715839	0.988841
Effect of NUP98-HOXA9 on gene transcription at 10 d after transduction Down	TAKEDA_NUP8_HOXA9_10D_DN	-0.0565611	-0.108609	-0.00614305	0.717268	0.989719
Genes downregulated for epithelial plasticity in tumor progression	JECHLINGER_EMT_DN	-0.0542986	-0.113337	-0.00615407	0.717445	0.988868
Downregulated by TPA at two consecutive timepoints between 2-24hrs in sensitive HL-60 cells	TPA_SENS_MIDDLE_DN	0.167421	-0.0369615	-0.00618813	0.718014	0.988558
Upregulated by TGF-beta treatment of skin fibroblasts at 30 min (clusters 1-3)	TGFBETA_EARLY_UP	-0.0904977	-0.0688356	-0.00622946	0.718493	0.988126
Up-regulated in fibroblasts following infection with human cytomegalovirus (at least 3-fold, with Affymetrix change call, in at least two consectutive timepoints), with maximum change at 16 hours	CMV_HCMV_TIMECOURSE_16HRS_UP	-0.0361991	-0.177381	-0.00642103	0.720832	0.99025
Up-regulated in human granulosa cells stimulated with follicle stimulation hormone (FSH)	FSH_GRANULOSA_UP	-0.0678733	-0.0947284	-0.00642953	0.720962	0.989338
Downregulated in gastric cancer cell lines reistant to 5-fluorouracil, compared to parent chemosensitive lines	5FU_RESIST_GASTRIC_DN	-0.0565611	-0.113738	-0.00643313	0.721042	0.988359
PHOSPHATIDYLINOSITOL_SIGNALING_SYSTEM	PHOSPHATIDYLINOSITOL_SIGNALING_SYSTEM	-0.0565611	-0.115234	-0.00651775	0.721992	0.988574
Genes involved in glycolysis and gluconeogenesis	GLYCOLYSIS_AND_GLUCONEOGENESIS	-0.0565611	-0.115699	-0.00654403	0.722391	0.988034
Genes involved in the environmental stress response that were not regulated following treatment of Werner syndrome fibroblasts with gamma radiation	GAMMA_ESR_WS_UNREG	-0.0565611	-0.116467	-0.00658748	0.722888	0.987629
Upregulated by hypoxia in renal cells, and downregulated with reoxygenation	HYPOXIA_REG_UP	-0.0565611	-0.117249	-0.0066317	0.723343	0.987169
Platelet-derived growth factor (PDGF) receptor is phosphorylated on ligand binding and promotes cell proliferation.	PDGFPATHWAY	-0.0361991	-0.186827	-0.00676296	0.724729	0.987978
Transcription factors involved in hematopoiesis	HEMATOPOESIS_RELATED_TRANSCRIPTION_FACTORS	-0.0339367	-0.200176	-0.00679329	0.725051	0.987337
Sixty-seven genes commonly upregulated in cancer relative to normal tissue, from a meta-analysis of the OncoMine gene expression database	CANCER_NEOPLASTIC_META_UP	-0.0723982	-0.0964343	-0.00698167	0.726839	0.988692
Down-regulated at 4 hours following treatment of human lymphocytes (TK6) with a low dose of methyl methanesulfonate (MMS)	MMS_HUMAN_LYMPH_LOW_4HRS_DN	0.0429864	-0.164174	-0.00705724	0.727736	0.988832
Any process involved in the controlled movement of a cell.	CELL_MOTILITY	-0.0746606	-0.0963313	-0.00719215	0.729748	0.990486
Genes downregulated in response to leucine starvation	PENG_LEUCINE_DN	-0.0701357	-0.102823	-0.00721159	0.729884	0.989592
Genes differentially expressed in human B cells cultured in vitro in the presence or absence of CD44 ligation, together with anti-immunoglobulin and anti-CD40 antibodies	HOGERKORP_ANTI_CD44_UP	-0.0565611	-0.127934	-0.00723606	0.730217	0.988967
Top 100 nearest neighbor genes positively associated with MLL T-ALL cases	FERRANDO_MLL_T_ALL_UP	-0.0927602	-0.078411	-0.00727342	0.730671	0.988508
Genes upregulated in human pulmonary endothelial cells under hypoxic conditions or after exposure to AdCA5, an adenovirus carrying constitutively active hypoxia-inducible factor 1 (HIF-1alpha).	MANALO_HYPOXIA_UP	0.0475113	-0.153274	-0.00728223	0.73073	0.987516
Transcripts enriched in both ITTP and DP more than 3-fold, with average signal value differences of at least 100 between less mature (ITTP, DP) and more mature (SP4, CB4, and AB4) cells	LEE_TCELLS3_UP	-0.0565611	-0.129917	-0.00734823	0.731279	0.987187
Upregulated by UV-B light in normal human epidermal keratinocytes, cluster 2	UVB_NHEK1_C2	-0.0565611	-0.133698	-0.00756209	0.733431	0.989021
Tumor necrosis factor receptor TNFR1 promotes apoptosis and activates the pro-inflammatory NF-kB, while TNFR2 activates stress-activated protein kinases (SAPKs).	STRESSPATHWAY	-0.0565611	-0.135561	-0.00766746	0.734863	0.98988
Down-regulated in fibroblasts at 6 hours following infection with either human cytomegalovirus (CMV) or UV-inactivated CMV	CMV_UV-CMV_COMMON_HCMV_6HRS_DN	-0.0565611	-0.13803	-0.00780713	0.736399	0.990878
Downregulated by butyrate at 12 hrs in SW260 colon carcinoma cells	HDACI_COLON_BUT12HRS_DN	-0.0565611	-0.138577	-0.00783808	0.7369	0.990483
Selected down-regulated genes in patient MM cells versus normal twin PCs	MUNSHI_MM_VS_PCS_DN	-0.0542986	0.144689	-0.00785642	0.737026	0.989584
Cancer related genes involved in angiogenesis	BRENTANI_ANGIOGENESIS	-0.0950226	-0.0827291	-0.00786114	0.737087	0.988602
BEC-specific suppressed by AdProx-1	IRITANI_ADPROX_DN	-0.0542986	-0.145682	-0.00791031	0.737536	0.98814
Down-regulated in the environmental stress response in human fibroblasts (regulated similarly by gamma and UV rediation and 4-NQO)	ESR_FIBROBLAST_DN	-0.0769231	-0.104384	-0.00802956	0.73918	0.989278
Up-regulated in fibroblasts at 6 hours following either infection with UV-inactivated CMV or interferon-alpha	IFNA_UV-CMV_COMMON_HCMV_6HRS_UP	-0.0769231	-0.104711	-0.0080547	0.739713	0.98893
Top 25 Genes Differentially Expressed in the Respective B-Cell Lymphocytic Leukemia Subgroups 17p13	HASLINGER_B_CLL_17P13	-0.0769231	-0.105026	-0.00807893	0.740078	0.988357
Upregulated by sulindac at 16 hrs in SW260 colon carcinoma cells	HDACI_COLON_SUL16HRS_UP	-0.0769231	-0.106024	-0.00815571	0.741657	0.989405
Genes upregulated in multiple myeloma plasma cells that secrete the light chain immunoglobulin Ig-lambda versus those that secrete Ig-kappa.	MAGRANGEAS_MULTIPLE_MYELOMA_IGL_VS_IGK_UP	-0.0769231	-0.106078	-0.00815984	0.74197	0.988765
Genes differentially expressed in human B cells cultured in vitro in the presence or absence of CD44 ligation, together with anti-immunoglobulin and anti-CD40 antibodies	HOGERKORP_ANTI_CD44_DN	-0.0769231	-0.10699	-0.00822999	0.742853	0.988884
Genes up-regulated by imatinib during dendritic cell differentiation	APPEL_IMATINIB_UP	-0.0701357	-0.117915	-0.00827007	0.743272	0.988385
Top expressed genes in human platelet cells.	GNATENKO_PLATELET	-0.0565611	-0.147407	-0.00833749	0.745183	0.988816
Top 50 human platelet-expressed genes	GNATENKO_PLATELET_UP	-0.0565611	-0.147407	-0.00833749	0.745183	0.988816
Up-regulated at 4 hours following treatment of human lymphocytes (TK6) with a high dose of bleomycin	BLEO_HUMAN_LYMPH_HIGH_4HRS_UP	-0.0769231	-0.108506	-0.00834662	0.745508	0.988195
Upregulated by UV-B light in normal human epidermal keratinocytes, cluster 3	UVB_NHEK1_C3	-0.0769231	-0.108735	-0.00836426	0.746104	0.987934
Down-regulated following stable re-expression of BAF57 in Bt549 breast cancer cells that lack functional BAF57	BAF57_BT549_DN	0.0429864	-0.196721	-0.00845632	0.746878	0.987909
Insulin-like growth factor receptor IGF-1R promotes cell growth and inhibits apoptosis on binding of ligands IGF-1 and 2 via Ras activation and the AKT pathway.	IGF1RPATHWAY	-0.0565611	-0.149611	-0.00846216	0.746985	0.987002
Up-regulated 1 day following the differentiation of human bone marrow mesenchymal stem cells (hMSC) into adipocytes, versus untreated hMSC cells (Class I)	ADIPOGENESIS_HMSC_CLASS1_UP	-0.0769231	-0.111077	-0.0085444	0.74886	0.988432
Bacterial lipopolysaccharide activates AKT to promote the survival and activation of macrophages and inhibits Gsk3-beta to promote beta-catenin accumulation in the nucleus.	GSK3PATHWAY	-0.0769231	-0.111175	-0.00855193	0.74919	0.987821
Genes upreglated in acute rejection transplanted kidney biopsies relative to well functioning transplanted kidney biopsies from stable, immunosuppressed, recipients (median FDR &lt; 0.14% per comparison)	FLECHNER_KIDNEY_TRANSPLANT_REJECTION_UP	-0.0746606	-0.114597	-0.00855589	0.749217	0.986812
Up-regulated by FSH in primary human granulosa cells (rFSH-17)	FSH_HUMAN_GRANULOSA_UP	-0.0769231	-0.111275	-0.00855961	0.749543	0.9862
IL12 and Stat4 Dependent Signaling Pathway in Th1 Development	IL12PATHWAY	-0.0769231	-0.111348	-0.00856522	0.749872	0.985591
Shear stress in endothelial cells increases cytoplasmic calcium, which activates nitric oxide synthase III to release NO, which in turn regulates cardiac contractions.	NO1PATHWAY	-0.0565611	-0.152114	-0.00860375	0.750517	0.985399
Prognosis-associated probe sets	YAGI_AML_PROG_ASSOC	-0.0542986	-0.160875	-0.00873531	0.752086	0.98642
Downregulated by HNE and t-BH in retinal pigment epithelium cells (Tables 3)	OXSTRESS_RPE_HNETBH_DN	-0.0520362	-0.168097	-0.00874711	0.752247	0.985594
Genes up-regulated by TNFA in colon,derm,iliac,aortic,lung endothelial cells	SANA_TNFA_ENDOTHELIAL_UP	-0.0769231	-0.114085	-0.0087758	0.7528	0.985283
HOX genes related to hematopoiesis	HOX_GENES	-0.0769231	-0.114448	-0.00880369	0.753391	0.985021
The kinases Lck and Fyn phosphorylate and activate the T cell receptor, which recognizes antigen-bound MHCII and leads to T cell activation.	TCRAPATHWAY	-0.0769231	-0.114894	-0.00883802	0.753974	0.984749
O_GLYCAN_BIOSYNTHESIS	O_GLYCAN_BIOSYNTHESIS	-0.0565611	-0.157156	-0.00888893	0.755065	0.985142
CARBON_FIXATION	CARBON_FIXATION	-0.0769231	-0.115884	-0.00891416	0.755632	0.984851
Corticosteroids activate the glucocorticoid receptor (GR), which inhibits NF-kB and activates Annexin-1, thus inhibiting the inflammatory response.	GCRPATHWAY	-0.0769231	-0.116969	-0.00899762	0.757278	0.985964
Genes highly expressed in poorly differentiated vs. moderately differentiated hepatocellular carcinoma	LIZUKA_G2_SM_G3	-0.0769231	-0.117893	-0.00906871	0.758835	0.98696
Telomerase is a ribonucleotide protein that adds telomeric repeats to the 3&apos; ends of chromosomes.	TELPATHWAY	-0.0384615	-0.236138	-0.00908223	0.759404	0.986672
Up-regulation is correlated with resistance of human cancer xenografts to at least six of seven anticancer drugs tested	RESISTANCE_XENOGRAFTS_UP	-0.0769231	-0.118559	-0.00911993	0.760316	0.986827
Ring-shaped PML nuclear bodies regulate transcription and are required co-activators in p53- and DAXX-mediated apoptosis.	PMLPATHWAY	-0.0769231	-0.118787	-0.00913744	0.76073	0.986337
Down-regulated 2-fold in HeLa cells by Adenovirus type 12 (Ad12) at 32 hours post-infection	AD12_32HRS_DN	-0.0769231	-0.119191	-0.00916855	0.762027	0.986992
HEME_BIOSYNTHESIS	HEME_BIOSYNTHESIS	-0.0769231	-0.119493	-0.00919173	0.763166	0.98744
FAB type-specific probe sets	YAGI_AML_PROG_FAB	-0.11086	-0.0832061	-0.00922421	0.764018	0.987518
Upregulated by curcumin at 24 hrs in SW260 colon carcinoma cells	HDACI_COLON_CUR24HRS_UP	-0.0769231	-0.12005	-0.00923463	0.764347	0.986918
p53 induces cell cycle arrest or apoptosis under conditions of DNA damage.	P53PATHWAY	-0.0746606	-0.124148	-0.00926898	0.76449	0.986081
Csk inhibits T-cell activation by phosphorylating Lck; Csk is regulated by cAMP-dependent kinases and is opposed by the T-cell activator CD45.	CSKPATHWAY	-0.0769231	-0.1212	-0.00932309	0.765889	0.985845
Endogenous anti-thrombosis pathways are overwhelmed in plaque-narrowed blood vessels, resulting in potentially lethal myocardial infarction.	AMIPATHWAY	-0.0769231	-0.1212	-0.00932309	0.765889	0.985845
Genes on chromosome 9 with copy-number-driven expression in pancreatic adenocarcinoma.	AGUIRRE_PANCREAS_CHR9	-0.0746606	-0.125959	-0.00940421	0.766691	0.985859
PEPTIDE_GPCRS	PEPTIDE_GPCRS	-0.0746606	-0.126176	-0.00942036	0.766794	0.984974
Genes differentially expressed in monoclonal gammopathy of uncertain significance (MGUS, a precursor state for multiple myeloma) and multiple myeloma (MM) plasma cells versus normal (N) plasma cells. Fold Change uses N as the baseline.	DAVIES_N	-0.0769231	-0.123649	-0.00951145	0.768496	0.986144
Genes related to caspase activity	CASPASE_ACTIVITY	-0.0769231	-0.124329	-0.00956375	0.769243	0.986087
Macrophage stimulating protein is synthesized as pro-MSP by the liver and, on proteolysis, binds to monocyte receptor kinase RON to induce macrophage development.	MSPPATHWAY	-0.0565611	-0.170233	-0.00962857	0.770035	0.986087
Down-regulated at 24 hours following treatment with Et-743 in at least 8 of 11 sarcoma cell lines	ET743_SARCOMA_24HRS_DN	-0.0746606	-0.129329	-0.00965578	0.770185	0.985267
The FYVE-finger proteins EEA1 and HRS are localized to endosome membranes and regulate sorting and ubiquitination in the vesicle transport system.	EEA1PATHWAY	-0.0950226	-0.10214	-0.00970565	0.771147	0.985486
Carbohydrate responsive element binding protein (chREBP) is a transcription factor inhibited by cAMP and activated by high carbohydrate levels.	CHREBPPATHWAY	-0.0769231	-0.126326	-0.00971735	0.771517	0.984949
Up-regulated in human glioma cells (T98) at 48 hours following treatment with interferon-beta	IFN_BETA_GLIOMA_UP	-0.0769231	-0.127544	-0.00981107	0.772264	0.984894
Upregulated by TPA at two consecutive timepoints between 2-24hrs in resistant HL-525 cells	TPA_RESIST_MIDDLE_UP	-0.0565611	-0.173662	-0.0098225	0.772421	0.984087
Genes temporally regulated by repression by CD44	HOGERKORP_CD44_TEMPORALLY_DN	-0.0746606	-0.131982	-0.00985385	0.772916	0.983711
Genes downregulated by high-dose methotrexate (HDMTX) treatment (P &lt; 0.01; LDA disntinction calculation, ANOVA, leave-one-out cross-validation, t-test used to find statistical significance of identified probe sets)	CHEOK_HDMTX_DN	-0.0769231	-0.128304	-0.00986951	0.773291	0.983185
Down-regulated at48 hours following treatment with Et-743 in at least 6 of 8 sarcoma cell lines	ET743_SARCOMA_72HRS_DN	-0.0339367	-0.293607	-0.00996403	0.774596	0.983839
Upregulated by TPA at two consecutive timepoints between 15min-3hrs in sensitive HL-60 cells	TPA_SENS_EARLY_UP	-0.0769231	-0.129825	-0.00998656	0.775012	0.983366
Down-regulated at 6-12 hours following treatment of WS1 human skin fibroblasts with UVC at a low dose (10 J/m^2) (cluster c2)	UVC_LOW_C2_DN	-0.0769231	-0.130207	-0.0100159	0.775734	0.98328
Downregulated at 6 hours by UV-B light in normal human epidermal keratinocytes	UVB_NHEK4_6HRS_DN	-0.0769231	-0.13118	-0.0100908	0.776895	0.983751
Downregulated by sulindac at 48 hrs in SW260 colon carcinoma cells	HDACI_COLON_SUL48HRS_DN	-0.0769231	-0.131562	-0.0101202	0.777353	0.983332
B and T cell lymphocytes interact with other cells via transmembrane adhesion proteins such as CD44, which interacts with endothelial cells.	LYMPHOCYTEPATHWAY	-0.0950226	-0.107682	-0.0102323	0.778366	0.983615
DAG (diacylglycerol) signaling activity	SA_DIACYLGLYCEROL_SIGNALING	-0.0746606	-0.138284	-0.0103244	0.778833	0.983208
Reelin is secreted by neurons and recognized by receptors including cadherin related neuronal receptors, which promote phosphorylation of Dab1.	REELINPATHWAY	-0.0769231	-0.134227	-0.0103251	0.779112	0.982565
ARGININE_AND_PROLINE_METABOLISM	ARGININE_AND_PROLINE_METABOLISM	-0.0769231	-0.134318	-0.0103321	0.77946	0.982009
Genes that are part of the TNF &amp; FAS network	TNF_AND_FAS_NETWORK	-0.0769231	-0.134615	-0.010355	0.78017	0.981911
50 most interesting genes upregulated by DAC treatment in at least one of four pancreatic cancer cell lines, but not in normal (HPDE) cells	DAC_PANC50_UP	-0.0769231	-0.136496	-0.0104997	0.781829	0.983006
Genes upregulated for epithelial plasticity in tumor progression	JECHLINGER_EMT_UP	-0.0565611	-0.186559	-0.010552	0.783278	0.983836
Genes differentially expressed in CD34 cells from patients with low-risk and high-risk MDS	HOFMANN_MDS_CD34_LOW_AND_HIGH_RISK	-0.0950226	-0.111096	-0.0105566	0.783326	0.982904
Highly expressed genes in ATL cells compared with normal CD4 and CD4 CD45RO T cells	SASAKI_ATL_UP	-0.0904977	-0.118803	-0.0107514	0.785748	0.983962
Genes overexpressed at least twofold in adult T-cell lymphoma (ATL) cells versus normal CD4+ and CD4+/CD45RO+ T cells.	SASAKI_TCELL_LYMPHOMA_VS_CD4_UP	-0.0904977	-0.118803	-0.0107514	0.785748	0.983962
50 top ranked SAM-defined over-expressed genes in each subgroup_MS	ZHAN_MM_CD138_MS_VS_REST	-0.0769231	-0.140176	-0.0107827	0.786157	0.983486
Genes involved in the environmental stress response that were not regulated following treatment of Werner syndrome fibroblasts with UV light	UV_ESR_WS_UNREG	-0.0769231	-0.140575	-0.0108135	0.786724	0.983208
Genes decreased by BAFF/APRIL deprivation in primary myeloma cells common with the TACI-related gene signature	MOREAUX_TACI_BAFF_DN	-0.0542986	-0.199805	-0.0108491	0.787194	0.98281
Top 30 genes differentially expressed in metastatic (T24T) and nonmetastatic (T24) human bladder cancer cell lines	GILDEA_BLADDER_UP	-0.0927602	-0.117576	-0.0109064	0.787591	0.98232
IL-22 is produced by T cells and induces the acute phase inflammatory response in hepatocytes.	IL22BPPATHWAY	-0.0769231	-0.143335	-0.0110258	0.789116	0.983239
The group of G-protein coupled receptors that are structurally/functionally related to the secretin receptor.	GPCRS_CLASS_B_SECRETIN_LIKE	-0.0769231	-0.144702	-0.0111309	0.791222	0.983895
GPCRDB_CLASS_B_SECRETIN_LIKE	GPCRDB_CLASS_B_SECRETIN_LIKE	-0.0769231	-0.144702	-0.0111309	0.791222	0.983895
The epidermal growth factor (EGF) peptide stimulates the EGF receptor to promote cell proliferation via the MAP kinase and Ras pathways.	EGFPATHWAY	-0.0565611	-0.198258	-0.0112137	0.791689	0.983495
Genes related to the insulin receptor pathway	SIG_INSULIN_RECEPTOR_PATHWAY_IN_CARDIAC_MYOCYTES	-0.0565611	-0.198612	-0.0112337	0.791829	0.982688
Genes essential to the development of megakaryocytes, as expressed in normal cells and essential thrombocythemic cells (ET).	TENEDINI_MEGAKARYOCYTIC_GENES	-0.0950226	-0.119876	-0.0113909	0.793281	0.98351
Effect of NUP98-HOXA9 on gene transcription at 3 d after transduction UP	TAKEDA_NUP8_HOXA9_3D_UP	-0.0769231	-0.148728	-0.0114406	0.794144	0.983602
Upregulated by UV-B light in normal human epidermal keratinocytes	UVB_NHEK1_UP	-0.0294118	-0.389338	-0.0114511	0.794187	0.982678
Obsolete by GO - was not defined before being made obsolete	CELL_CYCLE_REGULATOR	-0.0769231	-0.149369	-0.0114899	0.794667	0.982297
Ras, Rac, and Rho coordinate to induce cyclin D1 expression and activate cdk2 to promote the G1/S transition.	RACCYCDPATHWAY	-0.0769231	-0.149435	-0.011495	0.795296	0.9821
LDGs showing similar expression patterns in tonsil PCs and all or subsets of MM	ZHAN_MMPC_SIMAL	-0.0769231	-0.149612	-0.0115086	0.795693	0.981618
G1_TO_S_CELL_CYCLE_REACTOME	G1_TO_S_CELL_CYCLE_REACTOME	-0.0769231	-0.149638	-0.0115107	0.795983	0.981004
Upregulated by sulindac at 48 hrs in SW260 colon carcinoma cells	HDACI_COLON_SUL48HRS_UP	-0.0769231	-0.150105	-0.0115465	0.796426	0.98058
EDGs with similar expression patterns in tonsil BCs and all or subsets of MM	ZHAN_MMPC_SIM_BC_AND_MM	-0.0950226	-0.121568	-0.0115517	0.796485	0.979684
The estrogen receptor regulates proliferation in mammary epithelia via MTA3 activation; loss of either protein is implicated in breast cancer.	MTA3PATHWAY	-0.0769231	-0.150325	-0.0115635	0.796768	0.979066
Genes enriched in CD45RAintCD7- vs CD45RAhiCD7hi HPCs	HADDAD_CD45CD7_PLUS_VS_MINUS_DN	-0.0520362	-0.222907	-0.0115992	0.797145	0.977601
Genes upregulated in human hematopoietic stem cells of the line CD45RA(int) CD7- versus CD45RA(hi) CD7+.	HADDAD_HSC_CD7_DN	-0.0520362	-0.222907	-0.0115992	0.797145	0.977601
Downregulated by all three of H2O2, HNE and t-BH in retinal pigment epithelium cells (Table 2)	OXSTRESS_RPETHREE_DN	-0.0769231	-0.150962	-0.0116125	0.797484	0.977055
Down-regulated in fibroblasts following infection with human cytomegalovirus (at least 3-fold, with Affymetrix change call, in at least two consectutive timepoints), with maximum change at 4 hours	CMV_HCMV_TIMECOURSE_4HRS_DN	-0.0769231	-0.151104	-0.0116234	0.797796	0.976477
Transcripts enriched more than 3-fold in ITTP compared to other lymphocytes, with average signal value differences of at least 100 between ITTP and every other lymphocyte subpopulation	LEE_TCELLS5_UP	-0.0769231	-0.151565	-0.0116588	0.798749	0.976684
Upregulated in hTERT-immortalized fibroblasts vs. non-immortalized controls	HTERT_UP	-0.0769231	-0.152249	-0.0117114	0.799594	0.976759
GAMMA_HEXACHLOROCYCLOHEXANE_DEGRADATION	GAMMA_HEXACHLOROCYCLOHEXANE_DEGRADATION	-0.0746606	-0.159075	-0.0118766	0.801004	0.977523
Nerve growth factor (NGF) promotes neuronal survival and proliferation by binding its receptor TrkA, which activates PI3K/AKT, Ras, and the MAP kinase pathway.	TRKAPATHWAY	-0.0769231	-0.156204	-0.0120157	0.802411	0.978282
Genes overexpressed in leukemia cells.	CHIARETTI_T_ALL	-0.0497738	-0.246161	-0.0122523	0.803973	0.979228
Wnt signaling genes	WNT_SIGNALING	-0.0542986	-0.225863	-0.0122641	0.80406	0.978378
Downregulated by butyrate at any timepoint up to 48 hrs in SW260 colon carcinoma cells	HDACI_COLON_BUT_DN	-0.0746606	-0.164749	-0.0123003	0.804211	0.977607
Genes down-regulated by interferon-gamma in colon,derm,iliac,aortic,lung endothelial cells	SANA_IFNG_ENDOTHELIAL_DN	-0.0769231	-0.160658	-0.0123583	0.805364	0.978054
Genes that are reproducibly down-regulated in untreated or permanently tamoxifen-treated MaCa 3366/TAM (a tamoxifen-resistant, patient-derived mammary carcinoma xenograft) compared with untreated MaCa 3366 (a tamoxifen-sensitive, patient-derived mamm	BECKER_TAMOXIFEN_RESISTANT_DN	-0.0746606	-0.166247	-0.0124121	0.805713	0.977525
Downregulated by UV-B light in normal human epidermal keratinocytes, cluster 6	UVB_NHEK1_C6	-0.0294118	0.422084	-0.0124142	0.805734	0.976599
Downregulated at 24hrs following infection of primary human foreskin fibroblasts with CMV	CMV_24HRS_DN	-0.0746606	-0.166996	-0.0124681	0.80595	0.975913
Target genes up regulated by p53	KANNAN_P53_UP	-0.0769231	-0.163764	-0.0125973	0.806819	0.976017
Genes differentially expressed in CD34 cells from patients with high-risk MDS compared with healthy controls	HOFMANN_MDS_CD34_HIGH_RISK	-0.0769231	-0.163943	-0.012611	0.807129	0.975444
NUCLEAR_RECEPTORS	NUCLEAR_RECEPTORS	-0.167421	-0.0760966	-0.0127402	0.807862	0.975384
HISTIDINE_METABOLISM	HISTIDINE_METABOLISM	-0.0746606	-0.175841	-0.0131284	0.809971	0.976984
Down-regulated at any timepoint up to 24 hours following infection of HEK293 cells with reovirus strain T3Abney	REOVIRUS_HEK293_DN	-0.199095	0.0660385	-0.0131479	0.810091	0.976184
Effect of NUP98-HOXA9 on gene transcription at 10 d after transduction UP	TAKEDA_NUP8_HOXA9_10D_UP	-0.0769231	-0.171432	-0.0131871	0.810548	0.97579
Interferon-inducible genes which are upregulated in MaCa 3366/TAM compared to MaCa 3366 (fold change &gt; 2)	BECKER_IFN_INDUCIBLE_SUBSET_1	-0.0769231	-0.172126	-0.0132405	0.811201	0.975634
Up-regulated in pulpal tissue from extracted carious teeth (cavities), compared to tissue from extracted healthy teeth	CARIES_PULP_UP	-0.0520362	-0.258538	-0.0134533	0.811997	0.975649
20 genes with the largest fold-change up-regulation at any time point (30min to 24 hours) after VEGF treatment in human umbilical vein endothelial cells	VEGF_HUVEC_UP	-0.0769231	-0.176049	-0.0135422	0.813111	0.976046
Cancer related genes involved in vesicle transport	BRENTANI_TRANSPORT_OF_VESICLES	-0.0927602	-0.146554	-0.0135944	0.813295	0.975328
B cells express the major histocompatibility complex (class II MHC), immunoglobulins, adhesion proteins, and other factors on their cell surface.	BLYMPHOCYTEPATHWAY	-0.0950226	-0.144963	-0.0137748	0.814307	0.975602
Binding of angiotensin II to AT1-R activates Ca2+ signaling and the JNK pathway.	AT1RPATHWAY	-0.0339367	-0.406873	-0.0138079	0.814768	0.975217
Rat-derived PC12 cells respond to nerve growth factor (NGF) and PACAP to differentiate into neuronal cells.	ST_DIFFERENTIATION_PATHWAY_IN_PC12_CELLS	-0.0542986	-0.255283	-0.0138615	0.81498	0.974535
Poor prognosis marker genes in Breast Cancer (part of NKI-70) from Van&apos;t Veer et al 2002	VANTVEER_BREAST_OUTCOME_GOOD_VS_POOR_DN	-0.0950226	-0.148254	-0.0140875	0.816118	0.97496
Activated phospholipase C hydrolyzes the lipid PIP3 into second messengers DAG, which activates protein kinase C, and IP3, which induces calcium influx into the cytoplasm.	IONPATHWAY	-0.0769231	-0.18521	-0.0142469	0.817171	0.975283
Upregulated in the atria of healthy hearts, compared to venticles	ATRIA_UP	0.108597	-0.133892	-0.0145403	0.818675	0.976143
Cancer related genes involved in cell death	BRENTANI_DEATH	-0.0678733	0.216908	-0.0147223	0.819408	0.976082
The STAT transcription factors are phosphorylated and activated by JAK kinases in response to cytokine signaling.	STAT3PATHWAY	-0.0950226	-0.156811	-0.0149006	0.820547	0.976506
Genes expressed in T-cell acute lymphocytic leukemia	CHIARETTI_T_ALL_DIFF	-0.0678733	-0.220359	-0.0149565	0.820888	0.97598
Genes down-regulated by IRF3 in Jurkat (T-cell)	GRANDVAUX_IRF3_DN	-0.133484	-0.112483	-0.0150148	0.821175	0.97539
32Dcl3 and 32Dcl3/DNStat3 cells were starved of cytokines for 8 h and then stimulated or left unstimulated with 10 ng/ml G-CSF Total RNA	NUMATA_G_CSF_DIFF	-0.0769231	-0.201315	-0.0154858	0.823265	0.976941
Down-regulated in two Et-743-resistant cell lines (chondrosarcoma and ovarian carcinoma) compared to sensitive parental lines	ET743_RESIST_DN	-0.0723982	-0.214946	-0.0155617	0.823669	0.97649
Down-regulated at any timepoint following treatment of WS1 human skin fibroblasts with UVC at a high dose (50 J/m^2) (clusters d1-d9)	UVC_HIGH_ALL_DN	0.0520362	-0.303422	-0.0157889	0.824864	0.976978
Signaling between a tissue and its innervating axon stimulates retrograde transport via Trk receptors, which activate Erk5, which induces transcription of anti-apoptotic factors.	ERK5PATHWAY	-0.0769231	-0.207381	-0.0159524	0.825967	0.977355
Up-regulated in ovarian epithelial cells (MCV152) 72 hours following FSH treatment, compared to untreated	FSH_OVARY_MCV152_UP	-0.113122	-0.141182	-0.0159708	0.826084	0.976566
METHANE_METABOLISM	METHANE_METABOLISM	-0.0950226	-0.169668	-0.0161223	0.827004	0.976727
Genes upregulated in control vs kras knockdown in a human cell line	CORDERO_KRAS_KD_VS_CONTROL_DN	-0.0950226	-0.172374	-0.0163794	0.828548	0.977624
A point in the eukaryotic cell cycle where progress through the cycle can be halted until conditions are suitable for the cell to proceed to the next stage.	CELL_CYCLE_CHECKPOINT	-0.0950226	-0.173293	-0.0164668	0.829036	0.977274
HYPERTROPHY_MODEL	HYPERTROPHY_MODEL	-0.0746606	-0.22508	-0.0168046	0.830608	0.978202
Upregulated 2-fold in HT1080 cells 6 hours following treatment with interferon beta	IFN_BETA_UP	-0.0927602	-0.181218	-0.0168098	0.830616	0.977287
Up-regulated in an MGMT+ glioma cell line (T98G) at 48 hours following treatment with BCNU	BCNU_GLIOMA_MGMT_48HRS_UP	-0.0950226	-0.180576	-0.0171588	0.832189	0.978214
Downregulated by expression of Hepatitis B virus HBx protein in normal hepatocytes (Hhep) (Fig. 3B+C)	HBX_NL_DN	-0.0950226	-0.181606	-0.0172566	0.832609	0.977786
The progression of biochemical and morphological events that occur during nuclear or cellular replication.	CELL_CYCLE	-0.0950226	-0.182834	-0.0173734	0.833235	0.9776
Genes related to radiation sensitivity	RADIATION_SENSITIVITY	-0.0950226	-0.183505	-0.0174371	0.833465	0.976949
Down-regulated in an MGMT-deficient glioma cell line (A172) at 48 hours following treatment with BCNU	BCNU_GLIOMA_NOMGMT_48HRS_DN	-0.0950226	-0.183916	-0.0174762	0.833673	0.976274
Down-regulated in XPB/TTD fibroblasts (expressing XPB-A355C), compared to XPB/CS fibroblasts (expressing XPB-T296C)	XPB_TTD-CS_DN	-0.115385	-0.157189	-0.0181372	0.836685	0.978883
GANGLIOSIDE_BIOSYNTHESIS	GANGLIOSIDE_BIOSYNTHESIS	-0.115385	-0.159004	-0.0183466	0.838039	0.979547
Up-regulated at any timepoint by treatment of human fibroblasts with 4-nitroquinoline-1-oxide (4NQO), but not by UV or gamma radiation	4NQO_UNIQUE_FIBRO_UP	-0.115385	-0.159925	-0.0184528	0.838669	0.979365
Caspases are cysteine proteases active in apoptosis; caspase-8 and 9 cleave and activate other caspases, while 3, 6, and 7 cleave cellular targets.	CASPASEPATHWAY	-0.0950226	-0.1945	-0.0184819	0.838885	0.978699
Epithelial cell adhesion proteins such as cadherins transduce signals into the cell via catenins, which alter cell shape and motility.	CELL2CELLPATHWAY	-0.0950226	-0.197628	-0.0187791	0.840266	0.979394
Genes expressed specifically in human pancreas tissue	HUMAN_TISSUE_PANCREAS	-0.0927602	-0.203501	-0.0188768	0.840768	0.979063
Genes upregulated in response to rapamycin starvation	PENG_RAPAMYCIN_UP	-0.0904977	-0.208798	-0.0188957	0.840837	0.978229
Activation of Src by Protein-tyrosine phosphatase alpha	SRCRPTPPATHWAY	-0.0950226	-0.198943	-0.0189041	0.840882	0.977368
PTEN suppresses AKT-induced cell proliferation and antagonizes the action of PI3K.	PTENPATHWAY	-0.115385	-0.169367	-0.0195423	0.843812	0.97986
Upregulated by butyrate at 24 hrs in SW260 colon carcinoma cells	HDACI_COLON_BUT24HRS_UP	-0.115385	-0.169846	-0.0195976	0.844369	0.979594
Erythropoietin, which activates the MAPK pathway, stimulates erythrocyte production and is an effective treatment for anemia.	EPOPATHWAY	-0.0950226	-0.210604	-0.0200122	0.846525	0.981181
Genes overexpressed in TACI high patients	MOREAUX_TACI_HI_VS_LOW_UP	-0.0882353	-0.228616	-0.020172	0.847241	0.981099
Upregulated by DAC treatment in T24 bladder carcinoma cells	DAC_BLADDER_UP	-0.115385	-0.17533	-0.0202303	0.847823	0.980861
Progressively down-regulated through 18 hours following treatment of WS1 human skin fibroblasts with UVC at a high dose (50 J/m^2) (cluster d6)	UVC_HIGH_D6_DN	-0.0950226	-0.213152	-0.0202542	0.847959	0.980109
Upregulated by interferon alpha treatment in both normal primary hepatocytes and Hep3B hepatocellular carcinoma cells	IFNALPHA_NL_HCC_UP	-0.0950226	-0.213657	-0.0203022	0.848454	0.979772
Downregulated in B-cells from ICF syndrome (DNMT3B) compared to normals	ICF_DN	-0.0950226	-0.214747	-0.0204058	0.848776	0.979236
Hif-1 (hypoxia-inducible factor 1) transcripional targets	HIF1_TARGETS	-0.115385	-0.177276	-0.0204549	0.849128	0.978735
Genes related to PIP3 signaling in cardiac myocytes	SIG_PIP3_SIGNALING_IN_CARDIAC_MYOCTES	-0.115385	-0.177423	-0.0204719	0.849431	0.97818
PTEN is a tumor suppressor that dephosphorylates the lipid messenger phosphatidylinositol triphosphate.	SA_PTEN_PATHWAY	-0.115385	-0.178623	-0.0206104	0.85039	0.97838
Any series of molecular signals initiated by the binding of an extracellular ligand to a receptor on the surface of the target cell.	CELL_SURFACE_RECEPTOR_LINKED_SIGNAL_TRANSDUCTION	-0.113122	-0.183373	-0.0207435	0.850766	0.97791
Downregulated in hTERT-immortalized fibroblasts vs. non-immortalized controls	HTERT_DN	-0.0746606	-0.278317	-0.0207793	0.850929	0.977196
Genes up-regulated by HGF treatments	RUTELLA_HEPATGFSNDCS_UP	-0.131222	-0.158537	-0.0208035	0.851314	0.976738
Description Genes that are downregulated in AML NPM1 mutant versus AML NPM1 wild type	VERHAAK_AML_NPM1_MUT_VS_WT_DN	-0.144796	-0.144384	-0.0209062	0.851933	0.976549
CXCR4 is a G-protein coupled receptor that responds to the ligand SDF-1 by activating Ras and PI3 kinase to promote lymphocyte chemotaxis.	CXCR4PATHWAY	-0.115385	-0.181746	-0.0209707	0.852478	0.976275
Upregulated at any timepoint after TNF-alpha treatment of HeLa cells	TNFALPHA_ALL_UP	-0.115385	-0.18391	-0.0212204	0.854366	0.977539
Genes downregulated by telomerase	SMITH_HTERT_DN	-0.128959	-0.164784	-0.0212504	0.854592	0.976901
B cell receptors bind antigens and promote B cell activation.	ST_B_CELL_ANTIGEN_RECEPTOR	-0.115385	-0.184284	-0.0212636	0.854785	0.976225
IL-13 is produced by Th2 cells on activation of the T cell antigen receptor, and by mast and basophil cells on activation of the IgE receptor.	ST_INTERLEUKIN_13_PATHWAY	-0.115385	-0.18495	-0.0213404	0.85591	0.975722
Like IL-4, IL-13 is produced by Th2 cells on activation of the T cell antigen receptor, and by mast and basophil cells on activation of the IgE receptor.	ST_IL_13_PATHWAY	-0.115385	-0.18495	-0.0213404	0.85591	0.975722
INOSITOL_PHOSPHATE_METABOLISM	INOSITOL_PHOSPHATE_METABOLISM	-0.115385	-0.185062	-0.0213533	0.856094	0.975039
A partial list of genes analyzed after negative selection of the cDNA library generated from Lin2/loSca-11Thy-11loc-kit1 cells	PARK_MSCS_LIN2	-0.115385	-0.185775	-0.0214356	0.857234	0.975446
Genes downregulated in human pulmonary endothelial cells under hypoxic conditions or after exposure to AdCA5, an adenovirus carrying constitutively active hypoxia-inducible factor 1 (HIF-1alpha).	MANALO_HYPOXIA_DN	-0.106335	0.203558	-0.0216453	0.858512	0.976009
Any process by which progression through the cell cycle is halted during one of the normal phases (G1, S, G2, M).	CELL_CYCLE_ARREST	-0.0950226	-0.227881	-0.0216539	0.858564	0.975179
Progesterone binding to its intracellular receptor activates the MAPK pathway and induces oocyte maturation; binding to membrane receptor inhibits adenylyl cyclase.	MPRPATHWAY	-0.133484	-0.164817	-0.0220004	0.860077	0.976007
CREB is a transcription factor that binds to cAMP-responsive elements (CREs) to activate transcription in response to extracellular signaling.	CREBPATHWAY	-0.0927602	-0.238851	-0.0221558	0.860476	0.975571
The Erk1 and Erk2 MAP kinase pathways are regulated by Raf, Mos, and Tpl-2.	ST_ERK1_ERK2_MAPK_PATHWAY	-0.115385	-0.192229	-0.0221802	0.860693	0.974931
Genes expressed specifically in human salivary gland tissue	HUMAN_TISSUE_SALIVARY	-0.115385	-0.192288	-0.0221871	0.860761	0.974122
B cell antigen receptors (BCRs) activate tyrosine kinases and transiently increase tyrosine phosphorylation on binding to antigen.	BCRPATHWAY	-0.0927602	-0.239906	-0.0222537	0.861272	0.973816
CpG islands with greatly increased H4 acetylation in ATRA-treated NB4 cells (ranks 1 and 2)	NOUZOVA_CPG_H4_UP	-0.115385	-0.194187	-0.0224062	0.861965	0.973715
Alpha-hemoglobin stabilizing protein (AHSP) prevents precitipation of hemoglobin alpha-subunits.	AHSPPATHWAY	-0.115385	-0.194783	-0.0224749	0.8626	0.973551
G-alpha-12 promotes cell survival and proliferation, is involved in the stress response, and activates JNK.	ST_GA12_PATHWAY	-0.0950226	-0.241426	-0.0229409	0.864993	0.975367
Peroxisome proliferators regulate gene expression via PPAR/RXR heterodimers which bind to peroxisome-proliferator response elements (PPREs).	PPARAPATHWAY	-0.0950226	-0.241576	-0.0229552	0.865074	0.974577
Hemophilus influenzae infections activate NF-kB via several pathways, inducing the inflammatory response.	NTHIPATHWAY	-0.115385	-0.201227	-0.0232185	0.866848	0.975694
The top 507 downregulated genes following Apc loss at day 5	SANSOM_APC_5_DN	-0.0950226	-0.247231	-0.0234925	0.867596	0.975653
Genes involved in the environmental stress response that were not regulated following treatment of fibroblasts from elderly donors with 4-nitroquinoline-1-oxide (4NQO)	4NQO_ESR_OLD_UNREG	-0.133484	-0.176292	-0.0235322	0.867693	0.974884
Top 50 genes differentially expressed in CD138-enriched tonsil plasma cells and CD138-enriched bone marrow plamsa cells.	ZHAN_TONSIL_BONEMARROW	-0.151584	-0.158408	-0.024012	0.869625	0.976174
Genes that are reproducibly up-regulated in untreated or permanently tamoxifen-treated MaCa 3366/TAM (a tamoxifen-resistant, patient-derived mammary carcinoma xenograft) compared with untreated MaCa 3366 (a tamoxifen-sensitive, patient-derived mammar	BECKER_TAMOXIFEN_RESISTANT_UP	-0.115385	-0.208272	-0.0240313	0.869777	0.975465
Genes expressed in classic medulloblastomas. (p &lt; 0.01)	POMEROY_DESMOPLASIC_VS_CLASSIC_MD_DN	-0.115385	-0.208343	-0.0240395	0.86999	0.974826
Eph Kinases and ephrins support platelet aggregation	EPHA4PATHWAY	-0.0950226	-0.253227	-0.0240623	0.870204	0.97419
Downregulated by DAC treatment in LD419 fibroblast cells	DAC_FIBRO_DN	-0.115385	-0.20997	-0.0242273	0.871186	0.974415
Genes up-regulated in DC stimulated for 8 and 48 h	LINDSTEDT_DEND_UP	-0.115385	-0.210939	-0.0243391	0.871761	0.974183
Genes with significantly higher average gene expression in AL plasma cells compared to MM	ABRAHAM_AL_VS_MM_UP	-0.0927602	-0.264311	-0.0245176	0.872199	0.973799
The 50 most downregulated genes in primary invasive breast dutcal carcinoma or metastatic breast carcinoma isolated from lymph nodes, as compared to normal mammary epithelium.	ZUCCHI_EPITHELIAL_DN	-0.115385	-0.21273	-0.0245458	0.872462	0.973221
Genes up-regulated in DC stimulated for 48 h as compared to DC stimulated for 8 h	LINDSTEDT_DEND_8H_VS_48H_DN	-0.133484	-0.184791	-0.0246667	0.873006	0.972957
Cytomegalovirus activates MAP kinase pathways in the host cell, inducing transcription of viral genes.	HCMVPATHWAY	-0.115385	-0.217117	-0.0250519	0.875165	0.974491
Genes highly expressed in immunoglobulin light chain amyloidosis (AL) versus multiple myeloma (MM) in plasma cells.	ABRAHAM_MM_VS_AL_DN	-0.0927602	-0.276203	-0.0256206	0.877007	0.975671
The fMLP receptor is a G-protein coupled receptor in neutrophils that recognizes formylated bacterial peptides and activates NADPH oxidase.	FMLPPATHWAY	-0.133484	-0.192146	-0.0256485	0.877099	0.974902
Genes highly expressed in moderately differentiated vs. well differentiated hepatocellular carcinoma	LIZUKA_G1_SM_G2	-0.0746606	-0.347509	-0.0259453	0.878372	0.975447
Binding of the Fas ligand to the Fas receptor induces caspase activation and consequent apoptosis in the Fas-expressing cell.	FASPATHWAY	-0.0950226	-0.273295	-0.0259692	0.878482	0.974701
Genes increased in metastatic hypopharyngeal cancer tumours	CROMER_HYPOPHARYNGEAL_MET_VS_NON_UP	-0.11086	-0.234371	-0.0259823	0.878507	0.973861
Downregulated by sulindac at 30 min in SW260 colon carcinoma cells	HDACI_COLON_SUL30MIN_DN	-0.115385	-0.22673	-0.0261611	0.879209	0.973773
Keratinocyte differentiation, which models the differentiation of epidermal cells, requires the four main MAP kinase pathways.	KERATINOCYTEPATHWAY	-0.133484	-0.196541	-0.0262351	0.879372	0.973088
Down-regulated in fibroblasts following infection with human cytomegalovirus (at least 3-fold, with Affymetrix change call, in at least two consectutive timepoints), with maximum change at 6 hours	CMV_HCMV_TIMECOURSE_6HRS_DN	-0.115385	-0.22739	-0.0262373	0.87955	0.972421
CELL_CYCLE_KEGG	CELL_CYCLE_KEGG	-0.113122	-0.232088	-0.0262542	0.879575	0.971588
Nrf1 and nrf2 are transcription factors that bind to antioxidant response elements (AREs), promoters of genes involved in oxidative damage control.	ARENRF2PATHWAY	-0.115385	-0.228039	-0.0263122	0.880062	0.971264
Upregulated by dsRNA (polyI:C) in IFN-null GRE cells	DSRNA_UP	-0.113122	-0.235942	-0.0266903	0.881601	0.972102
The transcription factor STAT3 is involved in cell growth regulation and is commonly upregulated in tumors.	ST_STAT3_PATHWAY	-0.133484	-0.200465	-0.0267589	0.881811	0.971473
Upregulated by TGF-beta treatment of skin fibroblasts, cluster 5	TGFBETA_C5_UP	-0.115385	-0.236514	-0.0272901	0.883358	0.972318
Testis related genes curated from the GNF normal tissue compendium	TESTIS_EXPRESSED_GENES	-0.0950226	-0.288402	-0.0274047	0.884146	0.972327
Genes up-regulated 4 hours following arsenic treatment that discriminate arsenic from other stress agents	STRESS_ARSENIC_SPECIFIC_UP	-0.0723982	-0.380454	-0.0275442	0.884574	0.971939
BIOGENIC_AMINE_SYNTHESIS	BIOGENIC_AMINE_SYNTHESIS	-0.115385	-0.240859	-0.0277914	0.885317	0.971899
Down-regulated at48 hours following treatment with Et-743 in at least 8 of 11 sarcoma cell lines	ET743_SARCOMA_48HRS_DN	-0.113122	-0.246225	-0.0278535	0.885403	0.971137
Genes related to PIP3 signaling in B lymphocytes	SIG_PIP3_SIGNALING_IN_B_LYMPHOCYTES	-0.133484	-0.209627	-0.0279819	0.885904	0.970832
Up-regulated mRNAs in monocyte-derived DCs	HOHENKIRK_MONOCYTE_DEND_UP	-0.131222	-0.215586	-0.0282896	0.886486	0.970616
Thrombopoietin binds to its receptor and activates cell growth through the Erk and JNK MAP kinase pathways, protein kinase C, and JAK/STAT activation.	TPOPATHWAY	-0.0950226	-0.29972	-0.0284802	0.887159	0.9705
Top 25 Genes Differentially Expressed in the Respective B-Cell Lymphocytic Leukemia Subgroups 13q14	HASLINGER_B_CLL_13Q14	-0.133484	-0.213778	-0.028536	0.887491	0.970012
Genes whose expression was modulated at least 1.5-fold in multiple myeloma INA-6 cells on addition of interleukin-6.	BROCKE_IL6	-0.128959	-0.222329	-0.0286714	0.887874	0.968731
Shown are those probe sets that report at least a 15-fold expression change in response to IL-6 addition to INA-6 cells	KRETZSCHMAR_IL6_DIFF	-0.128959	-0.222329	-0.0286714	0.887874	0.968731
Up-regulated in fibroblasts following infection with human cytomegalovirus (at least 3-fold, with Affymetrix change call, in at least two consectutive timepoints), with maximum change at 48 hours	CMV_HCMV_TIMECOURSE_48HRS_UP	-0.113122	-0.253616	-0.0286896	0.887893	0.967905
Highly up-regulated (&gt;4-fold) in pulpal tissue from extracted carious teeth (cavities), compared to tissue from extracted healthy teeth	CARIES_PULP_HIGH_UP	-0.115385	-0.250275	-0.0288779	0.888551	0.967775
Genes up-regulated in VH3-21+ B-CLL	FALT_BCLL_UP	-0.113122	-0.257114	-0.0290853	0.889271	0.967714
Down-regulated by expression of p210(BCR-ABL) in human leukemia (HL-60) cells; detected by Affymetrix arrays	BCRABL_HL60_AFFY_DN	-0.133484	-0.219121	-0.0292492	0.889825	0.967471
Up-regulated by expression of p210(BCR-ABL) in human leukemia (HL-60) cells; detected by Affymetrix arrays	BCRABL_HL60_AFFY_UP	-0.133484	-0.22922	-0.0305972	0.89309	0.970174
Genes upregulated by BRCA1	WELCSH_BRCA_UP	-0.133484	-0.238772	-0.0318722	0.896136	0.972636
IL-6 binding to its receptor activates JAK kinases and a variety of transcription factors, with effects in neuronal differentiation, bone loss, and inflammation.	IL6PATHWAY	-0.113122	-0.287349	-0.0325056	0.897382	0.97314
Progressively down-regulated through 24 hrs following treatment of WS1 human skin fibroblasts with UVC at a high dose (50 J/m^2) (cluster d9)	UVC_HIGH_D9_DN	-0.151584	-0.215487	-0.0326643	0.89762	0.972552
The beta subunit of the IL-2 receptor is required for IL-2 and IL-15 signal recognition and activates JAK kinase on ligand binding.	IL2RBPATHWAY	-0.0927602	-0.370538	-0.0343712	0.901738	0.976165
Genes on chromosome 22 with copy-number-driven expression in pancreatic adenocarcinoma.	AGUIRRE_PANCREAS_CHR22	-0.133484	-0.260462	-0.0347675	0.902632	0.976284
Four members of the Sprouty protein family block proliferative EGF signals by binding Grb-2, preventing Ras and MAP kinase activation.	SPRYPATHWAY	-0.115385	-0.303762	-0.0350495	0.903748	0.976644
Cancer related genes involved in protein modification	BRENTANI_PROTEIN_MODIFICATION	-0.0904977	-0.389141	-0.0352164	0.903996	0.976065
CIRCADIAN_EXERCISE	CIRCADIAN_EXERCISE	-0.153846	-0.233328	-0.0358966	0.905439	0.976777
Progressively down-regulated through 18 hours following treatment of WS1 human skin fibroblasts with UVC at a high dose (50 J/m^2) (cluster d8)	UVC_HIGH_D8_DN	-0.0882353	-0.410895	-0.0362554	0.9064	0.976968
Down-regulated in fibroblasts at 6 hours following infection with UV-inactivated human cytomegalovirus	CMV-UV_HCMV_6HRS_DN	-0.153846	-0.235769	-0.0362721	0.906526	0.976258
RhoA is a G protein whose active form stabilizes actin structures such as focal adhesions and activates Rock1, which phosphorylates myosin light chains.	RHOPATHWAY	-0.153846	-0.237726	-0.0365732	0.907122	0.976057
Upregulated genes in lung tissue of smokers with chronic obstructive pulmonary disease (COPD) vs smokers without disease (GOLD-2 vs GOLD-0)	NING_COPD_UP	-0.167421	0.21886	-0.0366417	0.907287	0.975392
Genes downregulated in major depressive disorder (p &lt; 0.05, fold change &gt; 1.4, mean average difference &gt; 150 in at least one of the groups, called present in greater than 20% of all samples)	ASTON_DEPRESSION_DN	-0.108597	-0.338059	-0.0367123	0.907439	0.974715
Genes downreguated in human germinal center helper-T (Th) cells versus other CD4+ T-cell types such as naive T cells (from which the others originate), CXCR5+ CCR7+ central memory cells, and CCR7- effector memory cells.	KIM_TH_CELLS_DN	-0.113122	-0.327652	-0.0370647	0.908205	0.974698
The cAMP-regulated chloride channel CFTR (deficient in cystic fibrosis) is regulated by the surface-localized beta-adrenergic receptor.	CFTRPATHWAY	-0.171946	-0.217425	-0.0373853	0.908892	0.974595
Core group of genes consistently up-regulated following exposure to serum in a variety of human fibroblast cell lines (higher expression in activated cells, not cell-cycle dependent)	SERUM_FIBROBLAST_CORE_UP	-0.153846	-0.244278	-0.0375812	0.90949	0.974398
List of YY1 target genes identified in MEFs expressing ~25% of YY1 UP	GAY_YY1_UP	-0.133484	-0.282638	-0.0377277	0.909868	0.973965
Downregulated in corneal fibroblasts after interleukin-1 treatment (Tables 1 and 3)	IL1_CORNEA_DN	-0.167421	-0.225969	-0.0378319	0.910067	0.973342
Downregulated by expression of Hepatitis B virus HBx protein in SK-Hep-1 hepatocellular carcinoma cells (Fig. 3B+D)	HBX_HCC_DN	-0.133484	-0.28468	-0.0380003	0.910323	0.972781
Down-regulated in an MGMT+ glioma cell line (T98G) at 48 hours following treatment with BCNU	BCNU_GLIOMA_MGMT_48HRS_DN	-0.147059	-0.258541	-0.0380208	0.910441	0.972074
Genes highly expressed in non-tumor liver without hepatitis virus infection vs. liver with hepatitis virus infection.	LIZUKA_L0_GR_L1	-0.171946	-0.229804	-0.0395139	0.913644	0.974658
Genes increased in non-metastatic hypopharyngeal cancer tumours	CROMER_HYPOPHARYNGEAL_MET_VS_NON_DN	-0.151584	-0.262008	-0.0397162	0.91414	0.974353
Down-regulated at 18 and 24 hours following adenovirus-mediated expression of BRG1 in ALAB breast cancer cells with mutant, inactive BRG1	BRG1_ALAB_DN	-0.153846	-0.26079	-0.0401215	0.915458	0.974924
Gs-coupled receptors activate adenylyl cyclase, which activates Epac1, leading to the stimulation of PLC and subsequent DAG and IP3 production.	PLCEPATHWAY	-0.153846	-0.262285	-0.0403515	0.916036	0.974706
The mitogen-activated protein (MAP) kinase pathway is a common signaling mechanism and has four main sub-pathways: Erk, JNK/SAPK, p53, and ERK5.	MAPKPATHWAY	-0.0927602	-0.437856	-0.0406156	0.916961	0.974858
Genes decreased by BAFF/APRIL in XG-13 HMCL common with the TACI-related gene signature	MOREAUX_TACI_XG_13_DN	-0.128959	-0.316294	-0.040789	0.917388	0.97448
Genes involved in glycogen metabolism	GLYCOGEN_METABOLISM	-0.153846	-0.265981	-0.0409201	0.917738	0.974021
Thrombin cleaves protease-activated receptors PAR1 and PAR4 to induce calcium influx and activate platelet aggregation, a process inhibited by aspirin.	SPPAPATHWAY	-0.153846	-0.266932	-0.0410665	0.91807	0.973545
Upregulated in VHL-rescued renal carcinoma vs. normal renal cells (Fig. 2d+e)	RCC_NL_UP	-0.0520362	-0.791927	-0.0412089	0.918424	0.973092
Genes induced after 3 h in LPS-stimulated RAW 2647 macrophages	NEMETH_TNF_UP	-0.151584	-0.272019	-0.0412337	0.918561	0.97241
In mast cells, Fc epsilon receptor 1 activates BTK, PKC, and the MAP kinase pathway to promote degranulation and arachnidonic acid release.	FCER1PATHWAY	-0.115385	-0.364336	-0.0420388	0.920297	0.973421
Down-regulated at any timepoint by treatment of human fibroblasts with UV light or 4-NQO, but not by gamma radiation	UV-4NQO_FIBRO_DN	-0.171946	-0.255906	-0.0440019	0.924841	0.977398
Upregulated by ectopic expression of NF90 in GHOST(3)CXCR4 cells	NF90_UP	-0.153846	-0.286335	-0.0440516	0.924983	0.976719
G-protein coupled receptors (GPCRs) transduce extracellular signals across the plasma membrane; attenuation occurs by signal molecule degradation or receptor-mediated endocytosis.	AGPCRPATHWAY	-0.153846	-0.286899	-0.0441383	0.925384	0.976316
Upregulated in HL-60 promyeloid leukemic cells after treatment with the cytotoxic drug cantharidin	CANTHARIDIN_UP	-0.153846	-0.292883	-0.0450589	0.926811	0.976994
DNA damage promotes Bid cleavage, which stimulates mitochondrial cytochrome c release and consequent caspase activation, resulting in apoptosis.	CHEMICALPATHWAY	-0.169683	-0.266912	-0.0452905	0.927141	0.976516
Upregulated by hypoxia in normal, RPTEC renal cells (Fig. 3)	HYPOXIA_NORMAL_UP	-0.151584	-0.304709	-0.046189	0.928685	0.977316
The list of the top upregulated genes based on an analysis comparing 0 versus 6 h of C/EBP induction	HALMOS_CEBP_UP	-0.153846	-0.300864	-0.0462868	0.928872	0.976687
On activation of the T cell receptor, phospholipase C is activated to produce second messengers DAG and PIP3, both required for T cell activation.	ST_T_CELL_SIGNAL_TRANSDUCTION	-0.153846	-0.301389	-0.0463676	0.92913	0.976135
Antigen binding to B cell receptors activates protein tyrosine kinases, such as the Src family, which ultimate activate MAP kinases.	SA_B_CELL_RECEPTOR_COMPLEXES	-0.153846	-0.302339	-0.0465136	0.929498	0.975699
Activated G-protein coupled receptors stimulate cAMP production and thus activate protein kinase A, involved in a number of signal transduction pathways.	GSPATHWAY	-0.153846	-0.304891	-0.0469063	0.930265	0.975682
Upregulated by interferon alpha treatment in normal primary hepatocytes	IFNALPHA_NL_UP	-0.153846	-0.306347	-0.0471303	0.930531	0.97514
Upregulated at 8hrs following infection of primary human foreskin fibroblasts with CMV	CMV_8HRS_UP	-0.153846	-0.315604	-0.0485545	0.932726	0.976618
Downregulated by UV-B light in squamous cell carinoma cells	UVB_SCC_DN	-0.106335	-0.457507	-0.0486489	0.932919	0.976001
Putative targets or partners of Ezh2 in HSCs	KAMMINGA_EZH2_TARGETS	-0.153846	-0.3177	-0.0488769	0.933352	0.975634
Some Wnt glycoprotein/Frizzled receptor interactions increase intracellular calcium and decrease cGMP.	ST_WNT_CA2_CYCLIC_GMP_PATHWAY	-0.169683	-0.290531	-0.0492983	0.933913	0.975402
OVARIAN_INFERTILITY_GENES	OVARIAN_INFERTILITY_GENES	-0.151584	-0.326797	-0.0495371	0.934148	0.974832
Upregulated in correlation with overt Alzheimer&apos;s Disease, in the CA1 region of the hippocampus	ALZHEIMERS_DISEASE_UP	-0.020362	2.55853	-0.0520968	0.937465	0.977474
Up-regulated in more than one of several human hepatoma cell lines by 24-hour treatment with trichostatin A	TSA_HEPATOMA_UP	-0.171946	-0.305388	-0.0525101	0.938153	0.977374
Extracellular matrix induces integrin-mediated FAK phosphorylation in epithelial cells, leading to PI3 and MAP kinase activation and actin reorganization.	ECMPATHWAY	-0.153846	-0.342313	-0.0526635	0.93844	0.976855
Down-regulated at any timepoint by treatment of human fibroblasts with UV light or gamma radiation, but not by 4-NQO	GAMMA-UV_FIBRO_DN	-0.171946	-0.312314	-0.0537011	0.939751	0.977404
Pyk2 and Rac1 stimulate the JNK cascade and activate MKK3, which activates p38.	PYK2PATHWAY	-0.113122	-0.480693	-0.0543771	0.940684	0.977558
Calpains promote formation of integrin adhesion clusters which recruit Rac to enable the formation of mature focal adhesions that do not contain calpain.	UCALPAINPATHWAY	-0.171946	-0.321771	-0.0553271	0.941512	0.977603
The SARS coronavirus has a 30kb RNA genome containing rep, a large gene encoding viral protease Mpro.	SARSPATHWAY	-0.192308	-0.287948	-0.0553746	0.941655	0.976938
Down-regulated in ovarian epithelial cells (MCV152) 72 hours following FSH treatment, compared to untreated	FSH_OVARY_MCV152_DN	-0.167421	-0.338427	-0.0566597	0.942929	0.977445
Genes down-regulated by TNFA in colon,derm,iliac,aortic,lung endothelial cells	SANA_TNFA_ENDOTHELIAL_DN	-0.153846	-0.375891	-0.0578294	0.944515	0.978276
HIV-infected CD4 helper T cells may express Fas ligand, which binds to the Fas receptors of uninfected cells and induces apoptosis.	HIVNEFPATHWAY	-0.171946	-0.347374	-0.0597294	0.946474	0.97949
IL-7 is required for B and T cell development and proliferation and may contribute to activation of VDJ recombination.	IL7PATHWAY	-0.171946	-0.347732	-0.059791	0.946614	0.978822
Rac-1 is a Rho family G protein that stimulates formation of actin-dependent structures such as filopodia and lamellopodia.	RAC1PATHWAY	-0.171946	-0.350078	-0.0601945	0.94723	0.978647
Down-regulated at late time points (12-24 hours) following treatment of mammary carcinoma cells (MCF-7) with exogenous human growth hormone	GH_EXOGENOUS_LATE_DN	-0.192308	-0.318603	-0.0612698	0.948231	0.97887
GLUTAMATE_METABOLISM	GLUTAMATE_METABOLISM	-0.192308	-0.339363	-0.0652621	0.952222	0.982175
Expressed gene profile of ATSCs and ATSC-TERT cells and partial list of genes that were downregulated in ATSC-TERT cells	KANG_TERT_DN	-0.169683	-0.385632	-0.0654353	0.952326	0.981471
Downregulated by TPA at two consecutive timepoints between 12-48 hrs in resistant HL-525 cells	TPA_RESIST_LATE_DN	-0.190045	-0.348323	-0.0661971	0.953079	0.981436
Upregulated by UV-B light in squamous cell carcinoma cells	UVB_SCC_UP	0.0859729	-0.770047	-0.0662032	0.953083	0.980628
Insulin regulates glucose levels via Ras-mediated transcriptional activation.	INSULINPATHWAY	-0.210407	-0.320584	-0.0674533	0.954082	0.980847
Downregulated by TPA at two consecutive timepoints between 2-24hrs in resistant HL-525 cells	TPA_RESIST_MIDDLE_DN	-0.167421	-0.410749	-0.068768	0.955067	0.98105
INTEGRIN_MEDIATED_CELL_ADHESION_KEGG	INTEGRIN_MEDIATED_CELL_ADHESION_KEGG	-0.151584	-0.46732	-0.0708382	0.956626	0.981842
Cancer related genes involved in the cell signaling	BRENTANI_SIGNALING	-0.106335	-0.694837	-0.0738853	0.959165	0.983637
WNT target genes from literatures	WNT_TARGETS	-0.171946	-0.4404	-0.0757249	0.960478	0.984174
Vitamin C (ascorbic acid), in addition to its role in collagen modification, serves as an antioxidant and is imported into cells by Svct2 in the brain and Svct1 in intestinal epithelium.	VITCBPATHWAY	-0.192308	-0.393804	-0.0757315	0.960552	0.983441
Down-regulated at least 2-fold 24 hours following injection of human growth hormone (GH) into mice lacking functional GHRHR (lit/lit), and with no detectable endogenous GH	GH_GHRHR_KO_24HRS_DN	-0.192308	-0.407686	-0.0784011	0.962185	0.984305
Downregulated by TPA at two consecutive timepoints between 15min-3hrs in sensitive HL-60 cells	TPA_SENS_EARLY_DN	-0.144796	-0.544158	-0.0787922	0.962406	0.983723
Pelp1 acts downstream of activated estrogen receptor to promote cell proliferation and is overexpressed in many breast tumors.	PELP1PATHWAY	-0.192308	-0.412426	-0.0793127	0.962856	0.983375
Members of the BCR signaling pathway	SIG_BCR_SIGNALING_PATHWAY	-0.205882	-0.426442	-0.087797	0.967956	0.987775
Cell growth is promoted by Ras activation of the anti-apoptotic p44/42 MAP kinase pathway.	ERKPATHWAY	-0.210407	-0.436462	-0.0918348	0.969797	0.988844
GLOBOSIDE_METABOLISM	GLOBOSIDE_METABOLISM	-0.230769	-0.404017	-0.0932347	0.970537	0.988789
Up-regulated in a medulloblastoma cell line resistant to both BCNU and O6-BG, compared to sensitive parent line (D-341 MED)	O6BG_RESIST_MEDULLOBLASTOMA_DN	-0.246606	-0.42463	-0.104716	0.975497	0.99303
Transcripts enriched in more mature cells (SP4, CB4, and AB4) more than 3-fold, with average signal value differences of at least 100 between less mature (ITTP, DP) and more mature (SP4, CB4, and AB4) cells	LEE_TCELLS2_UP	-0.230769	-0.455419	-0.105097	0.975698	0.992424
Age-upregulated in the human frontal cortex	AGEING_BRAIN_UP	-0.223982	-0.479935	-0.107497	0.97651	0.99244
BLOOD_GROUP_GLYCOLIPID_BIOSYNTHESIS_NEOLACTOSERIES	BLOOD_GROUP_GLYCOLIPID_BIOSYNTHESIS_NEOLACTOSERIES	-0.228507	-0.509205	-0.116357	0.979272	0.994436
Upregulated in VHL-null renal carcinoma vs. normal renal cells (Fig. 2c+e)	VHL_NORMAL_UP	-0.190045	-0.624051	-0.118598	0.979857	0.99422
Early differentiation genes top 50 differentially expressed genes in comparison of CD19-enriched tonsil BCs and CD138-enriched tonsil PCs	ZHAN_MMPC_EARLYVS	-0.269231	-0.447746	-0.120547	0.98036	0.993921
Genes overexpressed in polyclonal plasmablastic cells (PPCs), mature plasma cells isolated from tonsils (TPCs), and mature plasma cells isolated from bone marrow (BMPCs), as compared to B cells purified from peripheral blood (PBBs) and tonsils (TBCs)	TARTE_PC	-0.230769	-0.526309	-0.121456	0.980624	0.99338
Table includes transcripts up-regulated 3-fold or greater in the E2A-deficient cell lines	GREENBAUM_E2A_UP	-0.248869	-0.489979	-0.12194	0.980846	0.992798
Differential Gene Expression in CB CD34 Cells Expressing STAT5A(1*6) Up-regulated	SCHURINGA_STAT5A_UP	-0.28733	-0.43678	-0.1255	0.98175	0.992907
G-protein coupled receptors activate adenylyl cyclase, which converts ATP to cAMP, to activate second messenger pathways.	GPCRPATHWAY	-0.248869	-0.507611	-0.126329	0.981964	0.992317
CCR3 is a G-protein coupled receptor that recruits eosinophils to inflammation sites via chemokine ligands.	CCR3PATHWAY	-0.248869	-0.515742	-0.128352	0.982413	0.991966
Integrins are cell surface receptors commonly present at focal adhensions that interact with the extracellular matrix and transduce extracellular signaling.	INTEGRINPATHWAY	-0.230769	-0.561205	-0.129509	0.982734	0.991487
Genes downregulated in PMNs upon migration to skin lesions	KNUDSEN_PMNS_DN	-0.160633	-0.839481	-0.134849	0.983858	0.991818
Upregulated by DAC treatment in at least one of four pancreatic cancer cell lines, but not in normal (HPDE) cells	DAC_PANC_UP	-0.162896	-0.88617	-0.144353	0.985669	0.99284
The hepatocyte growth factor receptor c-Met stimulates proliferation and alters cell motility and adhesion on binding the ligand HGF.	METPATHWAY	-0.246606	-0.629553	-0.155252	0.987352	0.993733
Downregulated by TPA at two consecutive timepoints between 15min-3hrs in resistant HL-525 cells	TPA_RESIST_EARLY_DN	-0.285068	-0.561369	-0.160028	0.987968	0.99355
Genes upreglated in well functioning transplanted kidney biopsies from stable, immunosuppressed recipients relative to normal healthy donor kidney biopsies (median FDR &lt; 0.16% per comparison)	FLECHNER_KIDNEY_TRANSPLANT_WELL_UP	0.0904977	-1.91452	-0.17326	0.989543	0.994331
Deficient induction by H2O2 in CSB-null fibroblasts, compared to CSB-rescued (Table 2, cluster 2)	H2O2_CSBDIFF_C2	-0.325792	-0.538154	-0.175326	0.989811	0.993799
Transcripts enriched in more mature cells (SP4, CB4, and AB4) more than 3-fold, with average signal value differences of at least 100 between less mature (ITTP, DP) and more mature (SP4, CB4, and AB4) cells	LEE_TCELLS4_UP	-0.307692	-0.59029	-0.181628	0.990542	0.993732
Extracellular signaling peptides exert biological effects via G-protein coupled receptors (GPCRs), which activate intracellular GTPases.	BIOPEPTIDESPATHWAY	-0.28733	-0.694441	-0.199534	0.992157	0.994551
Downregulated by TPA at two consecutive timepoints between 12-48 hrs in sensitive HL-60 cells	TPA_SENS_LATE_DN	-0.321267	-0.727096	-0.233592	0.994327	0.995925
Age-downregulated in the human frontal cortex	AGEING_BRAIN_DN	-0.343891	-0.82435	-0.283487	0.996174	0.996974
Human CD34 enriched transcription factors	HUMAN_CD34_ENRICHED_TRANSCRIPTION_FACTORS	-0.321267	-0.935032	-0.300395	0.996633	0.996633
