# Supplementary material for: SLEPR: A Sample-Level Enrichment-Based Pathway Ranking Method — Seeking Biological Themes through Pathway-Level Consistency
Source: PLoS One. 2008 Sep 26;3(9):e3288. doi: 10.1371/journal.pone.0003288 (PMC2546449; doi:10.1371/journal.pone.0003288)
Supplement: Table S3 — The complete list of ranked pathway-level differentiated genes of the No. 1 term (Oxidative Phosphorylation) in Table 1. The call values for sample-level differentiated genes of these genes are also included in the file. (0.06 MB XLS) [file pone.0003288.s007.xls]

## Sheet: SuppleTableForSupFig2_GSEAData_
Symbol	Gene Title	GeneRank	BaseGenBank	GenBankID	UID	NGT_mm12_10591_CI2002061312AA	NGT_mm14_10600_CI2002061814AA	NGT_mm15_10664_CI2002061815AA	NGT_mm20_10597_CI2002061820AA	NGT_mm36_10178_CI2002061336AA	NGT_mm37_10587_CI2002061837AA	NGT_mm48_10080_CI2002061848AA	NGT_mm50_10581_CI2002061350AA	NGT_mm51_10588_CI2002061851AA	NGT_mm53_10590_CI2002061853AA	NGT_mm54_10571_CI2002061354AA	NGT_mm57_10578_CI2002061857AA	NGT_mm63_10589_CI2002061363AA	NGT_mm64_10968_CI2002061864AA	NGT_mm68_10586_CI2002061868AA	NGT_mm74_10969_CI2002061874AA	NGT_mm76_10748_CI2002061376AA	IGT_mm25_10569_CI2002062125AA	IGT_mm26_10158_CI2002061826AA	IGT_mm33_10202_CI2002061833AA	IGT_mm35_10220_CI2002061835AA	IGT_mm38_10119_CI2002061838AA	IGT_mm40_10188_CI2002061840AA	IGT_mm52_10518_CI2002061852AA	IGT_mm71_10519_CI2002061871AA	DM2_mm03_10179_CI2002061803AA	DM2_mm05_10189_CI2002061805AA	DM2_mm07_10201_CI2002061807AA	DM2_mm08_10204_CI2002061808AA	DM2_mm10_10208_CI2002061810AA	DM2_mm21_10126_CI2002061821AA	DM2_mm28_10169_CI2002061828AA	DM2_mm31_10186_CI2002061831AA	DM2_mm32_10194_CI2002061832AA	DM2_mm34_10212_CI2002061834AA	DM2_mm39_10122_CI2002061839AA	DM2_mm47_10210_CI2002061847AA	DM2_mm55_10209_CI2002061855AA	DM2_mm61_10197_CI2002061861AA	DM2_mm62_10517_CI2002061862AA	DM2_mm77_10131_CI2002061877AA	DM2_mm81_10199_CI2002061881AA	IGT_mm56_10503_CI2002061856AA
NDUFS5	NADH dehydrogenase (ubiquinone) Fe-S protein 5, 15kDa (NADH-coenzyme Q reductase)	1	BM704055	BM704055	201757_at	0	0	0	1	0	1	1	1	1	1	0	0	0	0	1	0	1	0	0	0	0	0	0	1	0	0	0	0	0	0	0	0	0	0	0	0	1	0	0	0	0	0	0
UQCR	ubiquinol-cytochrome c reductase, 6.4kDa subunit	2	BF341533	BF341533	202090_s_at	0	0	0	1	1	1	1	1	1	0	1	0	0	1	0	0	1	0	0	0	0	1	1	0	0	1	0	0	0	1	0	0	0	0	0	0	0	0	0	0	0	0	0
NDUFB8	NADH dehydrogenase (ubiquinone) 1 beta subcomplex, 8, 19kDa	3	BM994351	BM994351	201227_s_at	0	0	0	0	1	0	0	0	1	0	0	1	1	1	1	1	1	0	0	0	0	0	1	0	0	0	0	0	0	0	1	0	0	0	0	1	0	0	0	0	0	0	0
UQCRB	ubiquinol-cytochrome c reductase binding protein	4	BC041005	BC041005	209065_at	1	1	0	0	1	0	1	1	1	0	1	0	0	0	1	0	1	0	0	0	0	1	1	0	0	0	1	0	0	0	0	0	0	1	0	0	0	0	0	0	0	1	0
NGFRAP1	nerve growth factor receptor (TNFRSF16) associated protein 1	5	CR593909	CR593909	217963_s_at	1	0	1	0	1	0	0	1	0	0	0	1	0	1	0	1	0	0	0	0	0	0	0	0	1	0	0	0	0	0	0	0	0	0	0	0	1	0	0	0	0	0	0
COX4I1	cytochrome c oxidase subunit IV isoform 1	6	AK027136	AK027136	213758_at	1	0	1	0	0	1	0	0	1	1	0	1	0	0	0	0	1	0	0	0	0	0	0	0	0	0	1	0	0	0	0	0	0	0	0	1	0	0	0	0	0	0	0
COX4I1	cytochrome c oxidase subunit IV isoform 1	7	AK027136	AK027136	200086_s_at	0	0	0	0	1	1	0	0	1	0	1	0	0	1	0	1	1	0	0	0	0	0	0	0	0	1	0	0	0	1	0	0	0	0	0	0	0	0	0	0	0	0	0
ATP5E	ATP synthase, H+ transporting, mitochondrial F1 complex, epsilon subunit	8	CR595852	CR595852	217801_at	0	0	0	1	0	0	0	1	1	0	1	0	0	1	1	0	1	0	0	0	0	1	0	0	0	0	1	0	0	0	0	0	0	0	0	0	0	0	0	0	0	0	0
UQCRH	ubiquinol-cytochrome c reductase hinge protein	9	BF127835	BF127835	202233_s_at	0	0	0	0	1	1	1	0	1	0	0	0	0	1	1	0	1	0	0	0	0	0	0	0	0	0	0	0	0	0	1	0	0	0	0	0	1	0	0	0	0	0	0
NDUFS6	NADH dehydrogenase (ubiquinone) Fe-S protein 6, 13kDa (NADH-coenzyme Q reductase)	10	BM919105	BM919105	203606_at	0	0	0	0	0	1	1	1	1	0	0	1	1	1	0	1	1	0	0	0	0	1	0	1	0	0	1	0	0	0	1	0	0	0	1	1	0	0	0	0	0	0	0
ATP5I	ATP synthase, H+ transporting, mitochondrial F0 complex, subunit e	11	BU858880	BU858880	209492_x_at	0	0	1	0	1	0	0	1	1	0	1	0	1	1	1	0	1	0	0	0	0	0	1	1	0	1	1	0	0	1	0	0	0	0	0	0	0	0	0	0	1	0	0
COX7C	cytochrome c oxidase subunit VIIc	12	CR599916	CR599916	213846_at	0	0	0	1	0	0	1	1	1	0	1	0	0	0	1	0	1	0	0	0	0	0	1	0	0	0	0	0	0	1	0	0	0	0	1	0	0	0	0	0	0	0	0
NDUFB2	NADH dehydrogenase (ubiquinone) 1 beta subcomplex, 2, 8kDa	13	AK098095	AK098095	218200_s_at	0	0	0	0	1	1	0	1	1	0	1	0	1	1	1	0	0	0	0	0	0	0	1	1	0	0	1	0	0	0	0	0	1	0	0	1	0	0	0	0	0	0	0
NDUFB6	NADH dehydrogenase (ubiquinone) 1 beta subcomplex, 6, 17kDa	14	AK098413	AK098413	203613_s_at	0	1	0	1	0	1	1	1	1	0	0	0	0	0	1	0	1	0	0	0	0	1	1	1	0	0	0	0	0	1	0	0	1	0	0	0	0	0	0	0	0	0	0
COX6C	cytochrome c oxidase subunit VIc	15	AK128382	AK128382	201754_at	0	0	0	0	1	0	0	1	1	0	1	0	1	1	1	0	1	0	0	0	0	0	1	1	0	0	1	0	0	1	0	0	1	0	0	0	0	0	0	0	0	0	0
ATP5H	ATP synthase, H+ transporting, mitochondrial F0 complex, subunit d	16	BU754005	BU754005	210149_s_at	1	1	0	0	1	1	1	0	1	0	0	0	0	0	1	0	1	0	1	0	0	1	1	1	0	0	0	0	0	0	0	0	0	0	0	0	0	0	0	1	0	0	0
ATP5O	ATP synthase, H+ transporting, mitochondrial F1 complex, O subunit (oligomycin sensitivity conferring protein)	17	BF965152	BF965152	200818_at	1	0	0	0	0	1	0	0	1	1	1	1	0	0	1	0	1	0	0	0	1	0	1	0	1	0	0	0	0	0	0	0	0	0	0	0	1	0	0	0	0	1	0
NDUFB8	NADH dehydrogenase (ubiquinone) 1 beta subcomplex, 8, 19kDa	18	BM994351	BM994351	201226_at	0	0	0	0	1	1	0	0	1	0	0	0	0	1	1	1	0	0	0	0	0	0	1	0	0	0	0	0	0	0	0	0	1	0	0	0	0	0	0	0	0	0	0
NDUFA10	NADH dehydrogenase (ubiquinone) 1 alpha subcomplex, 10, 42kDa	19	AK091719	AK091719	217860_at	0	0	0	0	0	1	0	0	1	0	0	1	0	1	1	1	0	0	0	0	0	0	1	0	1	0	0	0	0	0	0	0	0	0	0	0	0	0	0	0	0	0	0
COX7C	cytochrome c oxidase subunit VIIc	20	CR599916	CR599916	201134_x_at	0	0	0	0	1	1	0	1	1	0	1	0	1	1	1	0	1	0	0	0	1	1	1	1	0	0	1	0	0	1	0	0	0	0	0	0	1	0	0	0	0	0	0
NDUFA6	NADH dehydrogenase (ubiquinone) 1 alpha subcomplex, 6, 14kDa	21	BM709562	BM709562	202000_at	0	0	0	0	1	0	0	1	1	0	1	0	0	1	1	0	1	0	0	0	0	0	0	0	0	1	1	0	0	0	0	0	0	0	0	0	0	0	1	0	0	1	0
COX7B	cytochrome c oxidase subunit VIIb	22	BF240399	BF240399	202110_at	0	1	0	0	0	0	1	1	0	1	1	0	1	0	0	0	1	0	0	0	0	1	0	0	0	0	0	0	0	1	0	0	0	0	0	0	1	0	0	0	0	1	0
NDUFS8	NADH dehydrogenase (ubiquinone) Fe-S protein 8, 23kDa (NADH-coenzyme Q reductase)	23	AK002110	AK002110	203190_at	0	1	0	0	1	1	1	0	0	1	0	0	0	1	0	1	1	0	0	0	1	1	0	0	0	0	0	1	0	0	1	0	0	0	0	1	0	0	1	0	0	0	0
ATP5L	ATP synthase, H+ transporting, mitochondrial F0 complex, subunit g	24	BF698866	BF698866	208745_at	1	0	0	0	1	1	0	0	1	0	0	0	0	1	1	1	0	0	0	0	0	1	0	0	1	0	1	0	0	0	0	0	0	0	0	0	1	0	0	0	1	0	0
MBD3	methyl-CpG binding domain protein 3	25	NM_003926	NM_003926	202463_s_at	0	1	0	1	0	1	0	0	0	0	0	1	0	1	1	1	0	0	0	0	1	1	0	0	0	0	0	1	0	0	0	1	1	0	0	0	0	0	0	0	0	0	0
NDUFB5	NADH dehydrogenase (ubiquinone) 1 beta subcomplex, 5, 16kDa	26	BX648034	BX648034	203621_at	0	0	1	1	1	1	1	0	0	0	1	0	0	0	0	0	1	0	0	0	0	1	1	0	0	0	1	0	0	1	0	0	0	0	0	1	0	0	0	0	0	0	0
NDUFB8	NADH dehydrogenase (ubiquinone) 1 beta subcomplex, 8, 19kDa	27	BM994351	BM994351	214241_at	0	0	0	0	1	0	1	1	0	0	1	0	0	0	1	0	0	0	0	0	0	0	0	1	0	0	0	0	0	0	0	0	0	0	0	1	0	0	0	0	0	0	0
NDUFA7	NADH dehydrogenase (ubiquinone) 1 alpha subcomplex, 7, 14.5kDa	28	AK056039	AK056039	202785_at	0	0	0	0	1	0	1	0	1	0	0	0	0	0	0	1	1	0	0	0	0	1	0	0	0	0	0	0	0	1	0	0	0	0	0	0	0	0	0	0	0	0	0
CYC1	cytochrome c-1	29	BF569085	BF569085	201066_at	0	0	0	0	1	1	1	0	0	1	0	0	0	1	0	0	0	0	0	0	0	0	0	0	0	0	0	0	0	0	1	1	0	0	0	0	0	0	0	0	0	0	0
COX11	COX11 homolog, cytochrome c oxidase assembly protein (yeast)	30	AK124809	AK124809	211727_s_at	1	1	0	1	1	0	0	1	1	0	0	0	0	0	1	0	1	0	0	0	0	0	1	0	1	0	0	0	0	1	0	1	1	0	0	0	0	0	0	1	1	0	0
NDUFAB1	NADH dehydrogenase (ubiquinone) 1, alpha/beta subcomplex, 1, 8kDa	31	BE547177	BE547177	202077_at	0	1	0	0	0	0	1	1	1	0	0	0	1	1	1	0	1	0	0	0	0	1	1	0	0	0	1	0	0	0	0	0	1	0	0	0	1	0	0	1	1	0	0
NDUFB2	NADH dehydrogenase (ubiquinone) 1 beta subcomplex, 2, 8kDa	32	AK098095	AK098095	218201_at	0	0	0	0	1	0	0	1	1	0	0	0	0	1	1	0	1	0	0	0	1	0	0	0	0	1	1	0	0	1	0	0	0	0	0	0	0	0	0	0	0	0	0
NDUFA6	NADH dehydrogenase (ubiquinone) 1 alpha subcomplex, 6, 14kDa	33	BM709562	BM709562	202001_s_at	0	0	0	0	1	0	0	1	1	0	0	0	1	0	1	0	1	0	0	0	1	0	1	0	0	1	0	0	0	1	0	0	0	0	0	0	0	0	0	0	0	0	0
SURF2	surfeit 2	34	BE909323	BE909323	205224_at	0	1	1	1	1	0	1	0	0	0	0	0	0	0	0	1	0	0	0	0	0	1	0	0	1	0	0	0	1	0	0	0	0	0	0	1	0	0	0	0	0	0	0
UQCRFS1	ubiquinol-cytochrome c reductase, Rieske iron-sulfur polypeptide 1	35	BM912157	BM912157	208909_at	0	0	0	0	1	0	0	1	0	1	1	0	0	0	0	0	0	0	0	0	0	0	0	0	0	0	0	0	0	0	0	0	0	0	0	0	0	0	0	0	0	1	0
ATP5I	ATP synthase, H+ transporting, mitochondrial F0 complex, subunit e	36	BU858880	BU858880	207335_x_at	0	0	0	0	1	0	0	1	1	0	0	0	1	0	1	1	1	0	0	0	1	1	0	1	0	1	1	0	0	1	0	0	0	0	0	0	0	0	0	0	0	0	0
SURF1	surfeit 1	37	BM923055	BM923055	204295_at	0	0	0	0	1	1	1	0	1	1	0	1	0	0	0	1	0	0	0	1	1	1	0	0	0	0	0	0	0	0	1	0	0	0	0	1	1	0	0	0	0	0	0
ATP5G3	ATP synthase, H+ transporting, mitochondrial F0 complex, subunit c (subunit 9) isoform 3	38	BF670597	BF670597	207508_at	1	1	0	0	1	0	1	0	0	0	0	0	0	0	0	0	1	0	0	0	0	1	0	0	0	0	0	1	0	0	1	0	0	0	0	0	0	0	0	0	0	0	0
NDUFB1	NADH dehydrogenase (ubiquinone) 1 beta subcomplex, 1, 7kDa	39	AK055348	AK055348	206790_s_at	0	0	0	0	0	0	0	1	1	0	0	0	0	1	1	0	1	0	0	0	0	0	1	0	0	0	0	0	0	0	0	0	1	0	0	0	1	0	0	0	0	0	0
ATP5B	ATP synthase, H+ transporting, mitochondrial F1 complex, beta polypeptide	40	BG177099	BG177099	201322_at	0	0	0	0	1	1	0	0	0	1	0	1	0	1	0	0	0	0	0	0	0	0	0	0	1	0	0	0	0	0	0	1	0	1	0	0	0	0	0	0	0	0	0
NDUFB7	NADH dehydrogenase (ubiquinone) 1 beta subcomplex, 7, 18kDa	41	BQ421940	BQ421940	202839_s_at	0	1	0	0	0	0	0	0	0	0	0	0	0	1	1	1	1	0	0	0	0	1	1	0	0	0	0	0	0	0	0	0	0	0	0	1	0	0	0	0	0	0	0
NDUFB3	NADH dehydrogenase (ubiquinone) 1 beta subcomplex, 3, 12kDa	42	BM552702	BM552702	203371_s_at	0	0	0	0	0	0	0	1	1	0	0	0	0	0	1	0	1	0	0	0	0	0	0	0	0	0	1	0	0	1	0	0	0	0	0	0	0	0	0	0	0	0	0
COX7A2	cytochrome c oxidase subunit VIIa polypeptide 2 (liver)	43	BF210089	BF210089	201597_at	0	0	0	0	1	0	0	1	1	0	0	0	0	0	1	0	1	0	0	0	0	1	0	0	0	0	1	0	0	0	1	0	0	0	0	0	1	0	0	0	0	0	0
ATP5C1	ATP synthase, H+ transporting, mitochondrial F1 complex, gamma polypeptide 1	44	BF131627	BF131627	205711_x_at	0	0	0	0	1	0	0	1	0	1	1	0	0	0	0	0	1	0	1	0	0	1	0	0	0	0	0	1	0	0	0	0	0	0	0	0	1	0	0	0	0	0	0
CNOT7	CCR4-NOT transcription complex, subunit 7	45	BC060852	BC060852	218250_s_at	1	0	0	0	0	0	0	1	1	0	1	0	0	0	1	0	0	0	0	1	0	0	1	1	0	0	0	0	0	0	0	0	1	0	0	0	0	0	0	0	0	0	0
UQCRB	ubiquinol-cytochrome c reductase binding protein	46	BC041005	BC041005	209066_x_at	1	0	0	0	1	0	0	1	1	0	0	0	0	1	0	0	0	0	0	0	0	1	1	0	0	0	1	0	0	0	0	0	0	0	0	0	0	0	0	0	1	0	0
COX7A1	cytochrome c oxidase subunit VIIa polypeptide 1 (muscle)	47	BM726594	BM726594	204570_at	0	0	0	0	0	0	1	1	0	1	1	0	0	0	0	0	1	0	0	0	0	1	0	1	0	0	0	0	0	1	0	0	0	0	0	0	1	0	0	0	0	0	0
NDUFA8	NADH dehydrogenase (ubiquinone) 1 alpha subcomplex, 8, 19kDa	48	BM704035	BM704035	218160_at	0	0	1	0	0	0	0	0	0	0	1	1	1	0	0	0	1	0	0	0	0	0	0	1	0	0	1	0	0	0	0	1	0	0	0	0	0	0	1	0	0	0	0
COX10	COX10 homolog, cytochrome c oxidase assembly protein, heme A: farnesyltransferase (yeast)	49	NM_001303	NM_001303	203858_s_at	0	0	0	0	0	0	0	1	0	0	1	0	0	0	0	0	1	0	0	0	0	0	0	0	0	0	0	0	0	0	0	0	0	0	0	0	0	0	0	0	0	1	0
ATP5G1	ATP synthase, H+ transporting, mitochondrial F0 complex, subunit c (subunit 9), isoform 1	50	BF569083	BF569083	208972_s_at	0	0	0	0	0	0	1	0	0	1	0	0	0	0	0	0	1	0	0	0	0	0	0	0	0	0	0	0	0	0	0	0	0	0	0	0	0	0	0	0	0	1	0
NDUFS2	NADH dehydrogenase (ubiquinone) Fe-S protein 2, 49kDa (NADH-coenzyme Q reductase)	51	CR601041	CR601041	201966_at	0	0	0	0	0	0	0	1	1	0	0	0	0	1	0	0	0	0	0	0	0	0	0	0	0	0	1	0	0	0	0	0	0	0	0	0	0	0	0	0	0	0	0
UQCRB	ubiquinol-cytochrome c reductase binding protein	52	BC041005	BC041005	205849_s_at	0	0	0	0	1	1	0	1	1	0	0	0	0	1	1	0	0	0	0	0	0	1	1	0	1	0	1	0	0	0	1	0	0	0	0	0	0	0	0	0	1	0	0
SDHC	succinate dehydrogenase complex, subunit C, integral membrane protein, 15kDa	53	AK023394	AK023394	202004_x_at	0	0	0	0	0	0	1	1	0	1	1	0	0	0	0	1	1	1	0	0	1	0	0	1	0	0	1	1	0	0	0	0	0	0	0	0	0	0	0	0	0	1	0
ATP5C1	ATP synthase, H+ transporting, mitochondrial F1 complex, gamma polypeptide 1	54	BF131627	BF131627	208870_x_at	0	1	0	0	1	0	0	1	0	0	0	0	0	0	0	0	1	0	0	0	0	1	0	0	0	0	0	0	0	0	0	0	0	1	0	0	0	0	1	0	0	0	0
UQCRC1	ubiquinol-cytochrome c reductase core protein I	55	L16842	L16842	201903_at	0	0	0	0	1	0	0	0	0	1	0	1	0	1	0	0	0	0	0	0	0	1	0	0	0	0	0	0	0	0	0	0	0	1	0	1	0	0	0	0	0	0	0
ATP5D	ATP synthase, H+ transporting, mitochondrial F1 complex, delta subunit	56	BC050458	BC050458	213041_s_at	0	0	0	0	0	0	0	0	0	1	0	1	1	1	0	0	0	0	0	0	0	0	0	0	0	0	0	0	0	0	1	0	0	0	1	1	0	0	0	0	0	0	0
ATP5J	ATP synthase, H+ transporting, mitochondrial F0 complex, subunit F6	57	CF993935	CF993935	202325_s_at	0	0	0	0	0	0	0	1	1	0	0	0	0	1	1	0	0	0	0	0	0	0	0	0	0	1	1	0	0	1	0	0	0	0	0	0	0	0	0	0	0	0	0
SDHA	succinate dehydrogenase complex, subunit A, flavoprotein (Fp)	58	AK131478	AK131478	201093_x_at	0	0	0	0	1	0	0	0	0	0	0	1	0	1	0	1	0	0	0	0	0	0	0	0	0	0	0	0	0	0	0	0	0	0	1	1	0	0	1	0	0	0	0
ATP5J2	ATP synthase, H+ transporting, mitochondrial F0 complex, subunit f, isoform 2	59	AK123419	AK123419	202961_s_at	0	0	0	0	1	0	1	1	0	0	0	0	0	0	0	0	1	0	0	0	0	0	0	1	0	0	1	0	0	0	0	0	0	0	0	0	1	0	0	0	0	0	0
UQCRQ	ubiquinol-cytochrome c reductase, complex III subunit VII, 9.5kDa	60	BM701597	BM701597	201568_at	0	0	0	0	0	0	1	1	0	0	1	0	0	0	0	0	1	0	0	0	0	0	0	1	0	0	0	0	0	1	0	0	0	0	0	0	1	0	0	0	0	0	0
ATP5L	ATP synthase, H+ transporting, mitochondrial F0 complex, subunit g	61	BF698866	BF698866	210453_x_at	0	0	0	0	0	0	0	1	0	0	0	0	0	0	0	0	1	0	0	0	0	0	0	0	0	0	0	0	0	0	0	0	0	0	0	0	0	0	0	0	0	0	0
COX11	COX11 homolog, cytochrome c oxidase assembly protein (yeast)	62	AK124809	AK124809	214277_at	0	1	0	1	0	0	1	0	0	0	0	0	0	1	1	0	0	0	0	1	0	0	1	0	0	1	0	0	0	0	0	0	0	1	0	0	0	0	0	1	0	0	0
SDHB	succinate dehydrogenase complex, subunit B, iron sulfur (Ip)	63	BQ073692	BQ073692	202675_at	0	1	0	0	1	0	1	0	0	0	0	0	0	0	0	1	1	0	0	0	1	1	0	0	0	0	1	0	0	1	0	0	0	0	0	1	0	0	0	0	0	0	0
COX6A1	cytochrome c oxidase subunit VIa polypeptide 1	64	BM704057	BM704057	200925_at	0	1	0	0	1	0	1	0	0	0	0	0	0	0	0	1	1	1	0	0	1	1	1	0	0	0	0	1	0	0	0	0	0	0	0	0	0	0	0	0	0	0	0
COX4I1	cytochrome c oxidase subunit IV isoform 1	65	AK027136	AK027136	202698_x_at	0	0	0	0	0	0	0	1	0	1	1	0	0	1	0	0	1	0	0	0	0	0	0	1	0	0	0	0	0	1	1	0	0	0	0	0	1	0	0	0	0	1	0
COX15	COX15 homolog, cytochrome c oxidase assembly protein (yeast)	66	BX537557	BX537557	219547_at	0	0	1	0	0	0	1	0	0	0	1	0	0	0	1	0	0	0	1	0	0	0	1	0	0	0	0	0	0	0	0	0	0	0	1	0	0	0	0	1	0	0	0
ATP5F1	ATP synthase, H+ transporting, mitochondrial F0 complex, subunit b, isoform 1	67	BM917376	BM917376	211755_s_at	0	1	0	0	1	0	0	0	0	1	0	0	0	0	0	0	1	0	1	0	0	1	0	0	1	0	0	0	0	0	0	0	0	0	0	0	0	0	0	0	1	0	0
BCS1L	BCS1-like (yeast)	68	AK096210	AK096210	207618_s_at	0	0	0	0	0	0	1	0	0	1	1	0	1	0	0	0	0	0	0	0	0	0	0	1	0	0	0	1	0	1	1	0	0	0	0	0	0	0	0	0	0	0	0
ATP5O	ATP synthase, H+ transporting, mitochondrial F1 complex, O subunit (oligomycin sensitivity conferring protein)	69	BF965152	BF965152	216954_x_at	0	0	0	0	0	0	0	1	0	0	0	0	0	0	0	0	1	0	0	0	0	0	0	0	0	0	1	0	0	0	0	0	0	0	0	0	0	0	0	0	0	0	0
NDUFA3	NADH dehydrogenase (ubiquinone) 1 alpha subcomplex, 3, 9kDa	70	BM805609	BM805609	218563_at	0	0	0	0	0	0	0	0	0	1	0	0	0	0	0	0	1	0	0	0	0	0	0	0	0	0	0	0	0	0	0	0	0	0	0	0	1	0	0	0	0	0	0
NDUFS4	NADH dehydrogenase (ubiquinone) Fe-S protein 4, 18kDa (NADH-coenzyme Q reductase)	71	AB062482	AB062482	209303_at	0	0	0	0	0	0	1	0	1	0	0	0	0	0	1	1	1	0	0	0	0	0	1	1	0	1	1	0	0	0	0	0	0	0	1	0	0	0	0	1	0	0	0
NDUFC1	NADH dehydrogenase (ubiquinone) 1, subcomplex unknown, 1, 6kDa	72	BM467531	BM467531	203478_at	0	0	1	0	0	1	0	0	1	0	0	0	0	1	1	0	0	0	0	1	0	1	1	0	0	0	0	0	1	0	1	0	0	0	0	0	1	0	0	0	0	0	0
COX5B	cytochrome c oxidase subunit Vb	73	BM912880	BM912880	202343_x_at	0	0	0	0	1	0	1	1	0	1	0	0	0	0	0	0	1	1	0	0	0	1	0	0	0	0	0	0	0	1	1	0	0	0	0	0	1	0	1	0	0	0	0
NDUFS8	NADH dehydrogenase (ubiquinone) Fe-S protein 8, 23kDa (NADH-coenzyme Q reductase)	74	AK002110	AK002110	203189_s_at	0	1	0	0	0	0	0	0	0	0	0	0	0	0	1	0	1	1	0	0	0	1	0	0	0	0	0	0	0	0	0	0	0	0	0	1	0	0	0	0	0	0	0
COX5B	cytochrome c oxidase subunit Vb	75	BM912880	BM912880	213735_s_at	0	0	0	0	0	0	1	0	0	1	0	0	0	0	0	0	1	1	0	0	0	0	0	0	0	0	0	0	0	1	0	0	0	0	0	0	1	0	0	0	0	0	0
SDHD	succinate dehydrogenase complex, subunit D, integral membrane protein	76	BF131606	BF131606	202026_at	0	0	0	1	0	0	0	1	1	0	0	0	0	0	0	0	1	0	0	0	0	0	1	0	1	0	1	0	0	1	0	1	0	0	0	0	0	0	0	0	0	0	0
MBD3	methyl-CpG binding domain protein 3	77	NM_003926	NM_003926	222183_x_at	0	0	0	0	0	0	1	1	0	1	0	0	1	0	0	0	0	0	0	0	0	1	0	1	0	0	1	0	0	0	1	0	0	0	0	0	0	0	0	0	0	1	0
PET112L	PET112-like (yeast)	78	BX537555	BX537555	204300_at	0	0	0	0	0	0	0	0	0	0	0	0	0	1	0	1	0	0	0	0	0	0	0	0	0	0	0	0	0	0	0	0	0	0	0	1	0	0	0	0	1	0	0
CYCS	cytochrome c, somatic	79	NM_018947	NM_018947	208905_at	1	0	0	0	1	1	0	0	1	0	0	0	0	1	1	0	1	0	1	0	0	1	1	0	1	0	1	0	0	0	0	1	0	1	0	0	0	0	0	1	1	1	0
NDUFA4	NADH dehydrogenase (ubiquinone) 1 alpha subcomplex, 4, 9kDa	80	BX538277	BX538277	217773_s_at	0	0	0	0	0	0	1	1	0	1	1	0	0	0	0	0	1	0	0	0	1	1	0	1	0	1	1	0	0	1	0	0	0	0	0	0	1	0	0	0	0	0	0
COX5B	cytochrome c oxidase subunit Vb	81	BM912880	BM912880	211025_x_at	0	0	0	0	1	0	1	1	0	1	0	0	0	0	0	0	1	0	0	0	0	1	1	0	0	0	0	0	0	1	1	0	0	0	1	0	1	0	1	0	0	0	0
COX5B	cytochrome c oxidase subunit Vb	82	BM912880	BM912880	213736_at	0	0	0	0	0	0	1	0	0	0	0	1	0	0	0	0	1	0	0	0	1	0	0	0	0	0	0	0	0	0	0	0	0	0	0	0	0	0	1	0	1	0	1
NDUFS7	NADH dehydrogenase (ubiquinone) Fe-S protein 7, 20kDa (NADH-coenzyme Q reductase)	83	AK127759	AK127759	211752_s_at	0	0	0	0	0	0	0	0	0	1	0	1	0	0	0	0	1	0	0	0	1	0	0	0	0	0	0	0	0	1	1	0	0	0	0	1	0	0	0	0	0	0	0
NDUFB4	NADH dehydrogenase (ubiquinone) 1 beta subcomplex, 4, 15kDa	84	BM919388	BM919388	218226_s_at	0	1	0	0	1	0	1	0	0	0	0	0	0	0	0	0	0	1	1	0	1	1	0	0	0	0	0	0	0	0	0	0	0	0	0	0	0	0	0	0	0	0	0
BCL2L1	BCL2-like 1	85	AY491779	AY491779	206665_s_at	0	0	0	0	0	0	1	0	0	0	1	0	0	0	0	0	1	1	0	0	0	0	1	0	0	0	0	0	1	0	0	0	0	0	0	0	1	0	0	0	0	0	0
ATP5L	ATP synthase, H+ transporting, mitochondrial F0 complex, subunit g	86	BF698866	BF698866	207573_x_at	0	0	0	0	0	0	0	1	1	0	0	0	0	0	0	0	1	0	0	0	0	0	0	1	0	0	1	0	0	0	0	0	0	0	0	0	1	0	0	0	0	1	0
NDUFA5	NADH dehydrogenase (ubiquinone) 1 alpha subcomplex, 5, 13kDa	87	BF576548	BF576548	201304_at	0	0	0	0	1	0	1	0	1	0	0	0	0	0	1	0	0	0	0	0	0	1	1	0	1	0	0	0	0	0	0	0	1	1	0	0	0	0	0	0	1	0	0
NDUFC2	NADH dehydrogenase (ubiquinone) 1, subcomplex unknown, 2, 14.5kDa	88	NM_004549	NM_004549	218101_s_at	0	0	0	0	1	0	1	1	0	0	0	0	0	0	0	0	1	1	0	0	1	0	0	0	0	0	0	0	0	1	1	0	0	0	0	0	1	0	0	0	0	1	0
NDUFS1	NADH dehydrogenase (ubiquinone) Fe-S protein 1, 75kDa (NADH-coenzyme Q reductase)	89	BC030833	BC030833	203039_s_at	0	0	0	0	1	0	0	0	0	0	0	0	0	1	0	0	0	0	0	0	0	0	0	0	0	1	0	0	0	1	0	0	0	1	0	0	0	0	0	0	0	0	0
NDUFS3	NADH dehydrogenase (ubiquinone) Fe-S protein 3, 30kDa (NADH-coenzyme Q reductase)	90	BG115841	BG115841	201740_at	0	0	0	0	0	0	1	0	0	1	0	0	0	0	0	0	1	0	0	0	1	0	0	0	0	0	0	0	0	0	1	1	0	0	0	1	1	0	0	0	0	0	0
COX15	COX15 homolog, cytochrome c oxidase assembly protein (yeast)	91	BX537557	BX537557	221550_at	0	0	0	0	0	0	0	0	0	0	0	0	0	0	0	0	1	0	1	0	0	0	1	0	0	0	0	0	0	0	0	0	0	0	0	0	0	0	0	0	0	0	0
SDHC	succinate dehydrogenase complex, subunit C, integral membrane protein, 15kDa	92	AK023394	AK023394	210131_x_at	0	0	0	0	0	0	0	1	0	1	1	0	0	0	0	0	1	0	0	0	1	0	0	1	0	0	1	0	0	0	1	0	0	0	0	1	1	0	0	0	0	1	0
COX5A	cytochrome c oxidase subunit Va	93	BM911641	BM911641	203663_s_at	0	0	0	0	1	0	1	1	0	0	0	0	0	0	0	0	1	0	0	0	1	1	0	0	0	0	1	1	0	1	1	0	0	0	0	0	1	0	0	0	0	0	0
NDUFA2	NADH dehydrogenase (ubiquinone) 1 alpha subcomplex, 2, 8kDa	94	BM703525	BM703525	201743_at	0	0	0	0	0	0	0	0	0	0	0	1	0	0	0	1	0	0	1	0	0	0	0	0	0	0	0	0	0	0	0	0	1	0	0	0	0	1	0	0	1	0	0
ATP5L	ATP synthase, H+ transporting, mitochondrial F0 complex, subunit g	95	BF698866	BF698866	208746_x_at	0	0	0	0	0	0	0	1	0	0	0	0	0	0	0	0	1	0	0	0	0	0	0	0	0	0	1	0	0	1	1	0	0	0	0	0	1	0	0	0	0	0	0
ATP5D	ATP synthase, H+ transporting, mitochondrial F1 complex, delta subunit	96	BC050458	BC050458	203926_x_at	0	0	0	0	0	0	0	0	0	1	0	0	0	1	0	1	0	0	0	0	0	0	1	0	1	0	0	1	0	0	1	0	0	0	0	1	0	0	0	1	0	0	0
ATP5G3	ATP synthase, H+ transporting, mitochondrial F0 complex, subunit c (subunit 9) isoform 3	97	BF670597	BF670597	207507_s_at	0	0	0	0	1	0	1	0	0	0	0	0	0	0	0	0	1	0	0	0	1	1	0	0	0	0	0	1	0	0	1	0	0	0	0	0	1	0	0	0	0	1	0
SURF1	surfeit 1	98	BM923055	BM923055	217646_at	0	0	0	0	0	0	0	0	1	0	0	0	0	0	0	0	0	0	1	0	0	0	0	0	0	0	0	0	1	1	0	0	0	0	0	0	0	0	0	0	0	0	0
DPEP3	dipeptidase 3	99	AK057401	AK057401	220179_at	0	0	0	0	0	0	0	1	0	0	0	0	0	0	0	0	1	0	0	0	0	1	0	1	1	0	0	0	0	1	0	0	1	0	0	0	0	0	0	0	0	0	0
COX6A2	cytochrome c oxidase subunit VIa polypeptide 2	100	BM712970	BM712970	206353_at	0	0	0	0	0	0	1	0	0	1	0	0	1	0	0	0	0	0	0	0	0	0	1	0	0	0	0	0	0	0	0	0	0	1	0	1	1	0	1	1	0	0	1
NDUFA9	NADH dehydrogenase (ubiquinone) 1 alpha subcomplex, 9, 39kDa	101	BM546373	BM546373	208969_at	0	0	0	0	0	0	0	0	0	1	0	0	0	0	0	0	0	0	0	0	0	0	0	0	0	1	1	0	0	1	0	1	0	0	0	0	0	0	0	0	0	0	0
UQCRC2	ubiquinol-cytochrome c reductase core protein II	102	AK094006	AK094006	200883_at	0	1	0	0	0	0	1	0	0	0	0	0	0	0	0	0	0	0	1	0	0	1	1	0	1	0	0	0	0	0	0	0	0	1	0	1	0	0	0	0	0	0	0
COX11	COX11 homolog, cytochrome c oxidase assembly protein (yeast)	103	AK124809	AK124809	203551_s_at	0	0	0	0	0	0	0	0	0	0	0	0	0	0	0	1	0	0	1	0	0	0	0	0	0	0	1	0	0	0	0	1	1	0	0	0	0	0	0	0	1	0	0
ATP5G2	ATP synthase, H+ transporting, mitochondrial F0 complex, subunit c (subunit 9), isoform 2	104	CR593432	CR593432	208764_s_at	0	0	0	0	0	0	0	0	0	0	0	0	0	0	0	0	0	0	0	0	0	1	0	1	0	0	0	0	0	0	1	0	0	0	0	1	0	0	0	0	0	0	0
ATP5G2	ATP synthase, H+ transporting, mitochondrial F0 complex, subunit c (subunit 9), isoform 2	105	CR593432	CR593432	207552_at	0	0	0	0	0	0	0	0	0	1	0	0	0	0	0	0	0	0	0	0	0	0	0	0	0	1	0	0	0	1	0	1	1	1	0	1	0	0	0	0	0	0	0
