# Supplementary material for: SLEPR: A Sample-Level Enrichment-Based Pathway Ranking Method — Seeking Biological Themes through Pathway-Level Consistency
Source: PLoS One. 2008 Sep 26;3(9):e3288. doi: 10.1371/journal.pone.0003288 (PMC2546449; doi:10.1371/journal.pone.0003288)
Supplement: Table S4 — The complete list of SLEPR analysis result of GSEA annotations for NGT vs. DM2 comparison with two-side MADe option for highly or lowly expressed genes in NGT. (0.30 MB XLS) [file pone.0003288.s008.xls]

## Sheet: WPS
TermName	Term	Class_Diff_Ranking	Pval_Sum_Ranking	Combined_Ranking	Permutated_P_Val	FDR_q_Val
Mitochondrial genes	MITOCHONDRIA	0.470588	2.82759	1.33063	2.67142e-06	0.003
Genes upreglated in peripheral blood lymphocytes (PBLs) of stable, immunosuppressed patients with a well functioning kidney transplant relative to PBLs of normal healthy blood donors (Delta values were chosen to minimize the minimize the median FDR a	FLECHNER_KIDNEY_TRANSPLANT_WELL_PBL_UP	0.588235	1.78784	1.05167	1.24666e-05	0.007
PGC related genes	PGC	0.470588	1.97197	0.927987	2.93856e-05	0.011
Genes expressed in T-cell acute lymphocytic leukemia	CHIARETTI_T_ALL_DIFF	0.588235	1.5636	0.919767	3.11665e-05	0.00875
Mitochondrial genes	HUMAN_MITODB_6_2002	0.352941	2.51346	0.887103	4.00712e-05	0.009
Genes 2fold upregulated by insulin	ROME_INSULIN_2F_UP	0.529412	1.60727	0.850907	4.36331e-05	0.00816667
Upregulated in the atria of healthy hearts, compared to venticles	ATRIA_UP	0.411765	1.48455	0.611286	0.000249332	0.04
Down-regulation is associated with increasing age in normal human kidney tissue from 74 patients	AGEING_KIDNEY_DN	0.470588	1.20682	0.567914	0.000333037	0.04675
Genes downregulated in response to glutamine starvation	PENG_GLUTAMINE_DN	0.352941	1.48779	0.525103	0.000446126	0.0556667
Cancer related genes that are also transcription factors	BRENTANI_TRANSCRIPTION_FACTORS	0.470588	1.00716	0.473957	0.000685663	0.077
Top 100 nearest neighbor genes positively associated with MLL T-ALL cases	FERRANDO_MLL_T_ALL_UP	0.411765	1.12213	0.462054	0.000774711	0.0790909
Selected differentially expressed genes in K562 cells after hemin treatment	ADDYA_K562_HEMIN_TREATMENT	0.529412	0.854949	0.45262	0.000853963	0.0799167
Cancer related genes involved in cell adhesion and metalloproteinases	BRENTANI_CELL_ADHESION	0.411765	1.0244	0.421812	0.00114069	0.0985385
Oxidative Phosphorylation	MOOTHA_VOXPHOS	0.294118	1.43039	0.420704	0.00115227	0.0924286
Downregulated by UV-B light in normal human epidermal keratinocytes	UVB_NHEK2_DN	0.411765	1.00091	0.412139	0.00125735	0.0941333
Genes which comprise the top 1% of highly interconnected genes (major hubs) that account for most of the interactions in the reconstructed regulatory networks from expression profiles in human B cells.	BASSO_REGULATORY_HUBS	0.352941	1.11478	0.393451	0.00148976	0.104563
Genes involved in mRNA splicing	MRNA_SPLICING	0.352941	1.10479	0.389928	0.00154052	0.101765
Up-regulated following treatment with Et-743 at any timepoint in at least 8 of 11 sarcoma cell lines	ET743_SARCOMA_UP	0.411765	0.905178	0.37272	0.00179519	0.112
Genes involved in mRNA processing	MRNA_PROCESSING	0.411765	0.899697	0.370463	0.00182992	0.108158
Proliferation related genes	PROLIFERATION_GENES	0.294118	1.20306	0.35384	0.00215227	0.12085
Upregulated in the ventricles of healthy hearts, compared to atria	VENTRICLES_UP	0.235294	1.45739	0.342914	0.0024016	0.128429
Up-regulation by infection of human pulmonary epithelian cells (A549) with respiratory syncytial virus (RSV) is inhibited by the anti-viral drug ribavirin	RIBAVIRIN_RSV_DN	0.352941	0.955463	0.337222	0.00254319	0.129818
PURINE_METABOLISM	PURINE_METABOLISM	0.411765	0.816563	0.336232	0.00257168	0.125565
Upregulated genes in lung tissue of smokers with chronic obstructive pulmonary disease (COPD) vs smokers without disease (GOLD-2 vs GOLD-0)	NING_COPD_UP	0.235294	1.30063	0.30603	0.00336776	0.157583
Upregulated by induction of exogenous BRCA1 in EcR-293 cells	BRCA1_OVEREXP_UP	0.352941	0.831263	0.293387	0.00379252	0.17036
Downregulated by induction of exogenous BRCA1 in EcR-293 cells	BRCA1_OVEREXP_DN	0.294118	0.969323	0.285095	0.0041496	0.179231
Age-upregulated in the human frontal cortex	AGEING_BRAIN_UP	0.235294	1.20443	0.283395	0.00421549	0.175333
Genes upregulated in AML samples of the FAB class M7	ROSS_FAB_M7	0.352941	0.776437	0.274037	0.00464025	0.186107
Genes upregulated in human pulmonary endothelial cells under hypoxic conditions or after exposure to AdCA5, an adenovirus carrying constitutively active hypoxia-inducible factor 1 (HIF-1alpha).	MANALO_HYPOXIA_UP	0.294118	0.912213	0.268298	0.00492253	0.190621
Downregulated in corneal fibroblasts after interleukin-1 treatment (Tables 1 and 3)	IL1_CORNEA_DN	0.352941	0.748523	0.264185	0.00515049	0.1928
Genes downregulated in response to rapamycin starvation	PENG_RAPAMYCIN_DN	0.294118	0.894932	0.263215	0.00521015	0.188742
Genes overexpressed in leukemia cells.	CHIARETTI_T_ALL	0.294118	0.879263	0.258607	0.00543099	0.190594
Down-regulation is associated with increasing age in normal human kidney tissue from 74 patients, and expression is higher in kidney than in whole blood	AGEING_KIDNEY_SPECIFIC_DN	0.235294	1.07656	0.253308	0.00577738	0.196606
HISTIDINE_METABOLISM	HISTIDINE_METABOLISM	0.352941	0.711266	0.251035	0.00594123	0.196235
50 most interesting genes upregulated by the combination of TSA and DAC in at least one of four pancreatic cancer cell lines, but not in normal (HPDE) cells	TSADAC_PANC50_UP	0.352941	0.711109	0.25098	0.00595191	0.190971
Genes downregulated in response to leucine starvation	PENG_LEUCINE_DN	0.352941	0.699022	0.246714	0.00619679	0.193306
Selected up-regulated genes in patient MM cells versus normal twin PCs	MUNSHI_MM_VS_PCS_UP	0.235294	1.04799	0.246585	0.00620659	0.188378
Top 50 genes differentially expressed in CD138-enriched tonsil plasma cells and CD138-enriched bone marrow plamsa cells.	ZHAN_TONSIL_BONEMARROW	0.352941	0.691308	0.243991	0.00637044	0.188263
TRANSLATION_FACTORS	TRANSLATION_FACTORS	0.352941	0.687161	0.242528	0.00649599	0.187051
Down-regulated with stable, ectopic overexpression of BRCA1 in DU-145 human prostate cancer cell lines, compared to neo-only controls	BRCA1_OVEREXP_PROSTATE_DN	0.352941	0.67785	0.239241	0.00670703	0.1883
Cancer related genes involved in protein modification	BRENTANI_PROTEIN_MODIFICATION	0.294118	0.806534	0.237216	0.00686287	0.187976
Genes overexpressed in polyclonal plasmablastic cells (PPCs) as compared to mature plasma cells isolated from tonsils (TPCs) and mature plasma cells isolated from bone marrow (BMPCs).	TARTE_MATURE_PC	0.235294	1.00397	0.236229	0.00694746	0.185762
Up-regulated by expression of p210(BCR-ABL) in human leukemia (HL-60) cells; detected by Affymetrix arrays	BCRABL_HL60_AFFY_UP	0.294118	0.800256	0.235369	0.00700356	0.182907
Genes up-regulated 4 hours following arsenic treatment that discriminate arsenic from other stress agents	STRESS_ARSENIC_SPECIFIC_UP	0.294118	0.799691	0.235203	0.00701425	0.179023
Genes part of the BCL2 family and regulatory network	BCL2_FAMILY_AND_REG_NETWORK	0.352941	0.660889	0.233255	0.00716028	0.178689
Up-regulated in a medulloblastoma cell line resistant to both BCNU and O6-BG, compared to sensitive parent line (D-341 MED)	O6BG_RESIST_MEDULLOBLASTOMA_DN	0.294118	0.776063	0.228254	0.00757257	0.18487
Down-regulated in fibroblasts following infection with human cytomegalovirus (at least 3-fold, with Affymetrix change call, in at least two consectutive timepoints)	CMV_HCMV_TIMECOURSE_ALL_DN	0.235294	0.953285	0.224302	0.00791541	0.189128
Genes upregulated in response to glutamine starvation	PENG_GLUTAMINE_UP	0.176471	1.26859	0.223868	0.00794924	0.185979
Down-regulated at 8 hours following treatment of XPB/TTD fibroblasts with 3 J/m^2 UVC	UVC_TTD_8HR_DN	0.176471	1.25465	0.22141	0.00821549	0.188286
Regulated by UV-B light in normal human epidermal keratinocytes	UVB_NHEK3_ALL	0.235294	0.919232	0.21629	0.00871683	0.19578
G-alpha-q activates phospholipase C, resulting in calcium influx and increasing protein kinase C activity.	ST_GAQ_PATHWAY	0.352941	0.600068	0.211789	0.00911131	0.200627
Downregulated in correlation with incipient Alzheimer&apos;s Disease, in the CA1 region of the hippocampus	ALZHEIMERS_INCIPIENT_DN	0.176471	1.19534	0.210943	0.00916741	0.197981
Genes significantly associated with MRD on day 46	FLOTHO_CASP8AP2_MRD_DIFF	0.235294	0.89387	0.210322	0.00925378	0.196075
Genes involved in fatty acid metabolism	FATTY_ACID_METABOLISM	0.352941	0.594225	0.209726	0.00930365	0.193481
The following tables are gene lists which included differentially expressed genes with at least two-fold changes (Sig log-average &gt;1) in 4 out of 4 comparisons as described in the text Down-regulated	CHEN_HOXA5_TARGETS_DN	0.235294	0.889736	0.20935	0.00934639	0.190836
PROPANOATE_METABOLISM	PROPANOATE_METABOLISM	0.294118	0.697082	0.205024	0.00979697	0.196464
Increased expression in NPMc+ leukemias	ALCALAY_AML_NPMC_UP	0.294118	0.693835	0.204069	0.00986109	0.194281
Genes involved in electron transport	ELECTRON_TRANSPORT_CHAIN	0.235294	0.848053	0.199542	0.0104212	0.201776
Down-regulated in human granulosa cells stimulated with follicle stimulation hormone (FSH)	FSH_GRANULOSA_DN	0.294118	0.651582	0.191642	0.0113402	0.21225
Down-regulated in human granulosa cells stimulated with luteinizing hormone (LH)	LH_GRANULOSA_DN	0.294118	0.651582	0.191642	0.0113402	0.21225
Identification of HCL-specific genes, The analysis identified 89 genes that are differentially expressed in HCL versus all the other samples	BASSO_HCL_DIFF	0.294118	0.644645	0.189601	0.0116037	0.213623
TRYPTOPHAN_METABOLISM	TRYPTOPHAN_METABOLISM	0.235294	0.795521	0.187181	0.0118468	0.214581
Genes overexpressed in polyclonal plasmablastic cells (PPCs), mature plasma cells isolated from tonsils (TPCs), and mature plasma cells isolated from bone marrow (BMPCs), as compared to B cells purified from peripheral blood (PBBs) and tonsils (TBCs)	TARTE_PC	0.294118	0.6291	0.185029	0.0121051	0.215778
Genes (n = 109) significantly upregulated in RD-EF and also highly expressed in EFT	ZHANG_EFT_EWSFLI1_UP	0.235294	0.784648	0.184623	0.0121451	0.213109
GLUTAMATE_METABOLISM	GLUTAMATE_METABOLISM	0.352941	0.522501	0.184412	0.0121781	0.2104
Mouse genes associated with signal transduction through calcium, calcineurin, and NF-AT.	CALCINEURIN_NF_AT_SIGNALING	0.176471	1.02551	0.180972	0.0126144	0.214636
Down-regulated following stable re-expression of BAF57 in Bt549 breast cancer cells that lack functional BAF57	BAF57_BT549_DN	0.352941	0.506082	0.178617	0.0128994	0.216209
Downregulated in human lymphocytes from old individuals, compared to young	AGEING_LYMPH_DN	0.294118	0.606492	0.17838	0.0129377	0.213662
The processes pertinent to the integrated function of a cell.	CELL_GROWTH_AND_OR_MAINTENANCE	0.294118	0.600547	0.176631	0.0132226	0.215203
Reduced expression in XPC-defective fibroblasts, compared to normal fibroblasts, following treatment with cisplatin	CIS_XPC_DN	0.294118	0.600062	0.176489	0.0132511	0.212586
Human CD34 enriched transcription factors	HUMAN_CD34_ENRICHED_TRANSCRIPTION_FACTORS	0.294118	0.555057	0.163252	0.015317	0.242268
RIBOSOMAL_PROTEINS	RIBOSOMAL_PROTEINS	0.176471	0.896209	0.158155	0.0163286	0.254681
Up-regulated at any timepoint up to 24 hours following infection of HEK293 cells with reovirus strain T3Abney	REOVIRUS_HEK293_UP	0.176471	0.892974	0.157584	0.0164835	0.253575
Down-regulated at 4 hours following treatment of XPB/TTD fibroblasts with 3 J/m^2 UVC	UVC_TTD_4HR_DN	0.117647	1.31016	0.154136	0.0171612	0.260432
Cancer related genes involved in the cell signaling	BRENTANI_SIGNALING	0.235294	0.648712	0.152638	0.017537	0.262587
Downregulated genes in lung tissue of smokers with chronic obstructive pulmonary disease (COPD) vs smokers without disease (GOLD-2 vs GOLD-0)	NING_COPD_DN	0.294118	0.502995	0.14794	0.0187231	0.276658
Down-regulated at any timepoint following treatment of WS1 human skin fibroblasts with UVC at a high dose (50 J/m^2) (clusters d1-d9)	UVC_HIGH_ALL_DN	0.117647	1.25665	0.147841	0.0187649	0.273675
Down-regulated in human glioma cells (T98) at 48 hours following treatment with interferon-beta	IFN_BETA_GLIOMA_DN	0.235294	0.612621	0.144146	0.0196144	0.282397
Down-regulated at 4 hours following treatment of human lymphocytes (TK6) with a low dose of methyl methanesulfonate (MMS)	MMS_HUMAN_LYMPH_LOW_4HRS_DN	0.235294	0.610382	0.143619	0.0197489	0.280734
Down-regulated in fibroblasts following infection with human cytomegalovirus (at least 3-fold, with Affymetrix change call, in at least two consectutive timepoints), with maximum change at 14 hours	CMV_HCMV_TIMECOURSE_14HRS_DN	0.235294	0.605985	0.142585	0.0200525	0.281488
Genes downregulated in VH3-21+ B-CLL	FALT_BCLL_DN	0.294118	0.481968	0.141755	0.0202146	0.280259
BETA_ALANINE_METABOLISM	BETA_ALANINE_METABOLISM	0.294118	0.47566	0.1399	0.0207845	0.284646
Downregulated by TPA at two consecutive timepoints between 12-48 hrs in sensitive HL-60 cells	TPA_SENS_LATE_DN	0.235294	0.592033	0.139302	0.0208923	0.282675
Acetaminophen selectively inhibits Cox-3, which is localized to the brain, and yields the toxic metabolite NAPQI when processed by CAR in the liver.	ACETAMINOPHENPATHWAY	0.235294	0.582003	0.136942	0.0214568	0.286857
Up-regulated mRNAs in monocyte-derived DCs	HOHENKIRK_MONOCYTE_DEND_UP	0.235294	0.580681	0.136631	0.0215343	0.284506
Upregulated by TPA at two consecutive timepoints between 15min-3hrs in resistant HL-525 cells	TPA_RESIST_EARLY_UP	0.235294	0.57409	0.13508	0.0218887	0.285826
Regulated by UV-B light in normal human epidermal keratinocytes, cluster 2	UVB_NHEK3_C2	0.235294	0.571006	0.134354	0.0220641	0.284805
Upregulated by UV-B light in normal human epidermal keratinocytes, cluster 1	UVB_NHEK1_C1	0.176471	0.755153	0.133262	0.0223161	0.284784
Gi and Go proteins are members of the same family that transduce cellular signals through both their alpha and beta subunits.	ST_G_ALPHA_I_PATHWAY	0.235294	0.562998	0.13247	0.0225957	0.285112
Genes upreglated in well functioning transplanted kidney biopsies from stable, immunosuppressed recipients relative to normal healthy donor kidney biopsies (median FDR &lt; 0.16% per comparison)	FLECHNER_KIDNEY_TRANSPLANT_WELL_UP	0.0588235	2.20845	0.129909	0.0233152	0.290922
Genes up-regulated by MYC in HUVEC (umbilical vein endothelial cell)	MENSSEN_MYC_UP	0.235294	0.528816	0.124427	0.0250917	0.309648
Commonly downregulated in fibroblasts from Werner Syndrome and old individuals, compared to young	OLDWERNER_FIBRO_DN	0.294118	0.419456	0.123369	0.0253802	0.309804
Regulated by UV-B light in normal human epidermal keratinocytes, cluster 8	UVB_NHEK3_C8	0.294118	0.395099	0.116206	0.0277827	0.335484
Upregulated by UV-B light in normal human epidermal keratinocytes	UVB_NHEK2_UP	0.235294	0.492066	0.11578	0.0279216	0.333574
Up-regulated at any timepoint following treatment of XPB/TTD fibroblasts with 3 J/m^2 UVC	UVC_TTD_ALL_UP	0.235294	0.482917	0.113628	0.0287427	0.339768
Downregulated by TPA at two consecutive timepoints between 2-24hrs in sensitive HL-60 cells	TPA_SENS_MIDDLE_DN	0.176471	0.634632	0.111994	0.0294248	0.344208
Upregulated by UV-B light in squamous cell carcinoma cells	UVB_SCC_UP	0.235294	0.471175	0.110865	0.0300374	0.347753
Genes up-regulated in VH3-21+ B-CLL	FALT_BCLL_UP	0.235294	0.464032	0.109184	0.0308237	0.353214
Genes related to PIP3 signaling in B lymphocytes	SIG_PIP3_SIGNALING_IN_B_LYMPHOCYTES	0.235294	0.447143	0.10521	0.0327382	0.371364
Myc-responsive genes reported in multiple systems	MYC_TARGETS	0.235294	0.446628	0.105089	0.0328638	0.36906
Upregulated in the left ventricle myocardium of patients with heart failure following implantation of a left ventricular assist device	LVAD_HEARTFAILURE_UP	0.176471	0.593371	0.104713	0.0330436	0.367406
LYSINE_DEGRADATION	LYSINE_DEGRADATION	0.235294	0.444569	0.104605	0.0330917	0.364333
Down-regulated in two Et-743-resistant cell lines (chondrosarcoma and ovarian carcinoma) compared to sensitive parental lines	ET743_RESIST_DN	0.235294	0.440708	0.103696	0.0336037	0.366379
Down-regulated in fibroblasts at 6 hours following infection with human cytomegalovirus (CMV)	CMV_HCMV_6HRS_DN	0.235294	0.440401	0.103624	0.0336251	0.363087
Up-regulated in an MGMT-deficient glioma cell line (A172) at 24 hours following treatment with BCNU	BCNU_GLIOMA_NOMGMT_24HRS_UP	0.235294	0.438149	0.103094	0.0340071	0.363714
50 most interesting genes upregulated by TSA treatment in at least one of four pancreatic cancer cell lines, but not in normal (HPDE) cells	TSA_PANC50_UP	0.235294	0.437559	0.102955	0.0340784	0.361038
Genes upregulated in Ig-unmutated non-VH3-21 B-CL	FALT_BCLL_IG_MUTATED_VS_WT_DN	0.235294	0.429853	0.101142	0.0352084	0.369523
The 672 significantly changing genes	RUTELLA_HEMATOGFSNDCS_DIFF	0.0588235	1.70829	0.100488	0.0354924	0.369056
Genes downregulated in major depressive disorder (p &lt; 0.05, fold change &gt; 1.4, mean average difference &gt; 150 in at least one of the groups, called present in greater than 20% of all samples)	ASTON_DEPRESSION_DN	0.176471	0.568162	0.100264	0.0356545	0.367339
Wnt signaling genes	WNT_SIGNALING	0.235294	0.41823	0.098407	0.0367427	0.375109
Upregulated by H2O2 in CSB-rescued fibroblasts (Table 1, cluster 1)	H2O2_CSBRESCUED_C1_UP	0.235294	0.41316	0.0972141	0.0375049	0.379441
LIMONENE_AND_PINENE_DEGRADATION	LIMONENE_AND_PINENE_DEGRADATION	0.235294	0.407541	0.0958921	0.0384346	0.385375
Down-regulated in human granulosa cells by the gonadotropins LH and FSH, as well as by cAMP-stimulator forskolin	GN_CAMP_GRANULOSA_DN	0.235294	0.406082	0.0955486	0.0386616	0.384221
Up-regulated at48 hours following treatment with Et-743 in at least 6 of 8 sarcoma cell lines	ET743_SARCOMA_72HRS_UP	0.176471	0.537208	0.0948015	0.039268	0.386825
BUTANOATE_METABOLISM	BUTANOATE_METABOLISM	0.235294	0.395293	0.0930102	0.0402244	0.3928
Genes upregulated in multiple myeloma (MM) cells versus the normal plasma cells of patients&apos; identical twins.	MUNSHI_MM_UP	0.117647	0.782754	0.0920888	0.0408023	0.395009
Upregulated in samples of gastric cancer refractory to 5-FU/cisplatin treatment, compared to chemosensitive controls	REFRACTORY_GASTRIC_UP	0.235294	0.391055	0.092013	0.0408379	0.391974
CSR (Serum Response) signature for activated genes (Stanford)	CHANG_SERUM_RESPONSE_UP	0.176471	0.51673	0.0911877	0.0413535	0.393559
Up-regulated in fibroblasts following infection with human cytomegalovirus (at least 3-fold, with Affymetrix change call, in at least two consectutive timepoints), with maximum change at 48 hours	CMV_HCMV_TIMECOURSE_48HRS_UP	0.176471	0.507582	0.0895733	0.0426447	0.402437
Up-regulated in fibroblasts following infection with human cytomegalovirus (at least 3-fold, with Affymetrix change call, in at least two consectutive timepoints), with maximum change at 20 hours	CMV_HCMV_TIMECOURSE_20HRS_UP	0.176471	0.501043	0.0884194	0.043455	0.406667
Regulated by UV-B light in normal human epidermal keratinocytes, cluster 5	UVB_NHEK3_C5	0.235294	0.373757	0.0879428	0.0439127	0.407554
Genes up-regulated in DC stimulated for 8 and 48 h	LINDSTEDT_DEND_UP	0.235294	0.371844	0.0874926	0.0442404	0.40723
Prognosis-associated probe sets	YAGI_AML_PROG_ASSOC	0.176471	0.489578	0.0863961	0.0448655	0.409626
Genes upreglated in peripheral blood lymphocytes (PBLs) of patients who underwent acute rejection of a kidney transplant relative to PBLs of immunosuppressed patients with a well functioning kidney transplant (Delta values were chosen to minimize the	FLECHNER_KIDNEY_TRANSPLANT_REJECTION_PBL_UP	0.235294	0.363408	0.0855077	0.0453339	0.410565
Genes up-regulated by MYC in 293T (transformed fetal renal cell).	COLLER_MYC_UP	0.176471	0.479285	0.0845797	0.0458718	0.412112
Upregulated by sodium arsenite in fibroblasts (Clusters 1, 2, and 3)	AS3_FIBRO_UP	0.176471	0.477581	0.084279	0.0460249	0.406976
Upregulated late by sodium arsenite in fibroblasts (Cluster 3)	AS3_FIBRO_C3	0.176471	0.477581	0.084279	0.0460249	0.406976
Upregulated by TGF-beta treatment of skin fibroblasts at 30 min (clusters 1-3)	TGFBETA_EARLY_UP	0.176471	0.473999	0.0836469	0.0463402	0.406562
Genes differentially expressed in CD34 cells from patients with low-risk and high-risk MDS	HOFMANN_MDS_CD34_LOW_AND_HIGH_RISK	0.235294	0.354426	0.0833942	0.0465156	0.404938
Downregulated by TPA at two consecutive timepoints between 15min-3hrs in sensitive HL-60 cells	TPA_SENS_EARLY_DN	0.176471	0.466895	0.0823932	0.0474194	0.409631
Genes known to be induced by hypoxia	HYPOXIA_REVIEW	0.176471	0.45727	0.0806948	0.0483179	0.414206
Downregulated in HL-60 promyeloid leukemic cells after treatment with the cytotoxic drug cantharidin	CANTHARIDIN_DN	0.235294	0.340683	0.0801608	0.0485797	0.413295
Genes upreglated in acute rejection transplanted kidney biopsies relative to well functioning transplanted kidney biopsies from stable, immunosuppressed, recipients (median FDR &lt; 0.14% per comparison)	FLECHNER_KIDNEY_TRANSPLANT_REJECTION_UP	0.176471	0.45369	0.080063	0.0487231	0.411398
Genes enriched in CD45RAintCD7- vs CD45RAhiCD7hi HPCs	HADDAD_CD45CD7_PLUS_VS_MINUS_DN	0.176471	0.450595	0.0795167	0.0490071	0.407667
Genes upregulated in human hematopoietic stem cells of the line CD45RA(int) CD7- versus CD45RA(hi) CD7+.	HADDAD_HSC_CD7_DN	0.176471	0.450595	0.0795167	0.0490071	0.407667
Up-regulated at 24 hours following treatment of human lymphocytes (TK6) with a high dose of bleomycin	BLEO_HUMAN_LYMPH_HIGH_24HRS_UP	0.235294	0.326749	0.0768822	0.0507542	0.419096
Down-regulated at any timepoint following treatment of XPB/TTD fibroblasts with 3 J/m^2 UVC	UVC_TTD_ALL_DN	0.0588235	1.30478	0.0767518	0.0508157	0.41654
FATTY_ACID_BIOSYNTHESIS_PATH_2	FATTY_ACID_BIOSYNTHESIS_PATH_2	0.176471	0.42508	0.075014	0.0520695	0.423725
Expressed gene profile of ATSCs and ATSC-TERT cells and partial list of genes that were upregulated in ATSC-TERT cells	KANG_TERT_UP	0.235294	0.317611	0.074732	0.0522627	0.422237
Retinoid up-regulated genes in APL fusion protein expressing cells	PARK_RARALPHA_UP	0.235294	0.313541	0.0737743	0.0529804	0.424979
MRNA_PROCESSING_REACTOME	MRNA_PROCESSING_REACTOME	0.176471	0.413779	0.0730199	0.0534069	0.425362
Cancer related genes involved in the cell cycle	BRENTANI_CELL_CYCLE	0.176471	0.413016	0.0728852	0.0535209	0.423268
Myb-regulated genes	LEI_MYB_REGULATED_GENES	0.176471	0.4014	0.0708353	0.0547872	0.430252
Extracellular signaling peptides exert biological effects via G-protein coupled receptors (GPCRs), which activate intracellular GTPases.	BIOPEPTIDESPATHWAY	0.176471	0.401179	0.0707962	0.0548264	0.427569
PHOSPHATIDYLINOSITOL_SIGNALING_SYSTEM	PHOSPHATIDYLINOSITOL_SIGNALING_SYSTEM	0.176471	0.399472	0.070495	0.0550445	0.42631
Down-regulated in fibroblasts at 6 hours following infection with either human cytomegalovirus (CMV) or UV-inactivated CMV	CMV_UV-CMV_COMMON_HCMV_6HRS_DN	0.176471	0.397787	0.0701978	0.0552235	0.424767
Pro-inflammatory IL-5 is secretes by activated T cells, eosinophils, and mast cells, and stimulates the proliferation and activation of eosinophils in bone marrow.	IL5PATHWAY	0.176471	0.390396	0.0688934	0.0563856	0.430755
Insulin regulates glucose levels via Ras-mediated transcriptional activation.	INSULINPATHWAY	0.235294	0.292063	0.0687207	0.0565138	0.428818
Up-regulated in the environmental stress response in human fibroblasts (regulated similarly by gamma and UV rediation and 4-NQO)	ESR_FIBROBLAST_UP	0.235294	0.28991	0.0682141	0.0567872	0.428
Down-regulated consistently at 6-24 hours following treatment of WS1 human skin fibroblasts with UVC at a high dose (50 J/m^2) (cluster d2)	UVC_HIGH_D2_DN	0.176471	0.380204	0.0670948	0.0578958	0.433447
Genes up-regulated by TNFA in Hc cells (normal hepatocyte)	OSAWA_TNFA_HEPATOCYTE_UP	0.176471	0.378149	0.0667321	0.058106	0.432139
The 70 most significantly up-regulated genes in MM in comparison with normal bone marrow PCs	ZHAN_MULTIPLE_MYELOMA_VS_NORMAL_UP	0.176471	0.37406	0.0660105	0.0587061	0.43373
These are genes identified by simple statistical criteria as differing in their mRNA expresssion between WTs and fetal kidneys LOW	LI_FETAL_VS_WT_KIDNEY_UP	0.176471	0.370153	0.0653212	0.0596812	0.438052
Upregulated by hypoxia in renal cells, and downregulated with reoxygenation	HYPOXIA_REG_UP	0.176471	0.369364	0.0651818	0.0598833	0.436682
Genes on chromosome 1 with copy-number-driven expression in pancreatic adenocarcinoma.	AGUIRRE_PANCREAS_CHR12	0.176471	0.367487	0.0648506	0.0602725	0.436684
INTEGRIN_MEDIATED_CELL_ADHESION_KEGG	INTEGRIN_MEDIATED_CELL_ADHESION_KEGG	0.176471	0.36182	0.0638505	0.0611175	0.439968
The TGF-beta receptor responds to ligand binding by activating the SMAD family of transcriptional regulations, commonly blocking cell growth.	TGFBPATHWAY	0.176471	0.360558	0.0636279	0.0614559	0.439586
Transient down-regulation is associated with transient cisplatin resistance in a human squamous cell lung cancer line (NCI-H2170)	CIS_RESIST_LUNG_DN	0.176471	0.35958	0.0634553	0.0616518	0.438196
Downregulated by sulindac at 16 hrs in SW260 colon carcinoma cells	HDACI_COLON_SUL16HRS_DN	0.176471	0.352372	0.0621833	0.0635592	0.448912
Genes expressed specifically in human placental tissue	HUMAN_TISSUE_PLACENTA	0.176471	0.351694	0.0620637	0.0636928	0.447044
Progressively down-regulated through 18 hours following treatment of WS1 human skin fibroblasts with UVC at a high dose (50 J/m^2) (cluster d6)	UVC_HIGH_D6_DN	0.176471	0.347156	0.0612628	0.0645663	0.45036
A-kinase anchor protein 13 (AKAP13) localizes protein kinase A holoenzyme and is a nucleotide exchange factor for Rho/Rac.	AKAP13PATHWAY	0.176471	0.346754	0.0611918	0.0647133	0.448599
Up-regulated in an MGMT-deficient glioma cell line (A172) at 48 hours following treatment with BCNU	BCNU_GLIOMA_NOMGMT_48HRS_UP	0.176471	0.346205	0.061095	0.0647694	0.446233
Selective estrogen receptor modulators downregulated signature	FRASOR_ER_DN	0.176471	0.344265	0.0607526	0.0650944	0.445738
Genes up-regulated by MYC in &gt;3 papers.	ZELLER_MYC_UP	0.176471	0.342523	0.0604453	0.0655227	0.445952
The SARS coronavirus has a 30kb RNA genome containing rep, a large gene encoding viral protease Mpro.	SARSPATHWAY	0.176471	0.338134	0.0596707	0.0668406	0.452181
BIOGENIC_AMINE_SYNTHESIS	BIOGENIC_AMINE_SYNTHESIS	0.176471	0.336202	0.0593297	0.0672297	0.45209
Expressed gene profile of ATSCs and ATSC-TERT cells and partial list of genes that were downregulated in ATSC-TERT cells	KANG_TERT_DN	0.176471	0.334328	0.0589991	0.0676901	0.452476
The mitogen-activated protein (MAP) kinase pathway is a common signaling mechanism and has four main sub-pathways: Erk, JNK/SAPK, p53, and ERK5.	MAPKPATHWAY	0.176471	0.33119	0.0584452	0.0685824	0.455728
Genes that distinguish pediatric acute myeloid leukemia (AML) subtype t(15;17)[PML-RAR-alpha].	ROSS_PML_RAR	0.176471	0.327158	0.0577337	0.0695022	0.459124
Genes down-regulated by interferon-gamma in colon,derm,iliac,aortic,lung endothelial cells	SANA_IFNG_ENDOTHELIAL_DN	0.176471	0.325226	0.0573928	0.0698994	0.459047
Genes upregulated in response to leucine starvation	PENG_LEUCINE_UP	0.117647	0.486691	0.0572577	0.0701496	0.458012
The survival and differentiation of granule cells in the brain is controlled by pro-growth PACAP and pro-apoptotic ceramides.	ST_GRANULE_CELL_SURVIVAL_PATHWAY	0.176471	0.323348	0.0570615	0.0703491	0.456659
Genes downregulated in AIDS-related primary effusion lymphoma (PEL) cells compared to normal B cells and other tumor subtypes.	KLEIN_PEL_UP	0.117647	0.48289	0.0568106	0.0707159	0.456402
Presenilin is required for gamma-secretase activity to activate Notch signaling; presenilin also inhibits beta-catenin in the Wnt/Frizzled pathway.	PS1PATHWAY	0.176471	0.321516	0.0567382	0.0707934	0.454291
Genes highly expressed in multiple myeloma (MM) versus immunoglobulin light chain amyloidosis (AL) in plasma cells.	ABRAHAM_MM_VS_AL_UP	0.176471	0.317626	0.0560517	0.0721558	0.460403
RNA_POLYMERASE	RNA_POLYMERASE	0.176471	0.317562	0.0560404	0.0722547	0.458429
Genes expressed in classic medulloblastomas. (p &lt; 0.01)	POMEROY_DESMOPLASIC_VS_CLASSIC_MD_DN	0.176471	0.313437	0.0553125	0.0736376	0.464579
VALINE_LEUCINE_AND_ISOLEUCINE_DEGRADATION	VALINE_LEUCINE_AND_ISOLEUCINE_DEGRADATION	0.176471	0.3116	0.0549883	0.0744078	0.466816
Genes that are upregulated in AML NPM1 mutant versus AML NPM1 wild type	VERHAAK_AML_NPM1_MUT_VS_WT_UP	0.176471	0.310991	0.0548808	0.0744826	0.464689
Genes in the TGF beta signaling pathway	TGF_BETA_SIGNALING_PATHWAY	0.176471	0.308312	0.054408	0.0751523	0.466276
Upregulated by sonic hedgehog (shh) expression in murine neuronal precursor cells	SHH_UP	0.176471	0.301597	0.0532231	0.0769751	0.474962
Downregulated by UV-B light in normal human epidermal keratinocytes	UVB_NHEK1_DN	0.176471	0.300099	0.0529586	0.0772636	0.474137
Liver selective genes	HSIAO_LIVER_SPECIFIC_GENES	0.176471	0.299769	0.0529005	0.0773874	0.472315
Hypoxia induces p53 accumulation and consequent apoptosis with p53-mediated cell cycle arrest, which is present under conditions of DNA damage.	P53HYPOXIAPATHWAY	0.176471	0.297195	0.0524462	0.0780508	0.473789
MYC target genes by ChIP in U-937,HL60 (leukemia),P493 (B-cell),T98G (glioblastoma),WS1 (fibroblast)	FERNANDEZ_MYC_TARGETS	0.117647	0.443682	0.0521978	0.0783108	0.472812
Down-regulated in fibroblasts following infection with human cytomegalovirus (at least 3-fold, with Affymetrix change call, in at least two consectutive timepoints), with maximum change at 48 hours	CMV_HCMV_TIMECOURSE_48HRS_DN	0.117647	0.441849	0.0519822	0.0786581	0.472369
Downregulated in the left ventricle myocardium of patients with heart failure following implantation of a left ventricular assist device	LVAD_HEARTFAILURE_DN	0.176471	0.294025	0.0518867	0.0788014	0.470713
Genes involved in proteasome degradation	PROTEASOME_DEGRADATION	0.176471	0.293144	0.0517313	0.0790365	0.469619
Upregulated by butyrate at 48 hrs in SW260 colon carcinoma cells	HDACI_COLON_BUT48HRS_UP	0.176471	0.291695	0.0514755	0.0797676	0.471468
ARGININE_AND_PROLINE_METABOLISM	ARGININE_AND_PROLINE_METABOLISM	0.176471	0.285018	0.0502973	0.0815067	0.479225
Genes that are reproducibly down-regulated in untreated or permanently tamoxifen-treated MaCa 3366/TAM (a tamoxifen-resistant, patient-derived mammary carcinoma xenograft) compared with untreated MaCa 3366 (a tamoxifen-sensitive, patient-derived mamm	BECKER_TAMOXIFEN_RESISTANT_DN	0.117647	0.426486	0.0501749	0.0816714	0.477693
EDGs with similar expression patterns in tonsil BCs and all or subsets of MM	ZHAN_MMPC_SIM_BC_AND_MM	0.176471	0.283991	0.050116	0.0817516	0.475684
Tenascin-C target genes	RUIZ_TENASCIN_TARGETS	0.117647	0.425725	0.0500853	0.0817988	0.473505
Up-regulated in human non-small cell lung carcinoma cell line H460 following 24-hour treatment with sodium butyrate	NAB_LUNG_UP	0.176471	0.28356	0.0500401	0.0819172	0.471759
Genes downregulated by HOXA9	DORSAM_HOXA9_DN	0.117647	0.423037	0.0497691	0.0824337	0.472311
Genes downregulated in PMNs upon migration to skin lesions	KNUDSEN_PMNS_DN	0.0588235	0.84213	0.0495371	0.0827881	0.471934
Myocyte enhancer factor MEF2 activates transcription of genes required for muscle cell differentiation and is inhibited by histone deacetylases.	HDACPATHWAY	0.117647	0.417379	0.0491034	0.0838005	0.475293
Inflammatory response pathway	INFLAMMATORY_RESPONSE_PATHWAY	0.176471	0.272085	0.048015	0.0855352	0.482693
Significantly differentially expressed genes in sickle cell patients	JISON_SICKLECELL_DIFF	0.0588235	0.807372	0.0474925	0.0868958	0.48792
Genes related to the insulin receptor pathway	SIG_INSULIN_RECEPTOR_PATHWAY_IN_CARDIAC_MYOCYTES	0.176471	0.268593	0.0473987	0.0871069	0.486672
Upregulated by DAC treatment in at least one of four pancreatic cancer cell lines, but not in normal (HPDE) cells	DAC_PANC_UP	0.176471	0.268452	0.0473739	0.0871264	0.484371
Down-regulated at 8 hours following treatment of XPB/CS fibroblasts with 3 J/m^2 UVC	UVC_XPCS_8HR_DN	0.0588235	0.796492	0.0468525	0.0882342	0.488113
Calpains promote formation of integrin adhesion clusters which recruit Rac to enable the formation of mature focal adhesions that do not contain calpain.	UCALPAINPATHWAY	0.176471	0.264909	0.0467486	0.0885717	0.487578
INOSITOL_METABOLISM	INOSITOL_METABOLISM	0.176471	0.264293	0.04664	0.0888611	0.486785
Upregulated by butyrate at 2 hrs in SW260 colon carcinoma cells	HDACI_COLON_BUT2HRS_UP	0.176471	0.263541	0.0465072	0.0891318	0.485898
Downregulated early by sodium arsenite in fibroblasts (Cluster 4)	AS3_FIBRO_C4	0.176471	0.263293	0.0464634	0.0892137	0.483995
Upregulated 2-fold in HT1080 cells 6 hours following treatment with any of interferons alpha, beta and gamma	IFN_ANY_UP	0.176471	0.263005	0.0464126	0.0893054	0.482163
Down-regulated in fibroblasts following infection with human cytomegalovirus (at least 3-fold, with Affymetrix change call, in at least two consectutive timepoints), with maximum change at 12 hours	CMV_HCMV_TIMECOURSE_12HRS_DN	0.176471	0.262264	0.0462819	0.0897418	0.482201
Genes overexpressed 3-fold or more in freshly isolated CD31- versus freshly isolated CD31+ cells	BOQUEST_CD31PLUS_VS_CD31MINUS_DN	0.176471	0.26215	0.0462618	0.0897533	0.479967
BLOOD VASCULAR EC	IRITANI_ADPROX_VASC	0.117647	0.392437	0.0461691	0.0898736	0.478332
STATIN_PATHWAY_PHARMGKB	STATIN_PATHWAY_PHARMGKB	0.176471	0.259169	0.0457357	0.0906011	0.479929
Down-regulated at any timepoint by treatment of human fibroblasts with UV light or 4-NQO, but not by gamma radiation	UV-4NQO_FIBRO_DN	0.176471	0.259083	0.0457205	0.0906198	0.477775
Activated G-protein coupled receptors stimulate cAMP production and thus activate protein kinase A, involved in a number of signal transduction pathways.	GSPATHWAY	0.176471	0.258583	0.0456323	0.0906963	0.475944
Genes related to CD40 signaling	SIG_CD40PATHWAYMAP	0.117647	0.383762	0.0451485	0.0911861	0.476288
Genes on chromosome 6 with copy-number-driven expression in pancreatic adenocarcinoma.	AGUIRRE_PANCREAS_CHR6	0.176471	0.250865	0.0442702	0.092366	0.480218
Down-regulated in ovarian epithelial cells (MCV152) 72 hours following FSH treatment, compared to untreated	FSH_OVARY_MCV152_DN	0.176471	0.249192	0.0439751	0.0927124	0.479797
Genes upregulated in human hematopoietic stem cells of the line CD45RA(hi) Lin- CD10+, which are biased toward developing into B cells, versus CD45RA(int) CD7- and CD45RA(hi) CD7+.	HADDAD_HSC_CD10_UP	0.0588235	0.739989	0.0435288	0.0934586	0.48144
JNKs are MAP kinases regulated by several levels of kinases (MAPKK, MAPKKK) and phosphorylate transcription factors and regulatory proteins.	ST_JNK_MAPK_PATHWAY	0.117647	0.36628	0.0430918	0.0942297	0.483196
The hepatocyte growth factor receptor c-Met stimulates proliferation and alters cell motility and adhesion on binding the ligand HGF.	METPATHWAY	0.176471	0.241425	0.0426045	0.0949412	0.484632
The 64 genes selected by the permutation method	ASTIER_FN_DIFF	0.117647	0.353919	0.0416375	0.0959786	0.48771
Genes highly correlated with the class anaplastic oligodendroglioma (determined by using the 20-feature k-NN class prediction model)	NUTT_GBN_VS_AO_DN	0.117647	0.348118	0.040955	0.0968833	0.49009
Down-regulated following treatment with Et-743 at any timepoint in at least 8 of 11 sarcoma cell lines	ET743_SARCOMA_DN	0.117647	0.34487	0.0405729	0.0974791	0.490892
Genes upregulated in fetal liver vs adult liver	FETAL_LIVER_VS_ADULT_LIVER_GNF2	0.176471	0.22705	0.0400676	0.0981469	0.492049
Genes upregulated in multiple myeloma cells exposed to the pro-proliferative cytokine IL-6 versus those co-cultured with bone marrow stromal cells.	CROONQUIST_IL6_STROMA_UP	0.176471	0.222583	0.0392794	0.099325	0.495742
Up-regulated in fibroblasts following infection with human cytomegalovirus (at least 3-fold, with Affymetrix change call, in at least two consectutive timepoints)	CMV_HCMV_TIMECOURSE_ALL_UP	0.0588235	0.665748	0.0391616	0.099504	0.494438
Genes related to radiation sensitivity	RADIATION_SENSITIVITY	0.117647	0.332172	0.0390791	0.0995833	0.492652
Fas ligand expression by T cells induces apoptosis in Fas-expressing, inactive B cells.	BBCELLPATHWAY	0.117647	0.331355	0.038983	0.0996785	0.490961
Genes associated with Myeloid cell proliferation and self-renewal	BROWN_MYELOID_PROLIF_AND_SELF_RENEWAL	0.117647	0.3297	0.0387883	0.099911	0.489956
The cAMP-regulated chloride channel CFTR (deficient in cystic fibrosis) is regulated by the surface-localized beta-adrenergic receptor.	CFTRPATHWAY	0.176471	0.218683	0.038591	0.100201	0.489243
Genes downregulated in response to glucose starvation	PENG_GLUCOSE_DN	0.0588235	0.644779	0.0379282	0.101091	0.49145
Genes basally silent, with hypermethylated promoters, upregulated by the combination of TSA and DAC in RKO cells	TSADAC_RKOSILENT_UP	0.176471	0.21333	0.0376465	0.101511	0.491366
Genes upregulated in follicular lymphoma (FL) and downregulated in diffuse B-cell lymphomas (DLBCL) (fold change of at least 3)	SHIPP_FL_VS_DLBCL_UP	0.117647	0.311553	0.0366533	0.103312	0.497936
Growth factor IGF-1 activates AKT, Gsk3-beta, and mTOR to promote muscle hypertrophy.	IGF1MTORPATHWAY	0.117647	0.310339	0.0365105	0.10353	0.496855
UBIQUITIN_MEDIATED_PROTEOLYSIS	UBIQUITIN_MEDIATED_PROTEOLYSIS	0.117647	0.307221	0.0361437	0.104229	0.498081
B cell antigen receptors (BCRs) activate tyrosine kinases and transiently increase tyrosine phosphorylation on binding to antigen.	BCRPATHWAY	0.176471	0.204725	0.0361279	0.104275	0.496191
Downregulated by UV-B light in normal human epidermal keratinocytes, cluster 6	UVB_NHEK1_C6	0.176471	0.204383	0.0360675	0.104374	0.494565
Downregulated in the atria of failing hearts (DCM and ICM) compared to healthy controls	HEARTFAILURE_ATRIA_DN	0.117647	0.30509	0.0358929	0.10462	0.493647
Obsolete by GO - was not defined before being made obsolete	CELL_CYCLE_REGULATOR	0.117647	0.304268	0.0357962	0.105003	0.493381
Genes related to PIP3 signaling in cardiac myocytes	SIG_PIP3_SIGNALING_IN_CARDIAC_MYOCTES	0.176471	0.201094	0.0354871	0.105391	0.493142
Down-regulated at any timepoint following treatment of both XPB/CS and XPB/TTD fibroblasts with 3 J/m^2 UVC	UVC_TTD-XPCS_COMMON_DN	0.117647	0.300712	0.0353779	0.105508	0.491643
Genes upregulated for epithelial plasticity in tumor progression	JECHLINGER_EMT_UP	0.117647	0.299742	0.0352638	0.105686	0.490434
The Wnt glycoprotein binds to membrane-bound receptors such as Frizzled to activate a number of signaling pathways, including that of beta-catenin.	WNTPATHWAY	0.117647	0.296485	0.0348806	0.106492	0.49214
CD40 up-regulated genes	BASSO_GERMINAL_CENTER_CD40_UP	0.117647	0.295368	0.0347492	0.106723	0.491189
Top 20 positive significant genes associated with calponin negative leiomyosarcoma tumors, versus other soft-tissue tumors.	SARCOMAS_LEIOMYOSARCOMA_UP	0.117647	0.291586	0.0343043	0.107649	0.493429
Down-regulated mRNAs in monocyte-derived DCs	HOHENKIRK_MONOCYTE_DEND_DN	0.117647	0.290451	0.0341707	0.107919	0.492654
Cyclin-dependent kinase inhibitor 2A is a tumor suppressor that induces G1 arrest and can activate the p53 pathway, leading to G2/M arrest.	ARFPATHWAY	0.176471	0.189706	0.0334775	0.109351	0.49717
Up-regulated at 8 hours following treatment of XPB/CS fibroblasts with 3 J/m^2 UVC	UVC_XPCS_8HR_UP	0.117647	0.284467	0.0334667	0.109366	0.495234
Upregulated both by expression of Hepatitis B virus HBx protein in normal hepatoctyes and by HBV infection in liver samples with chronic active hepatitis	HBX_HEP_UP	0.117647	0.282783	0.0332686	0.110001	0.496108
Obsolete by GO - mediates the adhesion of the cell to other cells or to the extracellular matrix.	CELL_ADHESION_MOLECULE_ACTIVITY	0.176471	0.188149	0.0332028	0.110149	0.494788
Up-regulated at any timepoint following treatment of XPB/CS fibroblasts with 3 J/m^2 UVC	UVC_XPCS_ALL_UP	0.117647	0.279571	0.0328908	0.110996	0.496606
These are genes identified by simple statistical criteria as differing in their mRNA expresssion between WTs and fetal kidneys HIGH	LI_FETAL_VS_WT_KIDNEY_DN	0.117647	0.277411	0.0326365	0.111921	0.498758
Down-regulated at any timepoint up to 24 hours following infection of HEK293 cells with reovirus strain T3Abney	REOVIRUS_HEK293_DN	0.0588235	0.554613	0.0326243	0.111938	0.496862
Endocytotic role of NDK, Phosphins and Dynamin	NDKDYNAMINPATHWAY	0.117647	0.268927	0.0316385	0.115019	0.508528
Growth factor IGF-1 stimulates growth and inhibits apoptosis by activating the MAP kinase pathway in a variety of cell types.	IGF1PATHWAY	0.176471	0.176651	0.0311737	0.116105	0.511318
Up-regulated in an MGMT+ glioma cell line (T98G) at 48 hours following treatment with BCNU	BCNU_GLIOMA_MGMT_48HRS_UP	0.117647	0.260644	0.030664	0.117304	0.514578
Upregulated in correlation with incipient Alzheimer&apos;s Disease, in the CA1 region of the hippocampus	ALZHEIMERS_INCIPIENT_UP	0.0588235	0.520374	0.0306102	0.117404	0.513016
Top 25 Genes Differentially Expressed in the Respective B-Cell Lymphocytic Leukemia Subgroups 17p13	HASLINGER_B_CLL_17P13	0.117647	0.258671	0.0304319	0.117827	0.512868
CYSTEINE_METABOLISM	CYSTEINE_METABOLISM	0.117647	0.256165	0.030137	0.118923	0.515637
Progressively down-regulated through 12 hours following treatment of WS1 human skin fibroblasts with UVC at a high dose (50 J/m^2) (cluster d4)	UVC_HIGH_D4_DN	0.117647	0.253174	0.0297852	0.119948	0.518085
The lipid S1P is an EDG1 ligand promoting chemotaxis via Rac1 and cell survival and proliferation via ERK activation.	EDG1PATHWAY	0.117647	0.251753	0.029618	0.120824	0.519866
Genes expressed specifically in human pancreas tissue	HUMAN_TISSUE_PANCREAS	0.117647	0.245231	0.0288507	0.123025	0.527317
Downregulated in gastric cancer cell lines reistant to doxorubicin, compared to parent chemosensitive lines	DOX_RESIST_GASTRIC_DN	0.117647	0.24239	0.0285165	0.124476	0.53151
Related catabolic pathways process arginine, histidine, glutamine, and proline through glutamate to alpha-ketoglutamate, which feeds into the citric acid cycle.	ARGININECPATHWAY	0.117647	0.241114	0.0283663	0.125199	0.532572
Downregulated by ectopic expression of NF90 in GHOST(3)CXCR4 cells	NF90_DN	0.176471	0.159647	0.028173	0.125752	0.532906
Upregulated by TPA at two consecutive timepoints between 2-24hrs in sensitive HL-60 cells	TPA_SENS_MIDDLE_UP	0.117647	0.235467	0.027702	0.127425	0.537962
Differentially expressed genes between high versus low ZAP70 cases with no known molecular aberrations	CHIARETTI_ZAP70_DIFF	0.176471	0.155195	0.0273874	0.128749	0.541517
Genes involved in fatty acid degradation	FATTY_ACID_DEGRADATION	0.117647	0.23221	0.0273188	0.129112	0.541019
Genes related to muscle myosin	MUSCLE_MYOSIN	0.117647	0.230891	0.0271637	0.129746	0.541654
Upregulated by expression of Hepatitis B virus HBx protein in normal hepatocytes (Hhep) (Fig. 3A+D)	HBX_NL_UP	0.117647	0.228884	0.0269275	0.130579	0.543111
Genes on chromosome 22 with copy-number-driven expression in pancreatic adenocarcinoma.	AGUIRRE_PANCREAS_CHR22	0.117647	0.224478	0.0264092	0.132469	0.548941
Genes involved in the environmental stress response that were not regulated following treatment of Werner syndrome fibroblasts with 4-nitroquinoline-1-oxide (4NQO)	4NQO_ESR_WS_UNREG	0.117647	0.223748	0.0263233	0.132817	0.54836
Up-regulated at 3hrs follwing VEGF treatment of human myometrial microvascular endothelial cells	VEGF_MMMEC_3HRS_UP	0.117647	0.222339	0.0261575	0.13367	0.549857
Members of the BCR signaling pathway	SIG_BCR_SIGNALING_PATHWAY	0.117647	0.220789	0.0259751	0.134784	0.552416
ALANINE_AND_ASPARTATE_METABOLISM	ALANINE_AND_ASPARTATE_METABOLISM	0.117647	0.220522	0.0259438	0.135212	0.552156
Genes whose expression is induced in human mast cells (MCs) by lipopolysaccharide treatment.	OKUMURA_MC_LPS	0.117647	0.219277	0.0257973	0.136053	0.553576
The top 100 genes upregulated following Apc loss at day 5 (day4)	SANSOM_APC_LOSS5_UP	0.117647	0.213971	0.0251731	0.139443	0.565325
The cytokine IL-1 stimulates its primary receptor, IL-1R1, which induces transcription of inflammation-related genes such as interferons.	IL1RPATHWAY	0.117647	0.210757	0.0247949	0.141628	0.572115
Upregulated by TPA at two consecutive timepoints between 2-24hrs in resistant HL-525 cells	TPA_RESIST_MIDDLE_UP	0.117647	0.210576	0.0247736	0.14176	0.570599
Oligodendroglia/myelination related genes which are downregulated in major depressive disorder (p &lt; 0.05, fold change &gt; 1.4, mean average difference &gt; 150 in at least one of the groups, called present in greater than 20% of all samples)	ASTON_OLIGODENDROGLIA_MYELINATION_SUBSET	0.117647	0.208525	0.0245324	0.142583	0.571861
Upregulated by H2O2 in CSB-rescued fibroblasts, but deficient induction in CSB-null (Table 3)	H2O2_CSBCOMBINED	0.117647	0.2083	0.0245059	0.142842	0.570861
Upregulated by TPA at two consecutive timepoints between 12-48 hrs in resistant HL-525 cells	TPA_RESIST_LATE_UP	0.117647	0.208235	0.0244982	0.142858	0.568901
Genes differentially expressed in monoclonal gammopathy of uncertain significance (MGUS, a precursor state for multiple myeloma) and multiple myeloma (MM) plasma cells versus normal (N) plasma cells. Fold Change uses N as the baseline.	DAVIES_N	0.117647	0.207395	0.0243994	0.143643	0.570004
Upregulated by hypoxia in normal fibroblasts from both young and old donors (Table 3)	HYPOXIA_FIBRO_UP	0.117647	0.207316	0.0243901	0.143939	0.569165
Up-regulated with stable, ectopic overexpression of BRCA1 in DU-145 human prostate cancer cell lines, compared to neo-only controls	BRCA1_OVEREXP_PROSTATE_UP	0.117647	0.205823	0.0242144	0.144646	0.569958
Regulated by UV-B light in normal human epidermal keratinocytes, cluster 7	UVB_NHEK3_C7	0.117647	0.205598	0.024188	0.14499	0.569315
Down-regulated in liver, heart or kidney tissue following treatment of hypophysectomized rats with growth hormone	GH_HYPOPHYSECTOMY_RAT_DN	0.117647	0.202132	0.0237802	0.147568	0.577418
Genes with significantly lower average gene expression in AL plasma cells than in MM cells	ABRAHAM_AL_VS_MM_DN	0.117647	0.201026	0.0236501	0.14848	0.578969
BLOOD_GROUP_GLYCOLIPID_BIOSYNTHESIS_NEOLACTOSERIES	BLOOD_GROUP_GLYCOLIPID_BIOSYNTHESIS_NEOLACTOSERIES	0.117647	0.200338	0.0235692	0.149201	0.579768
Selected down-regulated genes in patient MM cells versus normal twin PCs	MUNSHI_MM_VS_PCS_DN	0.117647	0.199104	0.023424	0.149931	0.580593
GLUCONEOGENESIS	GLUCONEOGENESIS	0.117647	0.197514	0.0232369	0.15186	0.584038
GLYCOLYSIS	GLYCOLYSIS	0.117647	0.197514	0.0232369	0.15186	0.584038
PYRIMIDINE_METABOLISM	PYRIMIDINE_METABOLISM	0.117647	0.195738	0.023028	0.153018	0.586481
Genes involved in glycolysis and gluconeogenesis	GLYCOLYSIS_AND_GLUCONEOGENESIS	0.117647	0.19334	0.0227458	0.154879	0.591595
Genes associated with the expression of the T-cell oncogene LYL1+ (nominal P value &lt; 0.000097)	FERRANDO_LYL1_NEIGHBORS	0.117647	0.192206	0.0226125	0.155765	0.592963
Genes upregulated by low-dose methotrexate and mercaptopurine (LDMTX_MP) treatment (P &lt; 0.01; LDA disntinction calculation, ANOVA, leave-one-out cross-validation, t-test used to find statistical significance of identified probe sets)	CHEOK_LDMTX_MP_UP	0.117647	0.191828	0.022568	0.156085	0.592176
Transcripts enriched in more mature cells (SP4, CB4, and AB4) more than 3-fold, with average signal value differences of at least 100 between less mature (ITTP, DP) and more mature (SP4, CB4, and AB4) cells	LEE_TCELLS2_UP	0.176471	0.127634	0.0225237	0.156229	0.590724
Cell-proliferation-related genes downregulated by SAHA and depsipeptide (histone deacetylase inhibitors)	PEART_HISTONE_DN	0.117647	0.190178	0.0223738	0.157133	0.592148
Downregulated by butyrate at any timepoint up to 48 hrs in SW260 colon carcinoma cells	HDACI_COLON_BUT_DN	0.117647	0.189563	0.0223016	0.157764	0.592538
Gene expression of pulmonary neutrophils from rhAPC- or placebo-treated volunteers	NICK_RHAPC_UP	0.117647	0.189344	0.0222758	0.157853	0.590897
Genes upregulated by doxycycline in K562-derived Gab2WT-6 and Gab2WT-7 cells	DORSEY_DOXYCYCLINE_UP	0.117647	0.189212	0.0222602	0.158157	0.590066
Genes upregulated in multiple myeloma plasma cells that secrete the light chain immunoglobulin Ig-lambda versus those that secrete Ig-kappa.	MAGRANGEAS_MULTIPLE_MYELOMA_IGL_VS_IGK_UP	0.117647	0.188422	0.0221673	0.158859	0.590725
TNF-type receptor 4-1BB is bound by TRAF1 to activate the MAP kinase pathway in activated T cells.	41BBPATHWAY	0.117647	0.186601	0.0219531	0.160473	0.594756
GLYCEROLIPID_METABOLISM	GLYCEROLIPID_METABOLISM	0.117647	0.186092	0.0218932	0.160661	0.593493
The fungus Dictyostelium discoideum is a model system for cytoskeletal organization during chemotaxis.	ST_DICTYOSTELIUM_DISCOIDEUM_CAMP_CHEMOTAXIS_PATHWAY	0.117647	0.185745	0.0218524	0.161104	0.59318
T cell receptors bind to foreign peptides presented by MHC molecules and induce T cell activation.	TCRPATHWAY	0.117647	0.18527	0.0217965	0.161722	0.59351
Integrins are cell surface receptors commonly present at focal adhensions that interact with the extracellular matrix and transduce extracellular signaling.	INTEGRINPATHWAY	0.117647	0.184877	0.0217503	0.162028	0.592694
Genes up-regulated by E2F1 in Saos2 (osteosarcoma)	STANELLE_E2F1_UP	0.117647	0.183279	0.0215623	0.163817	0.597292
ONE_CARBON_POOL_BY_FOLATE	ONE_CARBON_POOL_BY_FOLATE	0.117647	0.183172	0.0215496	0.164043	0.596181
BENZOATE_DEGRADATION_VIA_COA_LIGATION	BENZOATE_DEGRADATION_VIA_COA_LIGATION	0.117647	0.18252	0.021473	0.164797	0.59699
The signaling peptide PACAP binds to its receptor, PAC1R, which activates adenylyl cyclase and phospholipase C.	ST_PAC1_RECEPTOR_PATHWAY	0.117647	0.181153	0.0213121	0.166433	0.600977
Cdc25 activates the cdc2/cyclin B complex to induce the G2/M transition.	SA_G2_AND_M_PHASES	0.117647	0.181078	0.0213033	0.166887	0.600686
Genes up-regulated by estradiol through ERalpha and ERbeta in U2OS cells	STOSSI_ER_UP	0.117647	0.18055	0.0212411	0.167459	0.600818
CAPROLACTAM_DEGRADATION	CAPROLACTAM_DEGRADATION	0.117647	0.17947	0.0211141	0.168418	0.602334
Telomerase is a ribonucleotide protein that adds telomeric repeats to the 3&apos; ends of chromosomes.	TELPATHWAY	0.117647	0.179357	0.0211008	0.168433	0.600476
GAMMA_HEXACHLOROCYCLOHEXANE_DEGRADATION	GAMMA_HEXACHLOROCYCLOHEXANE_DEGRADATION	0.117647	0.17871	0.0210247	0.168926	0.600329
Rab family GTPases regulate vesicle transport, endocytosis and exocytosis, and vesicle docking via interactions with the rabphilins.	RABPATHWAY	0.117647	0.176846	0.0208054	0.170594	0.604344
20 genes with the largest fold-change up-regulation at any time point (30min to 24 hours) after VEGF treatment in human umbilical vein endothelial cells	VEGF_HUVEC_UP	0.117647	0.175237	0.0206161	0.172102	0.60777
1_2_DICHLOROETHANE_DEGRADATION	1_2_DICHLOROETHANE_DEGRADATION	0.117647	0.173841	0.0204519	0.173642	0.609375
ASCORBATE_AND_ALDARATE_METABOLISM	ASCORBATE_AND_ALDARATE_METABOLISM	0.117647	0.173841	0.0204519	0.173642	0.609375
Ubiquitinated proteins are targeted for proteolytic degradation by the proteasome, where they are unfolded and degraded to small peptides in an ATP-dependent process.	PROTEASOMEPATHWAY	0.117647	0.173258	0.0203833	0.17409	0.609044
Downregulated by both butyrate and TSA at any timepoint up to 48 hrs in SW260 colon carcinoma cells	HDACI_COLON_TSABUT_DN	0.117647	0.172753	0.0203239	0.174625	0.609019
Up-regulated in mouse CD4+ T-cells following 4 hour treatment with 100 nM trichostatin A	TSA_CD4_UP	0.117647	0.17153	0.02018	0.175362	0.609693
Genes upregulated in undifferentiated human embryonic stem cells.	BHATTACHARYA_ESC_UP	0.117647	0.171296	0.0201524	0.175533	0.608407
Glutamate stimulates NMDA-mediates calcium influx, which promotes nitric oxide synthesis from arginine by neuronal nitric oxide synthase, activating guanylate cyclase.	NOS1PATHWAY	0.117647	0.170286	0.0200336	0.17635	0.609357
KERATAN_SULFATE_BIOSYNTHESIS	KERATAN_SULFATE_BIOSYNTHESIS	0.117647	0.170086	0.0200102	0.176622	0.608423
The multiplication or reproduction of cells, resulting in the rapid expansion of a cell population.	CELL_PROLIFERATION	0.117647	0.170005	0.0200005	0.176761	0.607043
The tumor-suppressing protein kinase ATM responds to radiation-induced DNA damage by blocking cell-cycle progression and activating DNA repair.	ATMPATHWAY	0.117647	0.169561	0.0199484	0.177068	0.606241
Calcium functions as a second messenger activating the calcium/calmodulin-dependent kinases, which phosphorylate targets such as CREB.	CACAMPATHWAY	0.117647	0.169422	0.019932	0.177099	0.604505
Downregulated by sulindac at 24 hrs in SW260 colon carcinoma cells	HDACI_COLON_SUL24HRS_DN	0.117647	0.16778	0.0197388	0.178926	0.608891
Genes highly expressed in non-tumor liver with hepatitis virus infection vs. liver without hepatitis virus infection.	LIZUKA_L0_SM_L1	0.117647	0.167645	0.0197229	0.179061	0.607511
PYRUVATE_METABOLISM	PYRUVATE_METABOLISM	0.117647	0.167567	0.0197137	0.17928	0.606422
Upregulated by the combination of TSA and butyrate in HT-29 cells	BUT_TSA_UP	0.117647	0.166865	0.0196311	0.179993	0.607003
Genes down-regulated after 3 h in LPS-stimulated RAW 2647 macrophages	NEMETH_TNF_DN	0.117647	0.165635	0.0194865	0.180853	0.608078
Downregulated both by expression of Hepatitis B virus HBx protein in normal hepatoctyes and by HBV infection in liver samples with chronic active hepatitis	HBX_HEP_DN	0.117647	0.165405	0.0194594	0.181206	0.607445
Downregulated at 8hrs following infection of primary human foreskin fibroblasts with CMV	CMV_8HRS_DN	0.117647	0.165269	0.0194434	0.1815	0.606619
Upregulated by butyrate at 16 hrs in SW260 colon carcinoma cells	HDACI_COLON_BUT16HRS_UP	0.117647	0.163929	0.0192857	0.183052	0.609991
Genes that are reproducibly up-regulated in untreated or permanently tamoxifen-treated MaCa 3366/TAM (a tamoxifen-resistant, patient-derived mammary carcinoma xenograft) compared with untreated MaCa 3366 (a tamoxifen-sensitive, patient-derived mammar	BECKER_TAMOXIFEN_RESISTANT_UP	0.117647	0.163136	0.0191925	0.183739	0.61047
Downregulated in the ventricles of failing hearts (DCM and ICM) compared to healthy controls	HEARTFAILURE_VENTRICLE_DN	0.117647	0.162591	0.0191283	0.184161	0.610068
IL-6 binding to its receptor activates JAK kinases and a variety of transcription factors, with effects in neuronal differentiation, bone loss, and inflammation.	IL6PATHWAY	0.117647	0.162304	0.0190946	0.18444	0.609194
Regulated by TSA, butyrate and/or curcumin in SW260 colon carcinoma cells (Cluster 6)	HDACI_COLON_CLUSTER6	0.117647	0.162229	0.0190857	0.184678	0.608191
Downregulated in gastric cancer cell lines reistant to 5-fluorouracil, compared to parent chemosensitive lines	5FU_RESIST_GASTRIC_DN	0.117647	0.161819	0.0190375	0.184857	0.607
Cell-proliferation-related genes upregulated by SAHA and depsipeptide (histone deacetylase inhibitors)	PEART_HISTONE_UP	0.117647	0.159469	0.0187611	0.186052	0.609143
Genes differentially induced in serum-starved precursor B leukemia cells subjected to beta1-integrin ligation with fibronectin versus those subjected to adhesion by poly-L-lysine.	ASTIER_BCELL	0.0588235	0.31535	0.01855	0.186665	0.609375
Downregulated by sulindac at any timepoint up to 48 hrs in SW260 colon carcinoma cells	HDACI_COLON_SUL_DN	0.117647	0.155597	0.0183055	0.187659	0.610843
Increased intracellular calcium activates the phosphatase calcineurin in differentiating keratinocytes.	CALCINEURINPATHWAY	0.117647	0.154723	0.0182027	0.188049	0.610344
Up-regulated at 4 hours following treatment of XPB/TTD fibroblasts with 3 J/m^2 UVC	UVC_TTD_4HR_UP	0.117647	0.153209	0.0180246	0.188414	0.609767
Upregulated by sulindac at 48 hrs in SW260 colon carcinoma cells	HDACI_COLON_SUL48HRS_UP	0.117647	0.152685	0.0179629	0.188733	0.609043
SMOOTH_MUSCLE_CONTRACTION	SMOOTH_MUSCLE_CONTRACTION	0.0588235	0.304475	0.0179103	0.188895	0.607819
Down-regulated at48 hours following treatment with Et-743 in at least 6 of 8 sarcoma cell lines	ET743_SARCOMA_72HRS_DN	0.117647	0.151114	0.0177782	0.18923	0.607157
Upregulated by curcumin at 24 hrs in SW260 colon carcinoma cells	HDACI_COLON_CUR24HRS_UP	0.117647	0.150925	0.0177559	0.18938	0.605909
BMPC genes overexpressed in TACI high patients	MOREAUX_TACI_HI_IN_BMPC	0.117647	0.149231	0.0175566	0.190142	0.606619
Down-regulated at 24 hours following treatment of human lymphocytes (TK6) with a high dose of methyl methanesulfonate (MMS)	MMS_HUMAN_LYMPH_HIGH_24HRS_DN	0.117647	0.14865	0.0174882	0.19043	0.605816
STRIATED_MUSCLE_CONTRACTION	STRIATED_MUSCLE_CONTRACTION	0.0588235	0.296176	0.0174221	0.190689	0.604927
PCG-1a is expressed in skeletal muscle, heart muscle, and brown fat, and is a coactivator for receptors such as glucocorticoid receptor and thyroid hormone receptor.	PGC1APATHWAY	0.0588235	0.294013	0.0172949	0.190982	0.604149
Upregulated by expression of cytomegalovirus IE86 protein in primary human fibroblasts	CMV_IE86_UP	0.117647	0.146614	0.0172487	0.191116	0.602874
Progressively down-regulated through 18 hours following treatment of WS1 human skin fibroblasts with UVC at a high dose (50 J/m^2) (cluster d5)	UVC_HIGH_D5_DN	0.117647	0.141	0.0165883	0.19302	0.607176
Up-regulated by transient expression of BRG1 in H1299 lung cancer cells with mutant, inactive BRG1	BRG1_H1299_UP	0.117647	0.140821	0.0165672	0.193099	0.605726
Cancer related genes involved in angiogenesis	BRENTANI_ANGIOGENESIS	0.117647	0.140795	0.0165642	0.193157	0.60422
Top 25 Genes Differentially Expressed in the Respective B-Cell Lymphocytic Leukemia Subgroups 13q14	HASLINGER_B_CLL_13Q14	0.117647	0.138995	0.0163523	0.194078	0.605417
Target genes up regulated by p53	KANNAN_P53_UP	0.117647	0.138014	0.0162369	0.194457	0.604917
Genes differentially expressed between normal, MGUS and myeloma samples that are in regions of LOH present in 10% of samples	WALKER_MM_SNP_DIFF	0.117647	0.136559	0.0160658	0.194844	0.604448
GLYCOSPHINGOLIPID_METABOLISM	GLYCOSPHINGOLIPID_METABOLISM	0.117647	0.135798	0.0159762	0.195085	0.603529
Recruitment of eosinophils in the inflammatory response observed in asthma occurs via the chemoattractant eotaxin binding to the CCR3 receptor.	EOSINOPHILSPATHWAY	0.117647	0.134067	0.0157726	0.195524	0.603223
Genes temporally regulated by induction by CD44	HOGERKORP_CD44_TEMPORALLY_UP	0.117647	0.132963	0.0156427	0.195868	0.60263
Genes downregulated by telomerase	SMITH_HTERT_DN	0.117647	0.132915	0.015637	0.19589	0.601052
G_PROTEIN_SIGNALING	G_PROTEIN_SIGNALING	0.0588235	0.265568	0.0156216	0.195931	0.599537
OXIDATIVE_PHOSPHORYLATION	OXIDATIVE_PHOSPHORYLATION	0.0588235	0.26294	0.0154671	0.196276	0.598962
Tumor necrosis factor is a pro-inflammatory cytokine that activates NF-kB and c-Jun.	ST_TUMOR_NECROSIS_FACTOR_PATHWAY	0.0588235	0.256956	0.0151151	0.197251	0.600306
Cancer related genes involved in hormonal functions	BRENTANI_HORMONAL_FUNCTION	0.117647	0.127969	0.0150552	0.197455	0.599303
Upregulated by TGF-beta treatment of skin fibroblasts, at any timepoint	TGFBETA_ALL_UP	0.0588235	0.255239	0.015014	0.197616	0.598175
Upregulated by TSA at 12 hrs in SW260 colon carcinoma cells	HDACI_COLON_TSA12HRS_UP	0.117647	0.127515	0.0150017	0.197695	0.596804
Epithelial cell adhesion proteins such as cadherins transduce signals into the cell via catenins, which alter cell shape and motility.	CELL2CELLPATHWAY	0.0588235	0.24379	0.0143406	0.199545	0.600775
Downregulated in fibroblasts from individuals with Werner syndrome, compared to normal, young individuals	WERNER_FIBRO_DN	0.117647	0.120451	0.0141707	0.199965	0.60043
Cancer related genes involved in cell death	BRENTANI_DEATH	0.117647	0.117599	0.0138351	0.200823	0.601397
Upregulated by butyrate at any timepoint up to 48 hrs in SW260 colon carcinoma cells	HDACI_COLON_BUT_UP	0.0588235	0.22457	0.01321	0.202672	0.605322
Downregulated by two of H2O2, HNE and t-BH in retinal pigment epithelium cells (Tables 3-5)	OXSTRESS_RPETWO_DN	0.0588235	0.222949	0.0131146	0.202914	0.604435
Highly expressed genes in ATL cells compared with normal CD4 and CD4 CD45RO T cells	SASAKI_ATL_UP	0.0588235	0.222238	0.0130728	0.203014	0.601544
Genes overexpressed at least twofold in adult T-cell lymphoma (ATL) cells versus normal CD4+ and CD4+/CD45RO+ T cells.	SASAKI_TCELL_LYMPHOMA_VS_CD4_UP	0.0588235	0.222238	0.0130728	0.203014	0.601544
G-protein coupled receptors activate adenylyl cyclase, which converts ATP to cAMP, to activate second messenger pathways.	GPCRPATHWAY	0.0588235	0.210254	0.0123679	0.205447	0.60715
Genes on chromosome 8 with copy-number-driven expression in pancreatic adenocarcinoma.	AGUIRRE_PANCREAS_CHR8	0.0588235	0.206162	0.0121272	0.206459	0.608541
Up-regulated at 6 hours following treatment with Et-743 in at least 8 of 11 sarcoma cell lines	ET743_SARCOMA_6HRS_UP	0.0588235	0.204686	0.0120404	0.206992	0.608513
Genes upregulated by HOXA9	DORSAM_HOXA9_UP	0.0588235	0.202204	0.0118943	0.207565	0.608606
Differential Gene Expression in CB CD34 Cells Expressing STAT5A(1*6) Down-Regulated	SCHURINGA_STAT5A_DN	0.0588235	0.196708	0.0115711	0.209377	0.612318
Upregulated by TGF-beta treatment of skin fibroblasts, cluster 1	TGFBETA_C1_UP	0.0588235	0.191825	0.0112838	0.210744	0.614714
Down-regulated at any timepoint by treatment of human fibroblasts with 4-nitroquinoline-1-oxide (4NQO), but not UV or gamma radiation	4NQO_UNIQUE_FIBRO_DN	0.0588235	0.188497	0.0110881	0.211654	0.615769
Upregulated in corneal fibroblasts after interleukin-1 treatment (Tables 1 and 2)	IL1_CORNEA_UP	0.0588235	0.187675	0.0110397	0.211816	0.614649
Genes downreglated in peripheral blood lymphocytes (PBLs) of immunosuppressed patients with a well functioning kidney transplant relative to PBLs of normal healthy blood donors (Delta values were chosen to minimize the minimize the median FDR at a le	FLECHNER_KIDNEY_TRANSPLANT_REJECTION_PBL_DN	0.0588235	0.187317	0.0110186	0.211948	0.613448
Genes highly expressed in moderately differentiated vs. well differentiated hepatocellular carcinoma	LIZUKA_G1_SM_G2	0.0588235	0.181819	0.0106952	0.213245	0.615614
Transcription factors involved in hematopoiesis	HEMATOPOESIS_RELATED_TRANSCRIPTION_FACTORS	0.0588235	0.173551	0.0102089	0.215867	0.621587
Up-regulated in fibroblasts following infection with human cytomegalovirus (at least 3-fold, with Affymetrix change call, in at least two consectutive timepoints), with maximum change at 18 hours	CMV_HCMV_TIMECOURSE_18HRS_UP	0.117647	0.0863351	0.0101571	0.216232	0.621043
Genes prefentially expressed in human inner ear tissue (cochlea and vestibule), at least 10-fold higher from a mixture of 29 other tissues	INNEREAR_UP	0.117647	0.0842991	0.00991754	0.217443	0.622931
Genes whose expression is down-regulated in mantle cell lymphoma compared to hyperplastic lymph nodes as analyzed by oligonucleotide microarray	HOFMANN_MANTEL_LYMPHOMA_VS_LYMPH_NODES_DN	0.117647	0.0842102	0.00990709	0.217538	0.621616
Upregulated 2-fold in HT1080 cells 6 hours following treatment with interferon beta	IFN_BETA_UP	0.0588235	0.168099	0.0098882	0.217591	0.62019
Genes down-regulated by TNFA in colon,derm,iliac,aortic,lung endothelial cells	SANA_TNFA_ENDOTHELIAL_DN	0.0588235	0.167683	0.00986372	0.217825	0.619284
Upregulated following IL-6 treatment in normal skin fibroblasts	IL6_FIBRO_UP	0.0588235	0.16749	0.00985238	0.217872	0.617854
Upregulated by curcumin at any timepoint up to 48 hrs in SW260 colon carcinoma cells	HDACI_COLON_CUR_UP	0.0588235	0.167053	0.00982666	0.217951	0.616521
RANK is a TNF-type receptor that promotes osteoclast differentiation and consequent bone resorbtion on binding RANK ligand produced by osteoblasts.	RANKLPATHWAY	0.0588235	0.166789	0.00981109	0.218099	0.615389
Genes downregulated in multiple myeloma plasma cells that secrete the light chain immunoglobulin Ig-lambda versus those that secrete Ig-kappa.	MAGRANGEAS_MULTIPLE_MYELOMA_IGL_VS_IGK_DN	0.0588235	0.166199	0.00977641	0.21827	0.614328
Phosphoinositide 3 kinase (PI3K) phosphorylate inositol rings of phosphoinositide lipids, influencing vesicle trafficking, cell proliferation, and migration.	PTDINSPATHWAY	0.0588235	0.165461	0.00973301	0.218926	0.614635
Genes up-regulated by interferon-alpha in primary hepatocyte	RADAEVA_IFNA_UP	0.0588235	0.165282	0.00972244	0.218979	0.613249
G-alpha-13 influences the actin cytoskeleton and activates protein kinase D, PI3K, and Pyk2.	ST_GA13_PATHWAY	0.117647	0.0822077	0.0096715	0.219207	0.612363
Downregulated by H2O2 and HNE in retinal pigment epithelium cells (Tables 4)	OXSTRESS_RPE_H2O2HNE_DN	0.0588235	0.16421	0.00965939	0.21926	0.61099
Genes up-regulated by APC in SW480 (colon cancer)	LIN_WNT_UP	0.0588235	0.164124	0.00965434	0.219263	0.609485
Activin receptor-like kinase 3 (ALK3) is required during gestation for cardiac muscle development.	ALKPATHWAY	0.0588235	0.16068	0.00945177	0.221007	0.612817
Upregulated by hypoxia in VHL-null renal carcinoma cells (Fig. 4h+i)	HYPOXIA_RCC_NOVHL_UP	0.0588235	0.158066	0.00929797	0.221816	0.613544
Genes upregulated in memory CD8+ T cells versus effector or naive T cell populations.	GOLDRATH_MEMORY	0.0588235	0.15758	0.00926943	0.222244	0.613219
Up-regulated at 4 hours following treatment of human lymphocytes (TK6) with a high dose of bleomycin	BLEO_HUMAN_LYMPH_HIGH_4HRS_UP	0.0588235	0.157524	0.00926614	0.222377	0.612081
The 30 most differentially expressed genes in a comparison of MM1 and MM4 subgroups	ZHAN_MULTIPLE_MYELOMA_SUBCLASSES_DIFF	0.0588235	0.156782	0.00922246	0.222719	0.611523
Death receptors such as Fas and DR3, 4, and 5 transduce pro-apoptotic signaling by oligomerizing to activate the caspase cascade.	DEATHPATHWAY	0.117647	0.0777984	0.00915276	0.222938	0.610632
Genes increased in non-metastatic hypopharyngeal cancer tumours	CROMER_HYPOPHARYNGEAL_MET_VS_NON_DN	0.0588235	0.155579	0.00915168	0.22294	0.609153
Upregulated by hypoxia in VHL-rescued renal carcinoma cells (Fig. 3f+g)	HYPOXIA_RCC_UP	0.0588235	0.155169	0.00912757	0.223488	0.609167
Cardiac myocytes have a variety of adrenergic receptors that induce subtype-specific signaling effects.	ST_MYOCYTE_AD_PATHWAY	0.0588235	0.1539	0.00905293	0.224085	0.609315
B cells require interaction with helper T cells to produce antigen-specific immunoglobulins as a key element of the human immune response.	ASBCELLPATHWAY	0.0588235	0.153054	0.0090032	0.224459	0.608857
CDK4/6-cyclin D and CDK2-cyclin E phosphorylate Rb, which allows the transcription of genes needed for the G1/S cell cycle transition.	G1PATHWAY	0.0588235	0.152812	0.00898893	0.224546	0.607627
Downregulated by H2O2 and t-BH in retinal pigment epithelium cells (Tables 5)	OXSTRESS_RPE_H2O2TBH_DN	0.0588235	0.151984	0.00894023	0.22539	0.605533
Upregulated moderately by sodium arsenite in fibroblasts (Cluster 2)	AS3_FIBRO_C2	0.0588235	0.151984	0.00894023	0.22539	0.605533
Upregulated strongly by sodium arsenite in fibroblasts (Cluster 1)	AS3_FIBRO_C1	0.0588235	0.151984	0.00894023	0.22539	0.605533
Natural killer (NK) lymphocytes are inhibited by MHC and activated by surface glycoproteins on tumor or virus-infected cells, which undergo perforin-mediated lysis.	NKCELLSPATHWAY	0.0588235	0.149513	0.00879487	0.226548	0.607191
Upregulated by H2O2 in CSB-rescued fibroblasts (Table 1)	H2O2_CSBRESCUED_UP	0.117647	0.0746988	0.00878809	0.227072	0.607148
Testis related genes curated from the GNF normal tissue compendium	TESTIS_EXPRESSED_GENES	0.0588235	0.148972	0.00876303	0.227701	0.607382
Genes that escape X inactivation	DISTECHE_XINACTIVATED_GENES	0.0588235	0.147963	0.00870369	0.228147	0.60713
Genes upregulated in breast tumors that are identified as high tumor grade and that are progressing from preinvasive ductal carcinoma in situ (DCIS) to invasive ductal carcinoma (IDC).	BREAST_DUCTAL_CARCINOMA_GENES	0.0588235	0.143906	0.00846503	0.231232	0.613887
Up-regulated at 24 hours following treatment of human lymphocytes (TK6) with a high dose of methyl methanesulfonate (MMS)	MMS_HUMAN_LYMPH_HIGH_24HRS_UP	0.0588235	0.14369	0.00845236	0.231401	0.612884
Mammalian target of rapamycin (mTOR) senses mitogenic factors and nutrients, including ATP, and induces cell proliferation.	MTORPATHWAY	0.0588235	0.141584	0.00832847	0.232155	0.613435
Cancer cells resistant to numerous drugs are called multidrug-resistant (MDR) and express ATP-binding cassette transporter proteins that pump the drugs out of cells.	MRPPATHWAY	0.0588235	0.140634	0.00827257	0.233374	0.615209
Upregulated by expression of Hepatitis B virus HBx protein in SK-Hep-1 hepatocellular carcinoma cells (Fig. 3A+C)	HBX_HCC_UP	0.0588235	0.139276	0.00819273	0.23388	0.615098
Upregulated by interferon alpha treatment in normal primary hepatocytes	IFNALPHA_NL_UP	0.0588235	0.138235	0.00813145	0.23468	0.615762
Genes involved in glycogen metabolism	GLYCOGEN_METABOLISM	0.0588235	0.13672	0.00804234	0.236052	0.617916
Upregulated after heat shock in lymphocytes from young individuals, compared to old	HEATSHOCK_YOUNG_UP	0.0588235	0.131662	0.00774485	0.23928	0.624909
Up-regulated at any timepoint by treatment of human fibroblasts with gamma radiation, but not by UV lght or 4-NQO	GAMMA_UNIQUE_FIBRO_UP	0.0588235	0.131352	0.0077266	0.240743	0.627271
tRNA synthetases	TRNA_SYNTHETASES	0.0588235	0.131309	0.00772409	0.241193	0.626991
Bone morphogenetic protein binds to its receptor to induce ectopic bone formation and promote development of the viscera.	SA_BONE_MORPHOGENETIC	0.0588235	0.131291	0.00772298	0.241299	0.625818
Genes down-regulated 4 hours following arsenic treatment that discriminate arsenic from other stress agents	STRESS_ARSENIC_SPECIFIC_DN	0.0588235	0.130321	0.00766594	0.242028	0.626263
PROTEASOME	PROTEASOME	0.0588235	0.12956	0.00762119	0.243267	0.62658
Target genes down regulated by p53	KANNAN_P53_DN	0.0588235	0.12956	0.00762119	0.243267	0.62658
Genes annotated in NetAffx as androgen related	ANDROGEN_GENES	0.0588235	0.12867	0.00756885	0.244967	0.629515
CXCR4 is a G-protein coupled receptor that responds to the ligand SDF-1 by activating Ras and PI3 kinase to promote lymphocyte chemotaxis.	CXCR4PATHWAY	0.0588235	0.127754	0.00751496	0.246694	0.632505
Hemophilus influenzae infections activate NF-kB via several pathways, inducing the inflammatory response.	NTHIPATHWAY	0.0588235	0.126152	0.0074207	0.247789	0.633866
Late differentiation genes top 50 differentially expressed genes in comparison of CD138-enriched tonsil PCs and CD138-enriched bone marrow PCs	ZHAN_MMPC_LATEVS	0.0588235	0.125943	0.0074084	0.248084	0.633177
Cytokines can induce activation of matrix metalloproteinases, which degrade extracellular matrix.	SA_MMP_CYTOKINE_CONNECTION	0.0588235	0.125575	0.00738674	0.248765	0.633476
Up-regulated in fibroblasts at 6 hours following treatment with interferon-alpha	IFNA_HCMV_6HRS_UP	0.0588235	0.124969	0.00735112	0.249525	0.633975
AMINOACYL_TRNA_BIOSYNTHESIS	AMINOACYL_TRNA_BIOSYNTHESIS	0.0588235	0.123949	0.00729114	0.25076	0.635675
Upregulated in gastric cancer cell lines reistant to doxorubicin, compared to parent chemosensitive lines	DOX_RESIST_GASTRIC_UP	0.0588235	0.123557	0.00726808	0.250931	0.634673
Up-regulated at any timepoint follwing VEGF treatment of human myometrial microvascular endothelial cells	VEGF_MMMEC_ALL_UP	0.0588235	0.123016	0.00723624	0.251167	0.633845
Activated Cdc2-cyclin B kinase regulates the G2/M transition; DNA damage stimulates the DNA-PK/ATM/ATR kinases, which inactivate Cdc2.	G2PATHWAY	0.0588235	0.12027	0.00707473	0.253422	0.638101
Csk inhibits T-cell activation by phosphorylating Lck; Csk is regulated by cAMP-dependent kinases and is opposed by the T-cell activator CD45.	CSKPATHWAY	0.0588235	0.119931	0.00705475	0.254491	0.637931
Endogenous anti-thrombosis pathways are overwhelmed in plaque-narrowed blood vessels, resulting in potentially lethal myocardial infarction.	AMIPATHWAY	0.0588235	0.119931	0.00705475	0.254491	0.637931
NITROGEN_METABOLISM	NITROGEN_METABOLISM	0.0588235	0.119679	0.00703994	0.254725	0.637096
Upregulated in fibroblasts from old individuals, compared to young	OLD_FIBRO_UP	0.0588235	0.119425	0.00702499	0.255191	0.636844
Genes expressed specifically in human testis tissue	HUMAN_TISSUE_TESTIS	0.117647	0.058987	0.00693965	0.256873	0.639619
MLL-CBP alters the genetic programs of GMP The top 50 genes most closely associated with MLL-CBP expression UP-regulated	WANG_MLL_CBP_VS_GMP_UP	0.0588235	0.113485	0.00667559	0.261981	0.650896
GPCR class A rhodopsin genes	GPCRS_CLASS_A_RHODOPSIN_LIKE_2	0.0588235	0.112316	0.00660684	0.263541	0.653325
Up-regulated at 24 hours following treatment with Et-743 in at least 8 of 11 sarcoma cell lines	ET743_SARCOMA_24HRS_UP	0.0588235	0.111936	0.00658446	0.264321	0.653817
Genes upregulated in Ig-mutated non-VH3-21 B-CLL	FALT_BCLL_IG_MUTATED_VS_WT_UP	0.0588235	0.111594	0.00656437	0.264748	0.653433
Effect of NUP98-HOXA9 on gene transcription at 16 d after transduction Down	TAKEDA_NUP8_HOXA9_16D_DN	0.0588235	0.111537	0.00656102	0.26478	0.652079
CARBON_FIXATION	CARBON_FIXATION	0.0588235	0.111371	0.00655122	0.26546	0.652324
Upregulated by interferon alpha treatment in Hep3B hepatocellular carcinoma cells	IFNALPHA_HCC_UP	0.0588235	0.110746	0.00651446	0.266326	0.653022
C/EBP down-regulated genes in KCL22 cells	TAVOR_CEBP_DN	0.0588235	0.110599	0.00650582	0.267654	0.654847
Biosynthesis of neurotransmitters	NEUROTRANSMITTERSPATHWAY	0.0588235	0.110345	0.0064909	0.268157	0.654652
CCR5 is a G-protein coupled receptor expressed in macrophages that recognizes chemokine ligands and is targeted by the HIV envelope protein GP120.	CCR5PATHWAY	0.0588235	0.109602	0.00644716	0.269112	0.65556
Top 50 most-increased mast cell specific transcripts	NAKAJIMA_MCSMBP_MAST	0.0588235	0.109411	0.00643595	0.270037	0.65639
Upregulated by ectopic expression of NF90 in GHOST(3)CXCR4 cells	NF90_UP	0.0588235	0.107651	0.00633244	0.273558	0.663512
Downregulated in B-cells from ICF syndrome (DNMT3B) compared to normals	ICF_DN	0.0588235	0.106463	0.00626253	0.275892	0.667731
Erythropoietin, which activates the MAPK pathway, stimulates erythrocyte production and is an effective treatment for anemia.	EPOPATHWAY	0.0588235	0.10615	0.00624411	0.27655	0.667884
Dendritic cells internalize and present antigen, after which they migrate to lymphocyte-rich tissues and induce T and B cell differentiation.	DCPATHWAY	0.0588235	0.104771	0.00616303	0.278226	0.670489
Thrombospondin-1 (TSP-1) inhibits angiogenesis by inducing caspase-dependent apoptosis in microvascular endothelial cells.	TSP1PATHWAY	0.0588235	0.103712	0.00610072	0.279497	0.672109
p53 transcriptional targets	P53GENES_ALL	0.0588235	0.103005	0.00605913	0.281875	0.67638
Down-regulated 2-fold in HeLa cells by Adenovirus type 12 (Ad12) at 48 hours post-infection	AD12_48HRS_DN	0.0588235	0.102194	0.00601139	0.283923	0.67984
Genes up-regulated 4 hours following genotoxic stress that discriminate genotoxic from non-genotoxic stress	STRESS_GENOTOXIC_SPECIFIC_UP	0.0588235	0.101778	0.00598695	0.284624	0.68007
Genes down-regulated in maturing DC	LINDSTEDT_DEND_DN	0.0588235	0.100795	0.00592914	0.28616	0.682289
Genes whose expression is consistently positively correlated with estrogen receptor status in breast cancer - higher expression is associated with ER-positive tumors	BRCA_ER_POS	0.0588235	0.100316	0.00590096	0.287321	0.683606
Downregulated by curcumin at any timepoint up to 48 hrs in SW260 colon carcinoma cells	HDACI_COLON_CUR_DN	0.0588235	0.0996168	0.00585981	0.288248	0.684362
SMALL_LIGAND_GPCRS	SMALL_LIGAND_GPCRS	0.0588235	0.0995804	0.00585767	0.288706	0.684002
Upregulated by UV-B light in normal human epidermal keratinocytes, cluster 3	UVB_NHEK1_C3	0.0588235	0.0992378	0.00583752	0.28908	0.683446
MEF Regulates IL-8 Expression, genes down-regulated by more than 2 fold	HEDVAT_ELF_DN	0.0588235	0.0991538	0.00583258	0.290053	0.684305
GANGLIOSIDE_BIOSYNTHESIS	GANGLIOSIDE_BIOSYNTHESIS	0.0588235	0.0989288	0.00581934	0.290244	0.683321
Down-regulated in fibroblasts at 6 hours following infection with human cytomegalovirus in the presence of cyclohexamide (CHX)	CMV-CHX_HCMV_6HRS_DN	0.0588235	0.098824	0.00581318	0.291186	0.684105
Regulated by UV-B light in normal human epidermal keratinocytes, cluster 3	UVB_NHEK3_C3	0.0588235	0.0981078	0.00577105	0.2924	0.685522
Target genes shared by AML1-ETO, PML-RAR, and PLZF-RAR	STEFFEN_AML_PML_PLZF_TRGT	0.0588235	0.0977105	0.00574768	0.293761	0.687279
Transcripts showing SP4&gt;CB4&gt;AB4 pattern	LEE_TCELLS9_UP	0.0588235	0.0972173	0.00571866	0.295114	0.689008
BLOOD_GROUP_GLYCOLIPID_BIOSYNTHESIS_LACTOSERIES	BLOOD_GROUP_GLYCOLIPID_BIOSYNTHESIS_LACTOSERIES	0.0588235	0.0971772	0.00571631	0.29572	0.688992
Up-regulated in fibroblasts at 6 hours following infection with UV-inactivated human cytomegalovirus	CMV-UV_HCMV_6HRS_UP	0.0588235	0.0971114	0.00571244	0.29574	0.687611
LDGs showing similar expression patterns in tonsil PCs and all or subsets of MM	ZHAN_MMPC_SIMAL	0.0588235	0.0969406	0.00570239	0.296213	0.687287
KREBS_TCA_CYCLE	KREBS_TCA_CYCLE	0.0588235	0.0967757	0.00569269	0.296362	0.686216
Genes upregulated in Hoxa9/Meis1 transduced cells vs control	HESS_HOXAANMEIS1_UP	0.0588235	0.0966675	0.00568632	0.296614	0.683979
Genes downregulated in Hoxa9/Meis1 transduced cells vs control	HESS_HOXAANMEIS1_DN	0.0588235	0.0966675	0.00568632	0.296614	0.683979
Genes enriched in CD45RAhiCD7hi vs CD45RAintCD7- HPCs	HADDAD_CD45CD7_PLUS_VS_MINUS_UP	0.0588235	0.0963006	0.00566474	0.297819	0.683949
Genes upregulated in human hematopoietic stem cells of the line CD45RA(hi) CD7+, which are biased toward developing into T lymphocytes or natural killer cells, versus CD45RA(int) CD7-.	HADDAD_HSC_CD7_UP	0.0588235	0.0963006	0.00566474	0.297819	0.683949
Top expressed genes in human platelet cells.	GNATENKO_PLATELET	0.0588235	0.0962738	0.00566317	0.298695	0.683165
Top 50 human platelet-expressed genes	GNATENKO_PLATELET_UP	0.0588235	0.0962738	0.00566317	0.298695	0.683165
IL-4 promotes Th2 cell differentiation via a heterodimeric receptor that activates Stat6/JAK and MAP kinase pathways.	IL4PATHWAY	0.0588235	0.095717	0.00563041	0.300195	0.685201
Expression of selected genes involved in DNA repair and cell-cycle control in hTERT-transduced T cells	ROTH_HTERT_DIFF	0.0588235	0.095348	0.00560871	0.301175	0.686043
Genes whose expression is consistently negatively correlated with estrogen receptor status in breast cancer - higher expression is associated with ER-negative tumors	BRCA_ER_NEG	0.0588235	0.0952551	0.00560324	0.301329	0.685004
Up-regulated in liver, heart or kidney tissue following treatment of hypophysectomized rats with growth hormone	GH_HYPOPHYSECTOMY_RAT_UP	0.0588235	0.0950176	0.00558927	0.30294	0.687277
Genes increased by BAFF/APRIL in XG-13 HMCL common with the TACI-related gene signature	MOREAUX_TACI_XG_13_UP	0.0588235	0.094995	0.00558794	0.303067	0.686177
Mef2 transcription factors promote calcium-induced apoptosis in T cells and are regulated by MAP kinases and histone deacetylases.	MEF2DPATHWAY	0.0588235	0.0949503	0.00558531	0.30357	0.685934
Upregulated by interferon alpha treatment in both normal primary hepatocytes and Hep3B hepatocellular carcinoma cells	IFNALPHA_NL_HCC_UP	0.0588235	0.0944785	0.00555756	0.304748	0.687213
Thrombin cleaves protease-activated receptors PAR1 and PAR4 to induce calcium influx and activate platelet aggregation, a process inhibited by aspirin.	SPPAPATHWAY	0.0588235	0.0938368	0.00551981	0.308092	0.693361
Genes with spiked expression in subsets of MM PCs from newly diagnosed patients	ZHAN_PCS_MULTIPLE_MYELOMA_SPKD	0.0588235	0.0928893	0.00546408	0.310166	0.696632
Fifty genes most strongly expressed in human platlets from three healthy donors	PLATELET_EXPRESSED	0.0588235	0.0924031	0.00543548	0.312463	0.700391
Up-regulated in more than one of several human hepatoma cell lines by 24-hour treatment with trichostatin A	TSA_HEPATOMA_UP	0.0588235	0.0915969	0.00538805	0.314488	0.703526
Genes up-regulated by imatinib during dendritic cell differentiation	APPEL_IMATINIB_UP	0.117647	0.0457441	0.00538166	0.315071	0.703429
50 top ranked SAM-defined over-expressed genes in each subgroup_CD-2	ZHAN_MM_CD138_CD2_VS_REST	0.0588235	0.0912148	0.00536558	0.315755	0.703558
BRCA1 and 2 block cell cycle progression in response to DNA damage and promote double-stranded break repair; mutations induce breast cancer susceptibility.	ATRBRCAPATHWAY	0.0588235	0.0902726	0.00531015	0.317146	0.705257
Inactive nuclear factor kB (NF-kB) is inhibited by the IkB family in the cytoplasm; active NF-kB is localized in the nucleus and regulates transcription of a variety of genes.	NFKBPATHWAY	0.0588235	0.0897552	0.00527972	0.318199	0.7062
Down-regulated 2-fold in HeLa cells by Adenovirus type 12 (Ad12) at 32 hours post-infection	AD12_32HRS_DN	0.0588235	0.0896289	0.00527229	0.319132	0.706874
Genes down-regulated by interferon-alpha in primary hepatocyte	RADAEVA_IFNA_DN	0.0588235	0.0891741	0.00524554	0.320174	0.707785
Genes down-regulated during ATRA/IL-3 induced EML cell differentiation	MA_ATRA_EMP_DN	0.0588235	0.0890757	0.00523975	0.321146	0.70854
The Janus kinase-signal transducer and activator of transcription (JAK-STAT) pathway transduces extracellular signals to promote gene activation.	ST_JAK_STAT_PATHWAY	0.0588235	0.0889564	0.00523273	0.321322	0.707539
RECK is a membrane-anchored inhibitor of matrix metalloproteinases, which are expressed by tumor cells and promote metastasis.	RECKPATHWAY	0.0588235	0.0887219	0.00521893	0.322302	0.708307
Reelin is secreted by neurons and recognized by receptors including cadherin related neuronal receptors, which promote phosphorylation of Dab1.	REELINPATHWAY	0.0588235	0.0884666	0.00520392	0.322874	0.70818
Up-regulation by infection of human pulmonary epithelian cells (A549) with respiratory syncytial virus (RSV) is enhanced by the anti-viral drug ribavirin	RIBAVIRIN_RSV_UP	0.0588235	0.0876906	0.00515827	0.323992	0.709246
Down-regulated in fibroblasts following infection with human cytomegalovirus (at least 3-fold, with Affymetrix change call, in at least two consectutive timepoints), with maximum change at 24 hours	CMV_HCMV_TIMECOURSE_24HRS_DN	0.0588235	0.0863347	0.00507851	0.32679	0.713979
Top 25 Genes Differentially Expressed in the Respective B-Cell Lymphocytic Leukemia Subgroups 11q23	HASLINGER_B_CLL_11Q23	0.0588235	0.0859343	0.00505496	0.32737	0.713856
Down-regulated in mouse CD4+ T-cells following 4 hour treatment with 100 nM trichostatin A	TSA_CD4_DN	0.0588235	0.0858722	0.00505131	0.327822	0.713457
The estrogen receptor regulates proliferation in mammary epithelia via MTA3 activation; loss of either protein is implicated in breast cancer.	MTA3PATHWAY	0.0588235	0.0851003	0.0050059	0.329841	0.715081
Down-regulated at early time points (1-4 hours) following treatment of mammary carcinoma cells (MCF-7) with exogenous human growth hormone	GH_EXOGENOUS_EARLY_DN	0.0588235	0.0851003	0.0050059	0.329841	0.715081
Up-regulated by FSH in primary human granulosa cells (rFSH-17)	FSH_HUMAN_GRANULOSA_UP	0.0588235	0.0844421	0.00496718	0.332377	0.719189
Downregulated by butyrate at 16 hrs in SW260 colon carcinoma cells	HDACI_COLON_BUT16HRS_DN	0.0588235	0.0842521	0.00495601	0.333074	0.719312
Up-regulated in one group (A) of BRCAx tumors (familial non-BRCA1/BRCA2 breast cancer), compared to a second BRCAx group (B)	BRACX_UP	0.0588235	0.0838796	0.00493409	0.334205	0.720369
Regulated by TSA, butyrate and/or curcumin in SW260 colon carcinoma cells (Cluster 8)	HDACI_COLON_CLUSTER8	0.0588235	0.0836762	0.00492213	0.334732	0.720123
Interferon-inducible genes which are upregulated in MaCa 3366/TAM compared to MaCa 3366 (fold change &gt; 2)	BECKER_IFN_INDUCIBLE_SUBSET_1	0.0588235	0.0836627	0.00492134	0.335184	0.719717
N_GLYCAN_BIOSYNTHESIS	N_GLYCAN_BIOSYNTHESIS	0.0588235	0.0836152	0.00491854	0.335689	0.719426
Downregulated in normal human keratinocytes carrying episomal HPV31 DNA	HPV31_DN	0.0588235	0.0836012	0.00491772	0.33615	0.719042
Highly up-regulated (&gt;4-fold) in pulpal tissue from extracted carious teeth (cavities), compared to tissue from extracted healthy teeth	CARIES_PULP_HIGH_UP	0.0588235	0.0835818	0.00491658	0.336626	0.71869
Functional classification of p210BCR-ABL differentially regulated genes identified by cDNA macroarray	RAY_P210_DIFF	0.0588235	0.0834545	0.00490909	0.336867	0.717841
SULFUR_METABOLISM	SULFUR_METABOLISM	0.0588235	0.082368	0.00484517	0.340694	0.724619
Nerve growth factor (NGF) promotes neuronal survival and proliferation by binding its receptor TrkA, which activates PI3K/AKT, Ras, and the MAP kinase pathway.	TRKAPATHWAY	0.0588235	0.0820838	0.00482846	0.34217	0.726384
PROSTAGLANDIN_AND_LEUKOTRIENE_METABOLISM	PROSTAGLANDIN_AND_LEUKOTRIENE_METABOLISM	0.0588235	0.0820637	0.00482728	0.343067	0.725544
Genes associated with clinical prognosis in pediatric acute myeloid leukemia.	YAGI_AML_PROGNOSIS	0.0588235	0.0820637	0.00482728	0.343067	0.725544
DNA_POLYMERASE	DNA_POLYMERASE	0.0588235	0.0820569	0.00482688	0.343505	0.725105
Genes downregulated by low-dose methotrexate and mercaptopurine (LDMTX+MP) treatment (P &lt; 0.01; LDA disntinction calculation, ANOVA, leave-one-out cross-validation, t-test used to find statistical significance of identified probe sets)	CHEOK_LDMTX_MP_DN	0.0588235	0.0817349	0.00480794	0.344697	0.726257
Core group of genes consistently up-regulated following exposure to serum in a variety of human fibroblast cell lines (higher expression in activated cells, not cell-cycle dependent)	SERUM_FIBROBLAST_CORE_UP	0.0588235	0.0816064	0.00480037	0.345158	0.725865
Upregulated by curcumin at 2 hrs in SW260 colon carcinoma cells	HDACI_COLON_CUR2HRS_UP	0.0588235	0.0813534	0.00478549	0.347426	0.729269
Upregulated by both butyrate and TSA at any timepoint up to 48 hrs in SW260 colon carcinoma cells	HDACI_COLON_TSABUT_UP	0.0588235	0.0810591	0.00476818	0.347962	0.729032
Genes involved in the environmental stress response that were not regulated following treatment of Werner syndrome fibroblasts with UV light	UV_ESR_WS_UNREG	0.0588235	0.080707	0.00474747	0.349144	0.730147
Upregulated in the glomeruli of cadaver kidneys from patients with diabetic nephropathy, compared to normal controls	DIAB_NEPH_UP	0.0588235	0.0806652	0.00474501	0.349704	0.729959
Up-regulated in fibroblasts at 6 hours following infection with either human cytomegalovirus (CMV) or UV-inactivated CMV	CMV_UV-CMV_COMMON_HCMV_6HRS_UP	0.0588235	0.0803264	0.00472508	0.351258	0.731842
Genes upregulated by BRCA1	WELCSH_BRCA_UP	0.0588235	0.0800137	0.00470669	0.352354	0.732767
ALKALOID_BIOSYNTHESIS_II	ALKALOID_BIOSYNTHESIS_II	0.0588235	0.0799352	0.00470207	0.352808	0.732353
Upregulated in hTERT-immortalized fibroblasts vs. non-immortalized controls	HTERT_UP	0.0588235	0.0797791	0.00469289	0.353447	0.732327
MLL-CBP alters the genetic programs of GMP The top 50 genes most closely associated with MLL-CBP expression Down-regulated	WANG_MLL_CBP_VS_GMP_DN	0.0588235	0.0797664	0.00469214	0.353879	0.731871
Eukaryotic initiation factor 2 (EIF2) initiates translation by transferring Met-tRNA to the 40S ribosome in a GTP-dependent process.	EIF2PATHWAY	0.0588235	0.0794897	0.00467586	0.355621	0.734121
The kinases Lck and Fyn phosphorylate and activate the T cell receptor, which recognizes antigen-bound MHCII and leads to T cell activation.	TCRAPATHWAY	0.0588235	0.0787837	0.00463433	0.357077	0.734429
Macrophages activate NK cells by releasing IL-12, which induces NK cytotoxic activity in coordination with NO produced by inducible nitric oxide synthase II.	NO2IL12PATHWAY	0.0588235	0.0787837	0.00463433	0.357077	0.734429
Up-regulation is correlated with resistance of human cancer xenografts to vinblastine	VLB_RES_XENOGRAFTS_UP	0.0588235	0.0785636	0.00462139	0.358553	0.736115
Obsolete by GO - combining with cell adhesion molecules to initiate a change in cell activity.	CELL_ADHESION_RECEPTOR_ACTIVITY	0.0588235	0.0785077	0.0046181	0.358703	0.735078
Eph Kinases and ephrins support platelet aggregation	EPHA4PATHWAY	0.0588235	0.0784518	0.00461481	0.359403	0.735173
Genes down-regulated by interferon-gamma in HT1080 (fibrosarcoma)	DER_IFNG_DN	0.0588235	0.0783503	0.00460884	0.360323	0.735715
Up-regulation is correlated with resistance of human cancer xenografts to mitomycin C	MMC_RES_XENOGRAFTS_UP	0.0588235	0.0775358	0.00456093	0.362518	0.738853
Neuregulins bind to the receptor tyrosine kinases ErbB3 and ErbB4, surface-localized receptors whose overexpression induces tumor formation.	ERBB3PATHWAY	0.0588235	0.0772688	0.00454522	0.364923	0.742408
PHENYLALANINE_METABOLISM	PHENYLALANINE_METABOLISM	0.0588235	0.0771939	0.00454082	0.36627	0.742457
Upregulated by UV-B light in normal human epidermal keratinocytes, cluster 2	UVB_NHEK1_C2	0.0588235	0.0771939	0.00454082	0.36627	0.742457
Down-regulated in human fetal pituitary tissue, compared to adult pituitary tissue	PITUITARY_FETAL_DN	0.0588235	0.0770605	0.00453297	0.367179	0.742959
Upregulated at 8hrs following infection of primary human foreskin fibroblasts with CMV	CMV_8HRS_UP	0.0588235	0.0749943	0.00441143	0.369798	0.746912
Upregulated 2-fold in HT1080 cells 6 hours following treatment with interferons alpha, beta and gamma	IFN_ALL_UP	0.0588235	0.0731598	0.00430352	0.370601	0.74719
p27 blocks the G1/S transition by inhibiting the checkpoint kinase cdk2/cyclin E and is inhibited by cdk2-mediated ubiquitination.	P27PATHWAY	0.0588235	0.0717166	0.00421862	0.371492	0.747643
Keratinocyte differentiation, which models the differentiation of epidermal cells, requires the four main MAP kinase pathways.	KERATINOCYTEPATHWAY	0.0588235	0.0690405	0.00406121	0.372919	0.749174
Genes downregulated in AIDS-related primary effusion lymphoma (PEL) cells compared to normal B cells and other tumor subtypes.	KLEIN_PEL_DN	0.0588235	0.0689446	0.00405556	0.372983	0.747964
Up-regulated in fibroblasts at 6 hours following infection with human cytomegalovirus (CMV)	CMV_HCMV_6HRS_UP	0.0588235	0.0681305	0.00400768	0.373411	0.747488
Down-regulated at48 hours following treatment with Et-743 in at least 8 of 11 sarcoma cell lines	ET743_SARCOMA_48HRS_DN	0.0588235	0.0670792	0.00394583	0.374201	0.747737
Upregulated by butyrate at 24 hrs in SW260 colon carcinoma cells	HDACI_COLON_BUT24HRS_UP	0.0588235	0.0670174	0.0039422	0.374329	0.746664
Genes whose expression is consistently negatively correlated with brca1 germline status in breast cancer - higher expression is associated with BRCA1 tumors	BRCA_BRCA1_NEG	0.0588235	0.0652564	0.00383861	0.375339	0.747351
Genes upregulated in response to glucose starvation	PENG_GLUCOSE_UP	0.0588235	0.0625317	0.00367834	0.376768	0.748869
DNA_REPLICATION_REACTOME	DNA_REPLICATION_REACTOME	0.0588235	0.0622717	0.00366304	0.376923	0.747852
The Fas receptor induces apoptosis and NF-kB activation when bound to Fas ligand.	ST_FAS_SIGNALING_PATHWAY	0.0588235	0.0617346	0.00363145	0.377235	0.747152
Upregulated in gastric cancer cell lines reistant to 5-fluorouracil, compared to parent chemosensitive lines	5FU_RESIST_GASTRIC_UP	0.0588235	0.0611182	0.00359519	0.377589	0.746537
Progressively down-regulated through 18 hours following treatment of WS1 human skin fibroblasts with UVC at a high dose (50 J/m^2) (cluster d7)	UVC_HIGH_D7_DN	0.0588235	0.0558302	0.00328413	0.380189	0.750355
Genes on chromosome 18 with copy-number-driven expression in pancreatic adenocarcinoma.	AGUIRRE_PANCREAS_CHR18	0.0588235	0.0553539	0.00325611	0.380307	0.749272
Genes up-regulated in DC stimulated for 48 h as compared to DC stimulated for 8 h	LINDSTEDT_DEND_8H_VS_48H_DN	0.0588235	0.0501249	0.00294852	0.382502	0.752277
Integrins are transmembrane receptors that mediate cell growth, survival, and migration by binding to ligands in the extracellular matrix.	ST_INTEGRIN_SIGNALING_PATHWAY	0.0588235	0.047269	0.00278053	0.383344	0.752614
Genes highly correlated with glioblastoma (determined by using the 20-feature k-NN class prediction model)	NUTT_GBN_VS_AO_UP	0.0588235	0.0468553	0.00275619	0.383583	0.75177
Complete list of differentially regulated C/EBP-target genes, sorted by P-value	GERY_CEBP_TARGETS	0.0588235	0.0459245	0.00270144	0.383766	0.750817
Genes highly expressed in hepatocellular carcinoma with poor survival.	HCC_SURVIVAL_GOOD_VS_POOR_DN	0.0588235	0.043274	0.00254553	0.384518	0.750981
Cancer related genes involved in DNA methylation and modification	BRENTANI_DNA_METHYLATION_AND_MODIFICATION	0.0588235	0.0412728	0.00242781	0.38532	0.75124
Downregulated in fibroblasts from old individuals, compared to young	OLD_FIBRO_DN	0.0588235	0.0398635	0.00234491	0.385665	0.75061
Cancer related genes involved in immune function	BRENTANI_IMMUNE_FUNCTION	0.0588235	0.0391929	0.00230547	0.385739	0.749455
Deficient induction by H2O2 in CSB-null fibroblasts, compared to CSB-rescued (Table 2, cluster 2)	H2O2_CSBDIFF_C2	0.0588235	0.038607	0.002271	0.386007	0.74868
Genes that distinguish pediatric acute myeloid leukemia (AML) core-binding factor (CBF) subtypes.	ROSS_CBF	0.0588235	0.0375891	0.00221112	0.386195	0.747753
Binding of angiotensin II to AT1-R activates Ca2+ signaling and the JNK pathway.	AT1RPATHWAY	0.0588235	0.0322524	0.0018972	0.387202	0.748413
Age-downregulated in the human frontal cortex	AGEING_BRAIN_DN	0.0588235	0.0322435	0.00189668	0.387203	0.747129
Upregulated at 24hrs following infection of primary human foreskin fibroblasts with CMV	CMV_24HRS_UP	0.0588235	0.031068	0.00182753	0.387911	0.747211
Genes up-regulated during ATRA/IL-3 induced EML cell differentiation	MA_ATRA_EMP_UP	0.0588235	0.0300587	0.00176816	0.388153	0.746397
Upregulated in VHL-null renal carcinoma vs. normal renal cells (Fig. 2c+e)	VHL_NORMAL_UP	0.0588235	0.0245689	0.00144523	0.389337	0.747393
Upregulated by TGF-beta treatment of skin fibroblasts, cluster 2	TGFBETA_C2_UP	0.0588235	0.0214847	0.00126381	0.389931	0.747256
Upregulated at any timepoint following infection of primary human foreskin fibroblasts with CMV	CMV_ALL_UP	0.0588235	0.0176481	0.00103812	0.390823	0.74769
Genes upregulated in CD8+ T cells undergoing homeostatic proliferation (HP) versus naive CD8+ T cell populations; these genes are not upregulated versus effector or memory cell population.	GOLDRATH_HP	0.0588235	0.0164868	0.000969814	0.391056	0.746864
Genes essential to the development of megakaryocytes, as expressed in normal cells and essential thrombocythemic cells (ET).	TENEDINI_MEGAKARYOCYTIC_GENES	0.0588235	0.015143	0.000890767	0.391513	0.746467
Downregulated by expression of Hepatitis B virus HBx protein in SK-Hep-1 hepatocellular carcinoma cells (Fig. 3B+D)	HBX_HCC_DN	0.0588235	0.0100785	0.000592852	0.392419	0.746925
Annotated list of commonly downregulated genes in differentiation pathways	BRUNO_IL3_DN	0.0588235	0.00716364	0.00042139	0.392965	0.746701
The transcription factor CREM activates a post-meiotic transcriptional cascade culminating in spermatogenesis.	CREMPATHWAY	0	0.0172537	0	0.576116	0.826281
Flumazenil is a benzodiazepine receptor antagonist that may induce protective preconditioning in ischemic cardiomyocytes.	FLUMAZENILPATHWAY	0	0.0102879	0	0.576116	0.826281
Programmed cell death, or apoptosis, eliminates damaged or unneeded cells.	SA_PROGRAMMED_CELL_DEATH	0	0.0347469	0	0.576116	0.826281
Genes increased in metastatic hypopharyngeal cancer tumours	CROMER_HYPOPHARYNGEAL_MET_VS_NON_UP	0	0.0356939	0	0.576116	0.826281
BILE_ACID_BIOSYNTHESIS	BILE_ACID_BIOSYNTHESIS	0	0.00027642	0	0.576116	0.826281
Genes concomitantly modulated by activated Notch1 in mouse and human primary keratinocytes--Dn	NGUYEN_KERATO_DN	0	0.0693414	0	0.576116	0.826281
Proepithelin (PEPI) induces epithelial cells to secrete IL-8, which promotes elastase secretion by neutrophils.	PEPIPATHWAY	0	0.0148854	0	0.576116	0.826281
Gene set that can be used to differentiate BRCA1-linked and BRCA2-linked breast cancers	BREASTCA_TWO_CLASSES	0	0.222136	0	0.576116	0.826281
Genes involved in DNA damage signaling	DNA_DAMAGE_SIGNALING	0	0.141561	0	0.576116	0.826281
Most significant genes up-regulated by Act in macrophages from 0 to 2 h as determined by four separate analysis methods	GALINDO_ACT_UP	0	0.0358806	0	0.576116	0.826281
PENTOSE_PHOSPHATE_PATHWAY	PENTOSE_PHOSPHATE_PATHWAY	0	0.00488775	0	0.576116	0.826281
Genes induced in peripheral B cells by 4 hours of incubation with the cytokine IL-4.	LU_IL4BCELL	0	0.0127409	0	0.576116	0.826281
Genes expressed specifically in human salivary gland tissue	HUMAN_TISSUE_SALIVARY	0	0.000264197	0	0.576116	0.826281
NUCLEOTIDE_METABOLISM	NUCLEOTIDE_METABOLISM	0	0.0137766	0	0.576116	0.826281
Upregulated by TPA at two consecutive timepoints between 15min-3hrs in sensitive HL-60 cells	TPA_SENS_EARLY_UP	0	0.0607221	0	0.576116	0.826281
O_GLYCAN_BIOSYNTHESIS	O_GLYCAN_BIOSYNTHESIS	0	0.000144004	0	0.576116	0.826281
Nicotinic acetylcholine receptors are ligand-gated ion channels that primarily mediate neuromuscular signaling and may inhibit neuronal apoptosis via the AKT pathway.	ACHPATHWAY	0	0.00452523	0	0.576116	0.826281
Upregulated in correlation with overt Alzheimer&apos;s Disease, in the CA1 region of the hippocampus	ALZHEIMERS_DISEASE_UP	0	3.07757	0	0.576116	0.826281
Genes downregulated in multiple myeloma cells with N-ras-activating mutations versus those co-cultured with bone marrow stromal cells.	CROONQUIST_RAS_STROMA_DN	0	0.00537328	0	0.576116	0.826281
Genes highly expressed in well differentiated hepatocellular carcinoma vs. non-tumor liver with hepatits.	LIZUKA_L1_SM_G1	0	0.0410331	0	0.576116	0.826281
Upregulated by TGF-beta treatment of skin fibroblasts, cluster 3	TGFBETA_C3_UP	0	0.0669767	0	0.576116	0.826281
Genes downreglated in acute rejection transplanted kidney biopsies relative to well functioning transplanted kidney biopsies from stable, immunosuppressed recipients. (median FDR &lt; 0.14% per comparison).	FLECHNER_KIDNEY_TRANSPLANT_REJECTION_DN	0	1.50091	0	0.576116	0.826281
Genes highly expressed in interferon-sensitive hepatoma cell lines (HKCI-1-4,HepG2,Hep3B,PCL/PRF/5) vs. resistant cell lines (HKCI-C1-3)	WONG_IFNA_HCC_RESISTANT_VS_SENSITIVE_DN	0	0.000975579	0	0.576116	0.826281
Genes down-regulated by MYC in &gt;3 papers.	ZELLER_MYC_DN	0	0.0160263	0	0.576116	0.826281
Nerve growth factor (NGF) stimulates neural survival and proliferation via the TrkA and p75 receptors, which induce DAG and IP3 production and activate Ras.	NGFPATHWAY	0	0.0156005	0	0.576116	0.826281
Genes down-regulated by interferon-beta in HT1080 (fibrosarcoma)	DER_IFNB_DN	0	0.00268236	0	0.576116	0.826281
Upregulated by UV-B light in normal human epidermal keratinocytes	UVB_NHEK1_UP	0	0.400595	0	0.576116	0.826281
On ligand binding, interferon gamma receptors stimulate JAK2 kinase to phosphorylate STAT transcription factors, which promote expression of interferon responsive genes.	TIDPATHWAY	0	0.00539442	0	0.576116	0.826281
Genes highly expressed in well differentiated vs. moderately differentiated hepatocellular carcinoma	LIZUKA_G1_GR_G2	0	0.00128306	0	0.576116	0.826281
Upregulated 2-fold in HT1080 cells 6 hours following treatment with interferon gamma	IFN_GAMMA_UP	0	0.0155844	0	0.576116	0.826281
Down-regulated at 4 hours following treatment of XPB/CS fibroblasts with 3 J/m^2 UVC	UVC_XPCS_4HR_DN	0	0.852238	0	0.576116	0.826281
Downregulated by butyrate at 48 hrs in SW260 colon carcinoma cells	HDACI_COLON_BUT48HRS_DN	0	0.00845137	0	0.576116	0.826281
Shown are those probe sets that report at least a 15-fold expression change in response to IL-6 addition to INA-6 cells	KRETZSCHMAR_IL6_DIFF	0	0.128958	0	0.576116	0.826281
Downregulated by both curcumin and sulindac at any timepoint up to 48 hrs in SW260 colon carcinoma cells	HDACI_COLON_CURSUL_DN	0	0.0670167	0	0.576116	0.826281
Sixty-seven genes commonly upregulated in cancer relative to normal tissue, from a meta-analysis of the OncoMine gene expression database	CANCER_NEOPLASTIC_META_UP	0	0.140959	0	0.576116	0.826281
Some Wnt glycoprotein/Frizzled receptor interactions increase intracellular calcium and decrease cGMP.	ST_WNT_CA2_CYCLIC_GMP_PATHWAY	0	0.0437848	0	0.576116	0.826281
Up-regulated in human granulosa cells stimulated with luteinizing hormone (LH)	LH_GRANULOSA_UP	0	0.0443952	0	0.576116	0.826281
Down-regulated at any timepoint following treatment of XPB/CS fibroblasts with 3 J/m^2 UVC	UVC_XPCS_ALL_DN	0	0.891664	0	0.576116	0.826281
Transcripts down-regulated 3-fold or greater in the E2A-deficient cell lines	GREENBAUM_E2A_DN	0	0.0274381	0	0.576116	0.826281
Downregulated at any timepoint following infection of primary human foreskin fibroblasts with CMV	CMV_ALL_DN	0	0.00853914	0	0.576116	0.826281
Upregulated in VHL-null renal carcinoma cells vs. VHL-rescued (Fig. 1a+b)	VHL_RCC_UP	0	0.0542124	0	0.576116	0.826281
Ras activation stimulates many signaling cascades, including PI3K/AKT activation to inhibit apoptosis.	RASPATHWAY	0	0.0326723	0	0.576116	0.826281
Cancer related genes involved in vesicle transport	BRENTANI_TRANSPORT_OF_VESICLES	0	0.120796	0	0.576116	0.826281
Up-regulated in human granulosa cells stimulated with follicle stimulation hormone (FSH)	FSH_GRANULOSA_UP	0	0.0180498	0	0.576116	0.826281
Down-regulated at 12 hours following treatment of WS1 human skin fibroblasts with UVC at a low dose (10 J/m^2) (cluster c3)	UVC_LOW_C3_DN	0	0.0360972	0	0.576116	0.826281
Down-regulated 2-fold in HeLa cells by Adenovirus type 12 (Ad12) at 24 hours post-infection	AD12_24HRS_DN	0	0.0354784	0	0.576116	0.826281
DNA damage promotes Bid cleavage, which stimulates mitochondrial cytochrome c release and consequent caspase activation, resulting in apoptosis.	CHEMICALPATHWAY	0	0.0092769	0	0.576116	0.826281
The 64 probe sets differentially up-regulated in FLT3 ITD+ samples	GALE_FLT3ANDAPL_UP	0	0.237494	0	0.576116	0.826281
Description Genes that are downregulated in AML NPM1 mutant versus AML NPM1 wild type	VERHAAK_AML_NPM1_MUT_VS_WT_DN	0	0.146938	0	0.576116	0.826281
Decreased expression in NPMc+ leukemias	ALCALAY_AML_NPMC_DN	0	0.0817142	0	0.576116	0.826281
The eIF-4F complex recognizes 5&apos; mRNA caps, recruits RNA helicases, and maintains mRNA-ribosome bridging.	EIF4PATHWAY	0	0.00048727	0	0.576116	0.826281
Cascade of at least three protein kinases downstream of many signaling pathways, culminating in the phosphorylation and activation of a MAP kinase.	MAPKKK_CASCADE	0	0.12014	0	0.576116	0.826281
Caseine kinase 1 (CK1) and cdk5 phosphorylate DARPP32 in the dopamine signaling pathway.	CK1PATHWAY	0	0.0309069	0	0.576116	0.826281
Up-regulated in pulpal tissue from extracted carious teeth (cavities), compared to tissue from extracted healthy teeth	CARIES_PULP_UP	0	0.0229319	0	0.576116	0.826281
CELL_CYCLE_KEGG	CELL_CYCLE_KEGG	0	0.0112479	0	0.576116	0.826281
Down-regulated at any timepoint by treatment of human fibroblasts with gamma radiation, but not by UV lght or 4-NQO	GAMMA_UNIQUE_FIBRO_DN	0	0.00900125	0	0.576116	0.826281
Down-regulated in fibroblasts following infection with human cytomegalovirus (at least 3-fold, with Affymetrix change call, in at least two consectutive timepoints), with maximum change at 20 hours	CMV_HCMV_TIMECOURSE_20HRS_DN	0	0.0139368	0	0.576116	0.826281
Progressively down-regulated through 18 hours following treatment of WS1 human skin fibroblasts with UVC at a high dose (50 J/m^2) (cluster d8)	UVC_HIGH_D8_DN	0	0.304019	0	0.576116	0.826281
Progressively down-regulated through 24 hrs following treatment of WS1 human skin fibroblasts with UVC at a high dose (50 J/m^2) (cluster d9)	UVC_HIGH_D9_DN	0	0.0885144	0	0.576116	0.826281
Up-regulated following stable re-expression of BAF57 in Bt549 breast cancer cells that lack functional BAF57	BAF57_BT549_UP	0	0.0244375	0	0.576116	0.826281
TYROSINE_METABOLISM	TYROSINE_METABOLISM	0	0.00345861	0	0.576116	0.826281
Erythropoietin selectively stimulates erythrocyte differentiation from CFU-GEMM cells in bone marrow.	ERYTHPATHWAY	0	0.0275112	0	0.576116	0.826281
Genes whose expression was modulated at least 1.5-fold in multiple myeloma INA-6 cells on addition of interleukin-6.	BROCKE_IL6	0	0.128958	0	0.576116	0.826281
Upregulated in breast cancer cells (MCF-7) treated with adipocyte-conditioned growth media	ADIPOCYTE_BRCA_UP	0	0.0208397	0	0.576116	0.826281
Genes involved in p53 signaling	P53_SIGNALING	0	0.116052	0	0.576116	0.826281
Downregulated in the glomeruli of cadaver kidneys from patients with diabetic nephropathy, compared to normal controls	DIAB_NEPH_DN	0	1.0571	0	0.576116	0.826281
Genes concomitantly modulated by activated Notch1 in mouse and human primary keratinocytes--Up	NGUYEN_KERATO_UP	0	0.00937739	0	0.576116	0.826281
Tumor suppressor genes	TUMOR_SUPRESSOR	0	0.000914827	0	0.576116	0.826281
Downregulated by curcumin at 16 hrs in SW260 colon carcinoma cells	HDACI_COLON_CUR16HRS_DN	0	0.0190432	0	0.576116	0.826281
The protein phosphatase Cdc25 is phosphorylated by Chk1 and activates Cdc2 to stimulate eukaryotic cells into M phase.	CDC25PATHWAY	0	0.0319442	0	0.576116	0.826281
Downregulated by DAC treatment in LD419 fibroblast cells	DAC_FIBRO_DN	0	0.0510439	0	0.576116	0.826281
Down-regulated in fibroblasts following infection with human cytomegalovirus (at least 3-fold, with Affymetrix change call, in at least two consectutive timepoints), with maximum change at 10 hours	CMV_HCMV_TIMECOURSE_10HRS_DN	0	0.00950443	0	0.576116	0.826281
The progression of biochemical and morphological events that occur during nuclear or cellular replication.	CELL_CYCLE	0	0.0179094	0	0.576116	0.826281
Downregulated in correlation with overt Alzheimer&apos;s Disease, in the CA1 region of the hippocampus	ALZHEIMERS_DISEASE_DN	0	4.60085	0	0.576116	0.826281
Downregulated following IL-6 treatment in hypertrophic scar fibroblasts	IL6_SCAR_FIBRO_DN	0	0.0368227	0	0.576116	0.826281
Upregulated in fibroblasts from Werner (but not old) individuals, compared to young	WERNERONLY_FIBRO_UP	0	0.0458537	0	0.576116	0.826281
CALCIUM_REGULATION_IN_CARDIAC_CELLS	CALCIUM_REGULATION_IN_CARDIAC_CELLS	0	0.116052	0	0.576116	0.826281
Downregulated by sulindac at 48 hrs in SW260 colon carcinoma cells	HDACI_COLON_SUL48HRS_DN	0	0.00425891	0	0.576116	0.826281
Downregulated by sulindac at 30 min in SW260 colon carcinoma cells	HDACI_COLON_SUL30MIN_DN	0	0.0169269	0	0.576116	0.826281
Downregulated by sulindac at 12 hrs in SW260 colon carcinoma cells	HDACI_COLON_SUL12HRS_DN	0	0.0205603	0	0.576116	0.826281
Downregulated by sodium arsenite in fibroblasts (Clusters 4, 5, and 6)	AS3_FIBRO_DN	0	0.0402757	0	0.576116	0.826281
FAB type-specific probe sets	YAGI_AML_PROG_FAB	0	0.145422	0	0.576116	0.826281
Up-regulated in cultured human chondrocytes by both GH and IGF-1	GH_IGF_CHONDROCYTES_UP	0	0.00761569	0	0.576116	0.826281
Genes with mRNA binding activity	MRNA_BINDING_ACTIVITY	0	0.142463	0	0.576116	0.826281
Toll-like receptors are activated by bacterial lipoproteins, lipopolysaccharides, and other surface molecules, and activate pro-inflammatory factors such as NF-kB.	TOLLPATHWAY	0	0.00851881	0	0.576116	0.826281
Upregulated by hypoxia in normal, RPTEC renal cells (Fig. 3)	HYPOXIA_NORMAL_UP	0	0.00277232	0	0.576116	0.826281
List of Hypoxia-altered genes involved in apoptosis in Astrocytes	MENSE_HYPOXIA_APOPTOSIS_GENES	0	0.0529947	0	0.576116	0.826281
Microarray-derived expression levels of genes differentially expressed during PC development	ZHAN_MMPC_PC	0	0.0308454	0	0.576116	0.826281
Active Plk3 phosphorylates CDC25c, blocking the G2/M transition, and phosphorylates p53 to induce apoptosis.	PLK3PATHWAY	0	0.00405375	0	0.576116	0.826281
Upregulated by expression of constitutively active MKK6	MKK6EE_UP	0	0.213564	0	0.576116	0.826281
Top 100 nearest neighbor genes negatively associated with MLL T-ALL cases	FERRANDO_MLL_T_ALL_DN	0	0.103851	0	0.576116	0.826281
Genes that distinguish pediatric acute myeloid leukemia (AML) subtypes with MLL chimeric fusion genes.	ROSS_MLL_FUSION	0	0.0201467	0	0.576116	0.826281
Upregulated by dsRNA (polyI:C) in IFN-null GRE cells	DSRNA_UP	0	0.0330481	0	0.576116	0.826281
Genes overexpressed 3-fold or more in freshly isolated CD31+ versus freshly isolated CD31- cells	BOQUEST_CD31PLUS_VS_CD31MINUS_UP	0	1.40741	0	0.576116	0.826281
Genes up-regulated in PMNs upon migration to skin lesions	KNUDSEN_PMNS_UP	0	0.0740098	0	0.576116	0.826281
hTERC, the RNA subunit of telomerase, and hTERT, the catalytic protein subunit, are required for telomerase activity and are overexpressed in many cancers.	TERTPATHWAY	0	0.00662524	0	0.576116	0.826281
Genes overexpressed in mature plasma cells isolated from tonsils (TPCs) and mature plasma cells isolated from bone marrow (BMPCs) as compared to polyclonal plasmablastic cells (PPCs).	TARTE_PLASMA_BLASTIC	0	0.766079	0	0.576116	0.826281
Angiotensin-converting enzyme 2 (ACE2) digests the blood-pressure regulator angiotensin II (AGT) ultimately to the vasodilator AGT1-7.	ACE2PATHWAY	0	0.0469317	0	0.576116	0.826281
HOX genes related to hematopoiesis	HOX_GENES	0	0.0564929	0	0.576116	0.826281
Genes involved with chemotherapy response and drug targets which are upregulated in samples positive for HOX11, TAL1, or LYL1 by RT-PCR	FERRANDO_CHEMO_RESPONSE_PATHWAY	0	0.0135316	0	0.576116	0.826281
Activated extracellular thrombin cleaves and activates the G-protein coupled receptors PAR1 and PAR4, which activate platelets.	PAR1PATHWAY	0	0.0826229	0	0.576116	0.826281
Interferon alpha, active in the immune response, binds to the IFN receptor and activates Jak1 and Tyk2, which phosphorylate Stat1 and Stat2.	IFNAPATHWAY	0	0.00762539	0	0.576116	0.826281
Genes temporally regulated by repression by CD44	HOGERKORP_CD44_TEMPORALLY_DN	0	0.00836103	0	0.576116	0.826281
Glycolysis is an evolutionarily conserved pathway by which one glucose molecule is converted to two pyruvate molecules for a gain of 2 ATP.	GLYCOLYSISPATHWAY	0	0.106647	0	0.576116	0.826281
GLYCEROPHOSPHOLIPID_METABOLISM	GLYCEROPHOSPHOLIPID_METABOLISM	0	0.020997	0	0.576116	0.826281
Genes upregulated in diffuse B-cell lymphomas (DLBCL) and downregulated in follicular lymphoma (FL) (fold change of at least 3)	SHIPP_FL_VS_DLBCL_DN	0	0.0110982	0	0.576116	0.826281
Genes up-regulated in DC stimulated for 8 h as compared to DC stimulated for 48 h	LINDSTEDT_DEND_8H_VS_48H_UP	0	0.0300035	0	0.576116	0.826281
Up-regulated at any timepoint following TNFa treatment, only with functional NFkB	TNFA_NFKB_DEP_UP	0	0.154546	0	0.576116	0.826281
ACE_INHIBITOR_PATHWAY_PHARMGKB	ACE_INHIBITOR_PATHWAY_PHARMGKB	0	0.000396377	0	0.576116	0.826281
Up-regulated at any timepoint by treatment of human fibroblasts with UV light or 4-NQO, but not by gamma radiation	UV-4NQO_FIBRO_UP	0	0.0719705	0	0.576116	0.826281
Gamma-aminobutyric acid (GABA) is an inhibitory neurotransmitter whose receptor is regulated by Plic-1, gephyrin, and GABARAP, which promote receptor clustering.	GABAPATHWAY	0	-0.00301286	0	0.576116	0.826281
Beta-Oxidation of Fatty Acids	BETAOXIDATIONPATHWAY	0	-0.00453984	0	0.576116	0.826281
Pro-apoptotic signaling induces mitochondria to release cytochrome c, which stimulates Apaf-1 to activate caspase 9.	MITOCHONDRIAPATHWAY	0	-0.00568622	0	0.576116	0.826281
HYPERTROPHY_MODEL	HYPERTROPHY_MODEL	0	-0.0206657	0	0.576116	0.826281
Genes differentially expressed in CD34 cells from patients with low-risk MDS compared with healthy controls	HOFMANN_MDS_CD34_LOW_RISK	0	-0.0453898	0	0.576116	0.826281
Genes up-regulated by HGF treatments	RUTELLA_HEPATGFSNDCS_UP	0	-0.0230918	0	0.576116	0.826281
Pyk2 and Rac1 stimulate the JNK cascade and activate MKK3, which activates p38.	PYK2PATHWAY	0	-0.00723133	0	0.576116	0.826281
dsRNA-activated protein kinase phosphorylates elF2a, which generally inhibits translation, and activates NF-kB to provoke inflammation.	RNAPATHWAY	0	-0.00675338	0	0.576116	0.826281
Up-regulation is associated with increasing age in normal human kidney tissue from 74 patients	AGEING_KIDNEY_UP	0	-0.126552	0	0.576116	0.826281
IL-2 promotes proliferation via JAK and MAP kinase and has surface receptors on activated B cells, LPS-treated monocytes, and many T cells.	IL2PATHWAY	0	-0.0390922	0	0.576116	0.826281
Protein Kinase A at the Centrosome	AKAPCENTROSOMEPATHWAY	0	-0.0194099	0	0.576116	0.826281
PORPHYRIN_AND_CHLOROPHYLL_METABOLISM	PORPHYRIN_AND_CHLOROPHYLL_METABOLISM	0	-0.0453821	0	0.576116	0.826281
Upregulated by curcumin at 48 hrs in SW260 colon carcinoma cells	HDACI_COLON_CUR48HRS_UP	0	-0.0531637	0	0.576116	0.826281
In mast cells, Fc epsilon receptor 1 activates BTK, PKC, and the MAP kinase pathway to promote degranulation and arachnidonic acid release.	FCER1PATHWAY	0	-0.133099	0	0.576116	0.826281
FRUCTOSE_AND_MANNOSE_METABOLISM	FRUCTOSE_AND_MANNOSE_METABOLISM	0	-0.00890914	0	0.576116	0.826281
Genes that distinguish pediatric acute myeloid leukemia (AML) subtype inv(16)[CBF-beta-MYH11].	ROSS_CBF_MYH	0	-0.0241165	0	0.576116	0.826281
G-alpha-12 promotes cell survival and proliferation, is involved in the stress response, and activates JNK.	ST_GA12_PATHWAY	0	-0.0450291	0	0.576116	0.826281
Platelet-derived growth factor (PDGF) receptor is phosphorylated on ligand binding and promotes cell proliferation.	PDGFPATHWAY	0	-0.0757265	0	0.576116	0.826281
Upregulated following IL-6 treatment in hypertrophic scar fibroblasts	IL6_SCAR_FIBRO_UP	0	-0.0166442	0	0.576116	0.826281
Up-regulated at 6hrs follwing VEGF treatment of human myometrial microvascular endothelial cells	VEGF_MMMEC_6HRS_UP	0	-0.00160784	0	0.576116	0.826281
PPC genes overexpressed in TACI low patients	MOREAUX_TACI_HI_IN_PPC_UP	0	-1.37885e-05	0	0.576116	0.826281
EICOSANOID_SYNTHESIS	EICOSANOID_SYNTHESIS	0	-0.036416	0	0.576116	0.826281
Cancer related genes also related to the cytoskeleton	BRENTANI_CYTOSKELETON	0	-0.000355755	0	0.576116	0.826281
Down-regulated in an MGMT+ glioma cell line (T98G) at 48 hours following treatment with BCNU	BCNU_GLIOMA_MGMT_48HRS_DN	0	-0.00425436	0	0.576116	0.826281
Down-regulated at any timepoint by treatment of human fibroblasts with UV light or gamma radiation, but not by 4-NQO	GAMMA-UV_FIBRO_DN	0	-0.00282706	0	0.576116	0.826281
Up-regulated at any timepoint following treatment of WS1 human skin fibroblasts with UVC at a high dose (50 J/m^2) (clusters b1-b4)	UVC_HIGH_ALL_UP	0	-0.023631	0	0.576116	0.826281
Downregulated by UV-B light in squamous cell carinoma cells	UVB_SCC_DN	0	-0.067406	0	0.576116	0.826281
Up-regulated at any timepoint by treatment of human fibroblasts with 4-nitroquinoline-1-oxide (4NQO), but not by UV or gamma radiation	4NQO_UNIQUE_FIBRO_UP	0	-0.0660286	0	0.576116	0.826281
Down-regulated at any timepoint following treatment of WS1 human skin fibroblasts with UVC at a low dose (10 J/m^2) (clusters c1-c5)	UVC_LOW_ALL_DN	0	-0.0197765	0	0.576116	0.826281
ADP-ribosylation factors (ARFs), members of the Ras superfamily, regulate eukaryotic vesicular trafficking and activate phospholipase D&apos;s.	ARAPPATHWAY	0	-0.0134595	0	0.576116	0.826281
Genes up-regulated in BRCA2-linked breast tumors, relative to BRCA1-linked tumors	BRCA2_BRCA1_UP	0	-0.0810045	0	0.576116	0.826281
Relative gene expression for osteoclast-associated genes, chemokines, and chemokine receptors	YANG_OSTECLASTS_SIG	0	-0.00128901	0	0.576116	0.826281
GLYCINE_SERINE_AND_THREONINE_METABOLISM	GLYCINE_SERINE_AND_THREONINE_METABOLISM	0	-0.00958015	0	0.576116	0.826281
Cancer related genes involved in DNA repair	BRENTANI_REPAIR	0	-0.0460043	0	0.576116	0.826281
Genes upregulated in fatal/refractory diffuse B-cell lymphoma (DLBCL) and downregulated in cured diffuse B-cell lymphomas (DLBCL) (fold change of at least 3)	SHIPP_DLBCL_CURED_DN	0	-0.00597353	0	0.576116	0.826281
Shear stress in endothelial cells increases cytoplasmic calcium, which activates nitric oxide synthase III to release NO, which in turn regulates cardiac contractions.	NO1PATHWAY	0	-0.00662963	0	0.576116	0.826281
Gq-coupled receptors promote hydrolysis of PIP2 to DAG and IP3, which causes calcium influx and activates protein kinase C.	PKCPATHWAY	0	-0.0079425	0	0.576116	0.826281
GLYCOSAMINOGLYCAN_DEGRADATION	GLYCOSAMINOGLYCAN_DEGRADATION	0	-0.00221935	0	0.576116	0.826281
Downregulated by TPA at two consecutive timepoints between 15min-3hrs in resistant HL-525 cells	TPA_RESIST_EARLY_DN	0	-0.0765828	0	0.576116	0.826281
Genes upregulated in myeloid leukemia and normally expressed in other bodily tissues.	LOTEM_LEUKEMIA_UP	0	-0.0365598	0	0.576116	0.826281
Down-regulated at 24 hours following treatment with Et-743 in at least 8 of 11 sarcoma cell lines	ET743_SARCOMA_24HRS_DN	0	-0.0150338	0	0.576116	0.826281
Down-regulated in human non-small cell lung carcinoma cell line H460 following 24-hour treatment with sodium butyrate	NAB_LUNG_DN	0	-0.0139873	0	0.576116	0.826281
The ATM protein kinase recognizes DNA damage and blocks cell cycle progression by phosphorylating chk1 and p53, which normally inhibits Rb to allow G1/S transitions.	RBPATHWAY	0	-0.0472155	0	0.576116	0.826281
Downregulated in hTERT-immortalized fibroblasts vs. non-immortalized controls	HTERT_DN	0	-0.0125684	0	0.576116	0.826281
Progressively down-regulated through 12 hours following treatment of WS1 human skin fibroblasts with UVC at a high dose (50 J/m^2) (cluster d3)	UVC_HIGH_D3_DN	0	-0.0993781	0	0.576116	0.826281
Top 25 Genes Differentially Expressed in the Respective B-Cell Lymphocytic Leukemia Subgroups VH-mutated-unmutated	HASLINGER_B_CLL_MUTATED	0	-0.134953	0	0.576116	0.826281
Sugars such as mannose, galactose, and fructose are enzymatically converted to glucose via feeder pathways that lead to glycolysis.	FEEDERPATHWAY	0	-0.00449569	0	0.576116	0.826281
Genes up-regulated by IRF3 in Jurkat (T-cell)	GRANDVAUX_IRF3_UP	0	-0.00669345	0	0.576116	0.826281
Genes upregulated in multiple myeloma cells exposed to the pro-proliferative cytokine IL-6 versus those with N-ras-activating mutations.	CROONQUIST_IL6_RAS_UP	0	-0.0506561	0	0.576116	0.826281
Up-regulated in ovarian epithelial cells (MCV152) 72 hours following FSH treatment, compared to untreated	FSH_OVARY_MCV152_UP	0	-0.0879086	0	0.576116	0.826281
A point in the eukaryotic cell cycle where progress through the cycle can be halted until conditions are suitable for the cell to proceed to the next stage.	CELL_CYCLE_CHECKPOINT	0	-0.0113357	0	0.576116	0.826281
Regulated by UV-B light in normal human epidermal keratinocytes, cluster 6	UVB_NHEK3_C6	0	-0.00506827	0	0.576116	0.826281
Bullinger Validation Signature (157 Affymetrix probe sets)	RADMACHER_AMLNORMALKARYTYPE_SIG	0	-0.0870305	0	0.576116	0.826281
Down-regulated at any timepoint (4-24 hrs) following ectopic expression of p21 (CDKN1A) in OvCa cells, p53-dependent	P21_P53_ANY_DN	0	-0.0270319	0	0.576116	0.826281
Up-regulated in fibroblasts following infection with human cytomegalovirus (at least 3-fold, with Affymetrix change call, in at least two consectutive timepoints), with maximum change at 14 hours	CMV_HCMV_TIMECOURSE_14HRS_UP	0	-0.0287595	0	0.576116	0.826281
Cancer-related genes down-regulated in any of four human hepatoma cell lines following 24-hour treatment with 200ng/mL of trichostatin A	TSA_HEPATOMA_CANCER_DN	0	-0.10018	0	0.576116	0.826281
Downregulated in fibroblasts from Werner (but not old) individuals, compared to young	WERNERONLY_FIBRO_DN	0	-0.0786403	0	0.576116	0.826281
Genes highly expressed in hepatitis C-related hepatocellular carcinoma	SMITH_HCV_INDUCED_HCC_UP	0	-0.0229134	0	0.576116	0.826281
Genes whose expression is influenced by 2-methoxyestradiol (2ME2), a metabolite of estradiol that has antitumor activity, in multiple myeloma cells.	CHAUHAN_2ME2	0	-0.0678136	0	0.576116	0.826281
MITOCHONDRIAL_FATTY_ACID_BETAOXIDATION	MITOCHONDRIAL_FATTY_ACID_BETAOXIDATION	0	-0.0468264	0	0.576116	0.826281
D4-GDI inhibits the pro-apoptotic Rho GTPases and is cleaved by caspase-3.	D4GDIPATHWAY	0	-0.0106821	0	0.576116	0.826281
IRINOTECAN_PATHWAY_PHARMGKB	IRINOTECAN_PATHWAY_PHARMGKB	0	-0.00476865	0	0.576116	0.826281
CSR Stanford signature for quiscent genes	CHANG_SERUM_RESPONSE_DN	0	-0.200385	0	0.576116	0.826281
Genes highly associated with medulloblastoma treatment failure	POMEROY_MD_TREATMENT_GOOD_VS_POOR_DN	0	-0.0143214	0	0.576116	0.826281
On activation of the T cell receptor, phospholipase C is activated to produce second messengers DAG and PIP3, both required for T cell activation.	ST_T_CELL_SIGNAL_TRANSDUCTION	0	-0.0100281	0	0.576116	0.826281
DAG (diacylglycerol) signaling activity	SA_DIACYLGLYCEROL_SIGNALING	0	-0.0204882	0	0.576116	0.826281
The following tables are gene lists which included differentially expressed genes with at least two-fold changes (Sig log-average &gt;1) in 4 out of 4 comparisons as described in the text Up-regulated	CHEN_HOXA5_TARGETS_UP	0	-0.00363965	0	0.576116	0.826281
List of differentially expressed genes between RhloLin2/loSca-11c-kit1 and RhhiLin2/loSca-11c-kit1 HSCs	PARK_MSCS_DIFF	0	-0.00155207	0	0.576116	0.826281
The drug Gleevec specifically targets the abnormal bcr-abl protein, an apoptosis inhibitor present in chronic myeloid leukemia.	GLEEVECPATHWAY	0	-0.00138077	0	0.576116	0.826281
NUCLEAR_RECEPTORS	NUCLEAR_RECEPTORS	0	-0.00539557	0	0.576116	0.826281
p35, a neuron-specific activator of cyclin-dependent kinase 5, is cleaved to p25 in Alzheimer&apos;s disease and promotoes hyperphosphorylated tau formation and apoptosis.	P35ALZHEIMERSPATHWAY	0	-0.00278996	0	0.576116	0.826281
Up-regulated in primary human adipocytes, versus preadipocytes	ADIP_HUMAN_UP	0	-0.030512	0	0.576116	0.826281
List of YY1 target genes identified in MEFs expressing ~25% of YY1 UP	GAY_YY1_UP	0	-0.000909092	0	0.576116	0.826281
Genes modulated by both PML/RAR[alpha] and PLZF/RAR[alpha]	PARK_RARALPHA_MOD	0	-0.033857	0	0.576116	0.826281
1_AND_2_METHYLNAPHTHALENE_DEGRADATION	1_AND_2_METHYLNAPHTHALENE_DEGRADATION	0	-0.0695461	0	0.576116	0.826281
Genes on chromosome 1 with copy-number-driven expression in pancreatic adenocarcinoma.	AGUIRRE_PANCREAS_CHR1	0	-0.0405459	0	0.576116	0.826281
CD40 down-regulated genes	BASSO_GERMINAL_CENTER_CD40_DN	0	-0.092456	0	0.576116	0.826281
The transcription factor STAT3 is involved in cell growth regulation and is commonly upregulated in tumors.	ST_STAT3_PATHWAY	0	-0.0148891	0	0.576116	0.826281
Genes highly expressed in interferon-resistant hepatoma cell lines (HKCI-C1-3) vs. sensitive cell lines (HKCI-1-4,HepG2,Hep3B,PCL/PRF/5)	WONG_IFNA_HCC_RESISTANT_VS_SENSITIVE_UP	0	-0.0827434	0	0.576116	0.826281
Cyclins interact with cyclin-dependent kinases to form active kinase complexes that regulate progression through the cell cycle.	CELLCYCLEPATHWAY	0	-0.00454513	0	0.576116	0.826281
Cardiac hypertrophy is induced by NF-ATc4 and GATA4, which are stimulated through calcineurin activated by CaMK.	NFATPATHWAY	0	-0.045002	0	0.576116	0.826281
Upregulated by TGF-beta treatment of skin fibroblasts, cluster 4	TGFBETA_C4_UP	0	-0.116276	0	0.576116	0.826281
Genes decreased by BAFF/APRIL in XG-13 HMCL common with the TACI-related gene signature	MOREAUX_TACI_XG_13_DN	-0.0588235	0.00498929	-0.000293488	0.578694	0.82892
The fMLP receptor is a G-protein coupled receptor in neutrophils that recognizes formylated bacterial peptides and activates NADPH oxidase.	FMLPPATHWAY	-0.0588235	0.00623176	-0.000366574	0.579357	0.828813
Upregulated after heat shock in lymphocytes from old individuals, compared to young	HEATSHOCK_OLD_UP	0.0588235	-0.00997286	-0.000586639	0.580768	0.829775
The attachment of a cell, either to another cell or to the extracellular matrix, via cell adhesion molecules.	CELL_ADHESION	-0.0588235	-0.020613	-0.00121253	0.585413	0.835348
Adrenergic receptors respond to epinephrine and norepinephrine signaling.	ST_ADRENERGIC	-0.0588235	-0.0217084	-0.00127697	0.585931	0.835027
Genes related to insulin signaling	INSULIN_SIGNALING	0.0588235	-0.0290362	-0.00170801	0.588613	0.837785
APOPTOSIS	APOPTOSIS	0.0588235	-0.0293067	-0.00172392	0.588699	0.836847
Genes up-regulated by interferon-beta in HT1080 (fibrosarcoma)	DER_IFNB_UP	0.0588235	-0.032551	-0.00191477	0.59069	0.838616
Top 25 Genes Differentially Expressed in the Respective B-Cell Lymphocytic Leukemia Subgroups 12	HASLINGER_B_CLL_12	-0.0588235	0.0463411	-0.00272595	0.59688	0.846333
Up-regulated at 8 hours following treatment of XPB/TTD fibroblasts with 3 J/m^2 UVC	UVC_TTD_8HR_UP	0.0588235	-0.0521429	-0.00306723	0.599571	0.849077
Leptin is a peptide secreted by adipose tissue that, in skeletal muscle, promotes fatty acid oxidation, decreases cells&apos; lipid content, and promotes insulin sensitivity.	LEPTINPATHWAY	-0.0588235	-0.0578909	-0.00340535	0.60276	0.852518
Downregulated by nickel(II) in human peripheral lung epithelial cells	NI2_LUNG_DN	-0.0588235	-0.0629171	-0.003701	0.606284	0.856424
MEF Regulates IL-8 Expression Genes UP-Regulated by more than 2 fold	HEDVAT_ELF_UP	-0.0588235	-0.0653289	-0.00384288	0.607928	0.857667
G13 signaling pathway	G13_SIGNALING_PATHWAY	-0.0588235	-0.0691201	-0.00406589	0.610687	0.860479
Down-regulated in fibroblasts following infection with human cytomegalovirus (at least 3-fold, with Affymetrix change call, in at least two consectutive timepoints), with maximum change at 16 hours	CMV_HCMV_TIMECOURSE_16HRS_DN	-0.0588235	0.0699227	-0.0041131	0.611093	0.859972
Downregulated by butyrate at 24 hrs in SW260 colon carcinoma cells	HDACI_COLON_BUT24HRS_DN	-0.0588235	-0.0735641	-0.0043273	0.613383	0.862114
Antigen binding to B cell receptors activates protein tyrosine kinases, such as the Src family, which ultimate activate MAP kinases.	SA_B_CELL_RECEPTOR_COMPLEXES	-0.0588235	-0.0763194	-0.00448938	0.614908	0.863178
Down-regulated in an MGMT+ glioma cell line (T98G) at 24 hours following treatment with BCNU	BCNU_GLIOMA_MGMT_24HRS_DN	-0.0588235	-0.0768785	-0.00452227	0.616066	0.862646
GLUTATHIONE_METABOLISM	GLUTATHIONE_METABOLISM	-0.0588235	-0.0768785	-0.00452227	0.616066	0.862646
Beta-catenin is degraded in the absence of Wnt signaling; when extracellular Wnt binds Frizzled receptors, beta-catenin accumulates in the nucleus and may promote cell survival.	ST_WNT_BETA_CATENIN_PATHWAY	-0.0588235	-0.0769584	-0.00452696	0.616544	0.86224
Top 30 increased eosinophil specific transcripts	NAKAJIMA_MCSMBP_EOS	-0.0588235	-0.0770144	-0.00453026	0.616987	0.861786
Genes significantly up-regulated in cells that overexpress hTERT	ROTH_HTERT_UP	-0.0588235	-0.0771051	-0.00453559	0.617923	0.862022
Low density lipoproteins (LDL) are present in blood plasma, contain cholesterol and triglycerides, and contribute to atherogenic plaque formation.	LDLPATHWAY	-0.0588235	-0.0772687	-0.00454522	0.619344	0.862932
PANTOTHENATE_AND_COA_BIOSYNTHESIS	PANTOTHENATE_AND_COA_BIOSYNTHESIS	-0.0588235	-0.0772834	-0.00454608	0.620233	0.8631
SELENOAMINO_ACID_METABOLISM	SELENOAMINO_ACID_METABOLISM	-0.0588235	-0.0773267	-0.00454863	0.620727	0.862718
CpG islands with greatly increased H4 acetylation in ATRA-treated NB4 cells (ranks 1 and 2)	NOUZOVA_CPG_H4_UP	-0.0588235	-0.0774455	-0.00455562	0.621223	0.86234
Genes expressed in desmoplastic medulloblastomas. (p &lt; 0.01)	POMEROY_DESMOPLASIC_VS_CLASSIC_MD_UP	-0.0588235	-0.0775299	-0.00456058	0.621745	0.862
Up-regulated in fibroblasts following infection with human cytomegalovirus (at least 3-fold, with Affymetrix change call, in at least two consectutive timepoints), with maximum change at 12 hours	CMV_HCMV_TIMECOURSE_12HRS_UP	-0.0588235	-0.077869	-0.00458053	0.622905	0.862543
In integrin-mediated cell migration, calpains digest links between the actin cytoskeleton and focal adhesion proteins.	MCALPAINPATHWAY	-0.0588235	-0.0782363	-0.00460214	0.623524	0.862336
Selective estrogen receptor modulators upregulated signature	FRASOR_ER_UP	-0.0588235	-0.0783331	-0.00460783	0.624016	0.861956
Tubby is activated by phospholipase C activity and hydrolysis of PIP2, after which it enters the nucleus and regulates transcription.	TUBBYPATHWAY	-0.0588235	-0.0783636	-0.00460963	0.62491	0.86213
Genomic signature of progenitors immortalized by Hoxa9 versus Hoxa9 plus Meis1 Increased expression in Hoxa9 plus Meis1-immortalized progenitors	WANG_HOXA9_VS_MEIS1_DN	-0.0588235	-0.0786215	-0.0046248	0.626752	0.86361
Genes involved in electron transport	ELECTRON_TRANSPORTER_ACTIVITY	-0.0588235	-0.0786623	-0.00462719	0.627212	0.863185
Downregulated by TPA at two consecutive timepoints between 12-48 hrs in resistant HL-525 cells	TPA_RESIST_LATE_DN	-0.0588235	-0.0789801	-0.00464589	0.62878	0.864284
Genes dowmregulated in multiple myeloma cells exposed to the pro-proliferative cytokine IL-6 versus those with N-ras-activating mutations.	CROONQUIST_IL6_RAS_DN	-0.0588235	-0.0796259	-0.00468388	0.630086	0.865021
Down-regulated at 18 and 24 hours following adenovirus-mediated expression of BRG1 in ALAB breast cancer cells with mutant, inactive BRG1	BRG1_ALAB_DN	-0.0588235	-0.0796632	-0.00468607	0.630541	0.864587
RIBOFLAVIN_METABOLISM	RIBOFLAVIN_METABOLISM	-0.0588235	-0.080266	-0.00472153	0.63349	0.866515
Up-regulation is correlated with resistance of human cancer xenografts to methotrexate	MTX_RES_XENOGRAFTS_UP	-0.0588235	-0.080266	-0.00472153	0.63349	0.866515
Examples of genes up-regulated by ATRA alone, with NSC having no potentiating effect	XU_ATRA_UP	-0.0588235	-0.0804917	-0.00473481	0.634493	0.866832
Genes up-regulated 4 hours following TPA treatment that discriminate TPA from other stress agents	STRESS_TPA_SPECIFIC_UP	-0.0588235	-0.0806322	-0.00474307	0.635009	0.866482
Upregulated in B-cells from ICF syndrome (DNMT3B) compared to normals	ICF_UP	-0.0588235	-0.0809112	-0.00475948	0.636833	0.867916
Downregulated at 24 hours by UV-B light in normal human epidermal keratinocytes	UVB_NHEK4_24HRS_DN	-0.0588235	-0.0815271	-0.00479571	0.6384	0.868998
Genes down-regulated in BRCA2-linked breast tumors, relative to BRCA1-linked tumors	BRCA2_BRCA1_DN	-0.0588235	-0.081561	-0.0047977	0.638849	0.868556
Gs-coupled receptors activate adenylyl cyclase, which activates Epac1, leading to the stimulation of PLC and subsequent DAG and IP3 production.	PLCEPATHWAY	-0.0588235	-0.0815841	-0.00479906	0.639735	0.867659
Activation or halting of cellular processes so that vital functions markedly cease, culminating in cell death.	CELL_DEATH	-0.0588235	-0.0815841	-0.00479906	0.639735	0.867659
Genes highly expressed in hepatocellular carcinoma resistant to 5-Fluorouracil + interferon.	KUROKAWA_5FU_IFN_SENSITIVE_VS_RESISTANT_DN	-0.0588235	-0.0819492	-0.00482054	0.641215	0.868619
Genes upregulated in multiple myeloma cells exposed to the pro-proliferative cytokine IL-6 versus those that were IL-6-starved.	CROONQUIST_IL6_STARVE_UP	-0.0588235	-0.0820976	-0.00482927	0.644145	0.870487
Down-regulated in fibroblasts following infection with human cytomegalovirus (at least 3-fold, with Affymetrix change call, in at least two consectutive timepoints), with maximum change at 1 hour	CMV_HCMV_TIMECOURSE_1HR_DN	-0.0588235	-0.0820976	-0.00482927	0.644145	0.870487
RhoA is a G protein whose active form stabilizes actin structures such as focal adhesions and activates Rock1, which phosphorylates myosin light chains.	RHOPATHWAY	-0.0588235	-0.0824644	-0.00485085	0.645249	0.870931
Genes on chromosome 7 with copy-number-driven expression in pancreatic adenocarcinoma.	AGUIRRE_PANCREAS_CHR7	-0.0588235	-0.0825592	-0.00485643	0.645401	0.87009
Genes involved in the environmental stress response that were not regulated following treatment of Werner syndrome fibroblasts with gamma radiation	GAMMA_ESR_WS_UNREG	-0.0588235	-0.0828904	-0.00487591	0.645822	0.869614
Neutrophils release superoxide to induce lysis in invading bacteria; in neighboring endothelial cells, superoxide dismutase scavenges radicals but produces pro-apoptotic peroxides.	FREEPATHWAY	-0.0588235	-0.0829741	-0.00488083	0.646291	0.869204
Cytomegalovirus activates MAP kinase pathways in the host cell, inducing transcription of viral genes.	HCMVPATHWAY	-0.0588235	-0.0830365	-0.0048845	0.646732	0.868756
Cdk2, 4, and 6 bind cyclin D in G1, while cdk2/cyclin E promotes the G1/S transition.	SA_G1_AND_S_PHASES	-0.0588235	-0.0833195	-0.00490115	0.647695	0.867973
APRIL and BAFF bind to BCMA and TACI receptors on B cell surfaces, promoting immunoglobulin production and cell proliferation.	TALL1PATHWAY	-0.0588235	-0.0833195	-0.00490115	0.647695	0.867973
Genes related to regulation of the actin cytoskeleton	SIG_REGULATION_OF_THE_ACTIN_CYTOSKELETON_BY_RHO_GTPASES	-0.0588235	-0.0834412	-0.0049083	0.648242	0.867671
Genes differentially expressed in human B cells cultured in vitro in the presence or absence of CD44 ligation, together with anti-immunoglobulin and anti-CD40 antibodies	HOGERKORP_ANTI_CD44_DN	-0.0588235	-0.0840925	-0.00494662	0.651874	0.871494
The top 507 downregulated genes following Apc loss at day 5	SANSOM_APC_5_DN	-0.0588235	-0.0843133	-0.00495961	0.652209	0.870905
Genes in the S1P signaling pathway	S1P_SIGNALING	-0.0588235	-0.0843838	-0.00496375	0.652818	0.870683
CYANOAMINO_ACID_METABOLISM	CYANOAMINO_ACID_METABOLISM	-0.0588235	-0.0845752	-0.00497501	0.653328	0.870329
Genes downreguated in human germinal center helper-T (Th) cells versus other CD4+ T-cell types such as naive T cells (from which the others originate), CXCR5+ CCR7+ central memory cells, and CCR7- effector memory cells.	KIM_TH_CELLS_DN	-0.0588235	-0.0845796	-0.00497527	0.653445	0.869454
IL-3 promotes proliferation and differentiation of hematopoietic cells via a heterodimeric receptor that activates the Stat5 and MAP kinase pathways.	IL3PATHWAY	-0.0588235	-0.0846611	-0.00498006	0.653892	0.869019
The FYVE-finger proteins EEA1 and HRS are localized to endosome membranes and regulate sorting and ubiquitination in the vesicle transport system.	EEA1PATHWAY	-0.0588235	-0.0847004	-0.00498237	0.654845	0.86823
ErbB4 (aka HER4) is a receptor tyrosine kinase that binds neuregulins as well as members of the EGF family, which also target EGF receptors.	ERBB4PATHWAY	-0.0588235	-0.0847004	-0.00498237	0.654845	0.86823
Cancer-related genes up-regulated in any of four human hepatoma cell lines following 24-hour treatment with 200ng/mL of trichostatin A	TSA_HEPATOMA_CANCER_UP	-0.0588235	-0.0848065	-0.00498862	0.655287	0.867791
Second messenger PIP3 promotes cell survival by activating the anti-apoptotic kinase AKT.	AKTPATHWAY	-0.0588235	-0.0855459	-0.00503211	0.656996	0.869031
OVARIAN_INFERTILITY_GENES	OVARIAN_INFERTILITY_GENES	-0.0588235	-0.0856437	-0.00503787	0.657235	0.868324
Down-regulated 2-fold in HeLa cells by Adenovirus type 12 (Ad12) at any timepoint to 48 hrs hours post-infection	AD12_ANY_DN	-0.0588235	-0.086603	-0.0050943	0.659084	0.869743
Downregulated by butyrate at 12 hrs in SW260 colon carcinoma cells	HDACI_COLON_BUT12HRS_DN	-0.0588235	-0.0871921	-0.00512895	0.6596	0.869403
Progesterone binding to its intracellular receptor activates the MAPK pathway and induces oocyte maturation; binding to membrane receptor inhibits adenylyl cyclase.	MPRPATHWAY	-0.0588235	-0.0872426	-0.00513192	0.660045	0.86897
Blockade of Neurotransmitter Relase by Botulinum Toxin	BOTULINPATHWAY	-0.0588235	-0.0873943	-0.00514084	0.66051	0.868563
Caspases are cysteine proteases active in apoptosis; caspase-8 and 9 cleave and activate other caspases, while 3, 6, and 7 cleave cellular targets.	CASPASEPATHWAY	-0.0588235	-0.0876061	-0.0051533	0.661325	0.868618
The intrinsic prothrombin activation pathway is activated by traumatized blood vessels and induces clot formation.	INTRINSICPATHWAY	-0.0588235	-0.0881433	-0.0051849	0.662217	0.868773
Genes upregulated in response to rapamycin starvation	PENG_RAPAMYCIN_UP	0.117647	-0.0443712	-0.00522014	0.663668	0.86966
Pelp1 acts downstream of activated estrogen receptor to promote cell proliferation and is overexpressed in many breast tumors.	PELP1PATHWAY	-0.0588235	-0.0888119	-0.00522423	0.664123	0.869242
T cell activation requires interaction with an antigen-MHC-I complex on an antigen-presenting cell (APC), as well as CD28 interaction with the APC&apos;s CD80 or 86.	CTLA4PATHWAY	-0.0588235	-0.0890904	-0.00524061	0.665252	0.869707
Genes 2fold dowregulated by insulin	ROME_INSULIN_2F_DN	-0.0588235	-0.0893353	-0.00525502	0.66626	0.870012
Genes up-regulated by MYC in P493-6 (B-cell)	SCHUMACHER_MYC_UP	-0.0588235	-0.0896524	-0.00527367	0.667397	0.870484
The TNF-type receptor Fas induces apoptosis on ligand binding.	SA_FAS_SIGNALING	-0.0588235	-0.0902007	-0.00530592	0.668554	0.870981
Downregulated in HEK293 cells by treatment with arsenite	AS3_HEK293_DN	-0.0588235	-0.0905291	-0.00532524	0.669285	0.870924
Rac-1 is a Rho family G protein that stimulates formation of actin-dependent structures such as filopodia and lamellopodia.	RAC1PATHWAY	-0.0588235	-0.090978	-0.00535165	0.669944	0.870772
Up-regulated in fibroblasts at 6 hours following either infection with UV-inactivated CMV or interferon-alpha	IFNA_UV-CMV_COMMON_HCMV_6HRS_UP	-0.0588235	-0.0915715	-0.00538656	0.671365	0.87161
Genes significantly down-regulated in cells that overexpress hTERT	ROTH_HTERT_DN	-0.0588235	-0.091681	-0.005393	0.672297	0.871812
Up-regulated consistently at all time points (1-24 hours) following treatment of mammary carcinoma cells (MCF-7) with exogenous human growth hormone	GH_EXOGENOUS_ALL_UP	-0.0588235	-0.0921822	-0.00542248	0.672966	0.871674
Genes upreguated in human germinal center helper-T (Th) cells versus other CD4+ T-cell types such as naive T cells (from which the others originate), CXCR5+ CCR7+ central memory cells, and CCR7- effector memory cells.	KIM_TH_CELLS_UP	-0.0588235	-0.0922421	-0.005426	0.673423	0.87126
Estrogen-responsive genes which are downregulated in MaCa 3366/TAM compared to MaCa 3366 (fold change &gt; 2)	BECKER_ESTROGEN_RESPONSIVE_SUBSET_2	-0.0588235	-0.0924734	-0.00543961	0.674454	0.87159
The Erk1 and Erk2 MAP kinase pathways are regulated by Raf, Mos, and Tpl-2.	ST_ERK1_ERK2_MAPK_PATHWAY	-0.0588235	-0.0925056	-0.0054415	0.674893	0.871155
Commonly upregulated in fibroblasts from Werner Syndrome and old individuals, compared to young	OLDWERNER_FIBRO_UP	-0.0588235	-0.0926488	-0.00544993	0.675027	0.870327
Up-regulation is correlated with resistance of human cancer xenografts to at least six of seven anticancer drugs tested	RESISTANCE_XENOGRAFTS_UP	-0.0588235	-0.0927879	-0.00545811	0.675752	0.870264
Caloric restriction in animals often increases lifespan, which may occur via decreased IGF receptor expression and consequent expression of stress-resistance proteins.	LONGEVITYPATHWAY	-0.0588235	-0.0930073	-0.00547102	0.676445	0.870158
ANDROGEN_AND_ESTROGEN_METABOLISM	ANDROGEN_AND_ESTROGEN_METABOLISM	-0.0588235	-0.093112	-0.00547717	0.676957	0.86982
Examples of genes down-regulated by ATRA with further enhancement of effect due to addition of NSC	XU_ATRA_PLUSNSC_DN	-0.0588235	-0.0932375	-0.00548456	0.677547	0.869583
The STAT transcription factors are phosphorylated and activated by JAK kinases in response to cytokine signaling.	STAT3PATHWAY	-0.0588235	-0.094091	-0.00553477	0.679547	0.870161
Genes down-regulated by MYC in P493-6 (B-cell)	SCHUMACHER_MYC_DN	-0.0588235	-0.094091	-0.00553477	0.679547	0.870161
Up-regulated at any timepoint (4-24 hrs) following ectopic expression of p21 (CDKN1A) in OvCa cells	P21_ANY_UP	-0.0588235	-0.0941466	-0.00553803	0.680538	0.869447
Genes expressed specifically in human kidney tissue	HUMAN_TISSUE_KIDNEY	-0.0588235	-0.0941466	-0.00553803	0.680538	0.869447
Genes differentially expressed in human B cells cultured in vitro in the presence or absence of CD44 ligation, together with anti-immunoglobulin and anti-CD40 antibodies	HOGERKORP_ANTI_CD44_UP	-0.0588235	-0.0944147	-0.00555381	0.681208	0.869315
Down-regulated at 6 hours following treatment of WS1 human skin fibroblasts with UVC at a high dose (50 J/m^2) (cluster d1)	UVC_HIGH_D1_DN	-0.0588235	-0.0944531	-0.00555607	0.681331	0.868485
Hif-1 (hypoxia-inducible factor 1) transcripional targets	HIF1_TARGETS	-0.0588235	-0.0948709	-0.00558064	0.682614	0.869133
hTERC, the RNA subunit of telomerase, and hTERT, the catalytic protein subunit, are required for telomerase activity and are overexpressed in many cancers.	TERCPATHWAY	-0.0588235	-0.0951532	-0.00559725	0.684322	0.870322
Genes downregulated for epithelial plasticity in tumor progression	JECHLINGER_EMT_DN	-0.0588235	-0.0952204	-0.0056012	0.684382	0.869413
EDF receptor signaling pathway	EGF_RECEPTOR_SIGNALING_PATHWAY	-0.0588235	-0.0952215	-0.00560126	0.684817	0.868982
When phosphorylated, BAD is inhibited by sequestration; when non-phosphorylated, it promotes apoptosis by inactivating pro-survival BCL-XL and BCL-2.	BADPATHWAY	-0.0588235	-0.0952654	-0.00560384	0.685003	0.868237
Upregulated by sulindac at any timepoint up to 48 hrs in SW260 colon carcinoma cells	HDACI_COLON_SUL_UP	-0.0588235	-0.0953928	-0.00561134	0.685481	0.867864
Up-regulated at 12hrs follwing VEGF treatment of human myometrial microvascular endothelial cells	VEGF_MMMEC_12HRS_UP	-0.0588235	-0.0957108	-0.00563005	0.686069	0.86763
Genes highly expressed in poorly differentiated vs. moderately differentiated hepatocellular carcinoma	LIZUKA_G2_SM_G3	-0.0588235	-0.0959434	-0.00564373	0.687045	0.867888
Ras, Rac, and Rho coordinate to induce cyclin D1 expression and activate cdk2 to promote the G1/S transition.	RACCYCDPATHWAY	-0.0588235	-0.0960035	-0.00564726	0.687492	0.867475
Upregulated in fibroblasts from individuals with Werner syndrome, compared to normal, young individuals	WERNER_FIBRO_UP	-0.0588235	-0.0960837	-0.00565198	0.68754	0.866562
Up-regulated in human dermal (foreskin) microvascular endothelial cells that were stimulated to proliferate with prolonged EGF treatment, versus non-stimulated quiescent controls.	EGF_HDMEC_UP	-0.0588235	-0.0973211	-0.00572477	0.691924	0.871111
PPAR-gamma is a nuclear hormone receptor that is activated by fatty acids and regulates transcription through co-activations like Src-1 and Tif2.	PPARGPATHWAY	-0.0588235	-0.0974146	-0.00573027	0.692627	0.871019
Type I interferon is an antiviral cytokine that induces a JAK-STAT type pathway leading to ISGF3 activation and a cellular antiviral response.	ST_TYPE_I_INTERFERON_PATHWAY	-0.0588235	-0.0978197	-0.0057541	0.693682	0.87137
Upregulated at 6 hours by UV-B light in normal human epidermal keratinocytes	UVB_NHEK4_6HRS_UP	-0.0588235	-0.0980898	-0.00576999	0.694154	0.870989
E2F-1, a transcription factor that promotes the G1/S transition, is repressed by Rb and activated by cdk2/cyclin E.	SKP2E2FPATHWAY	-0.0588235	-0.0985291	-0.00579583	0.694928	0.870987
Down-regulated 1-14 days following the differentiation of human bone marrow mesenchymal stem cells (hMSC) into adipocytes, versus untreated hMSC cells (Class VIII)	ADIPOGENESIS_HMSC_CLASS8_DN	-0.0588235	-0.0987445	-0.0058085	0.695231	0.870395
Up-regulated in adenocarcinoma metastases, compared to similar primary tumors; predictive of metastatic potential	METASTASIS_ADENOCARC_UP	-0.0588235	-0.0988443	-0.00581437	0.696287	0.870746
Genes highly expressed in hepatocellular carcinoma with intra-hepatic metastasis.	YE_INTRAMETASTATIC_HCC_UP	-0.0588235	-0.0991602	-0.00583295	0.69708	0.870769
Genes up-regulated by interferon-alpha,beta but not by IRF3 in Jurkat (T cell)	GRANDVAUX_IFN_NOT_IRF3_UP	-0.0588235	-0.0991963	-0.00583508	0.697553	0.870391
Up-regulated 1-14 days following the differentiation of human bone marrow mesenchymal stem cells (hMSC) into adipocytes, versus untreated hMSC cells (Class II)	ADIPOGENESIS_HMSC_CLASS2_UP	-0.0588235	-0.099577	-0.00585747	0.697969	0.869943
CCR3 is a G-protein coupled receptor that recruits eosinophils to inflammation sites via chemokine ligands.	CCR3PATHWAY	-0.0588235	-0.0996423	-0.00586131	0.698996	0.870258
Regulated by TSA, butyrate and/or curcumin in SW260 colon carcinoma cells (Cluster 9, associated with histone hyperAc)	HDACI_COLON_CLUSTER9	-0.0588235	-0.100383	-0.00590487	0.700039	0.870591
Up-regulated 3-14 days following the differentiation of human bone marrow mesenchymal stem cells (hMSC) into adipocytes, versus untreated hMSC cells (Class III)	ADIPOGENESIS_HMSC_CLASS3_UP	-0.0588235	-0.100489	-0.00591114	0.700123	0.869732
Good prognosis marker genes in Breast Cancer (part of NKI-70) from Van&apos;t Veer et al 2002	VANTVEER_BREAST_OUTCOME_GOOD_VS_POOR_UP	-0.0588235	-0.100528	-0.00591341	0.700586	0.869346
Up-regulated in populations of human hematopoietic stem cells (CD34+/CD38-/Lin-) from bone marrow, umbilical cord blood, and peripheral blood stem-progenitor cells, compared to the stem cell-depleted population (CD34+/[CD38/Lin++])	HEMATOP_STEM_ALL_UP	-0.0588235	-0.101687	-0.00598159	0.701695	0.86976
Vascular endothelial growth factor (VEGF) is upregulated by hypoxic conditions and promotes normal blood vessel formation and angiogenesis related to tumor growth or cardiac disease.	VEGFPATHWAY	-0.0588235	-0.101768	-0.00598634	0.702313	0.869567
The group of G-protein coupled receptors that are structurally/functionally related to the rhodopsin receptor.	GPCRS_CLASS_A_RHODOPSIN_LIKE	-0.0588235	-0.102631	-0.00603711	0.704692	0.871552
The MyoD/MEF2 transcription factors induce muscle cell differentiation and are repressed by the transcriptional repressor MITR.	MITRPATHWAY	-0.0588235	-0.102804	-0.0060473	0.70498	0.870949
Matrix metalloproteinases	MATRIX_METALLOPROTEINASES	-0.0588235	-0.103217	-0.00607161	0.705741	0.870931
The 19 probe sets differentially down-regulated in FLT3 ITD+ samples	GALE_FLT3ANDAPL_DN	-0.0588235	-0.103247	-0.00607334	0.706627	0.870112
Genes associated with cytolytic effector function induced during antigen activation of CD8+ T cells.	GOLDRATH_CYTOLYTIC	-0.0588235	-0.103247	-0.00607334	0.706627	0.870112
Up-regulated at any timepoint following treatment of both XPB/CS and XPB/TTD fibroblasts with 3 J/m^2 UVC	UVC_TTD-XPCS_COMMON_UP	-0.0588235	-0.103522	-0.0060895	0.706864	0.86945
PEPTIDE_GPCRS	PEPTIDE_GPCRS	-0.0588235	-0.103616	-0.00609506	0.707562	0.869357
Upregulated by H2O2 in CSB-rescued fibroblasts (Table 1, cluster 2)	H2O2_CSBRESCUED_C2_UP	-0.0588235	-0.104445	-0.00614382	0.70879	0.869914
PHOTOSYNTHESIS	PHOTOSYNTHESIS	-0.0588235	-0.104524	-0.00614848	0.708826	0.869009
Genes downreglated in peripheral blood lymphocytes (PBLs) of immunosuppressed patients with a well functioning kidney transplant relative to PBLs of normal healthy blood donors (Delta values were chosen to minimize the minimize the median FDR at a le	FLECHNER_KIDNEY_TRANSPLANT_WELL_PBL_DN	-0.117647	-0.0526728	-0.0061968	0.709469	0.868848
Upregulated by TPA at two consecutive timepoints between 12-48 hrs in sensitive HL-60 cells	TPA_SENS_LATE_UP	-0.0588235	-0.10549	-0.0062053	0.709677	0.868156
EGF receptor activation inhibits SMRT, a transcriptional co-repressor that interacts with transcription factor complexes and gene silencers.	EGFR_SMRTEPATHWAY	-0.0588235	-0.105894	-0.00622906	0.710394	0.868088
Downregulated at 24hrs following infection of primary human foreskin fibroblasts with CMV	CMV_24HRS_DN	-0.0588235	-0.107481	-0.00632239	0.713105	0.870453
Gene set that can be used to differentiate BRCA1-linked, BRCA2-linked, and sporadic primary breast cancers	BREASTCA_THREE_CLASSES	-0.0588235	-0.107531	-0.00632534	0.713704	0.870239
A partial list of genes commonly expressed in both RhloLin2/loSca-11c-kit1 and RhhiLin2/loSca-11c-kit1 cells	PARK_MSCS_BOTH	-0.0588235	-0.107728	-0.00633695	0.714004	0.869659
Growth hormone receptors dimerize on ligand binding and activate the JAK2 protein kinase.	GHPATHWAY	-0.0588235	-0.107931	-0.00634888	0.714565	0.869401
RXR and RAR suppress transcription in the absence of ligand and, on binding trans- or 9-cis-retinoic acid, are ubiquitinated to allow transcription to proceed.	RARRXRPATHWAY	-0.0588235	-0.107935	-0.0063491	0.714595	0.868496
N_GLYCAN_DEGRADATION	N_GLYCAN_DEGRADATION	-0.0588235	-0.108125	-0.0063603	0.715245	0.868346
Upregulated by Et-743 in HeLa cells	ET743_HELA_UP	-0.0588235	-0.108156	-0.00636212	0.715717	0.867981
Downregulated by butyrate at 30 min in SW260 colon carcinoma cells	HDACI_COLON_BUT30MIN_DN	-0.0588235	-0.108685	-0.00639321	0.716073	0.867476
Hbx is a hepatitis B protein that activates a number of transcription factors, possibly by inducing calcium release from the mitochondrion to the cytoplasm.	HBXPATHWAY	-0.0588235	-0.108902	-0.00640598	0.716771	0.867386
Up-regulated in fibroblasts following infection with human cytomegalovirus (at least 3-fold, with Affymetrix change call, in at least two consectutive timepoints), with maximum change at 8 hours	CMV_HCMV_TIMECOURSE_8HRS_UP	0.0588235	-0.109239	-0.00642582	0.716893	0.8666
The CD40 receptor is a TNF-type receptor that regulates immunoglobulin expression in B cells and moderates T cell activation via T-cell expression of its ligand.	CD40PATHWAY	-0.0588235	-0.109243	-0.00642609	0.717325	0.866189
Genes overexpressed in B cells purified from peripheral blood (PBBs) and tonsils (TBCs), as compared to polyclonal plasmablastic cells (PPCs), mature plasma cells isolated from tonsils (TPCs), and mature plasma cells isolated from bone marrow (BMPCs)	TARTE_BCELL	-0.0588235	-0.109497	-0.006441	0.718364	0.866512
Up-regulated in fibroblasts at 6 hours following infection with UV-inactivated CMV, but not untreated CMV	UV-CMV_UNIQUE_HCMV_6HRS_UP	-0.0588235	-0.109614	-0.00644788	0.718879	0.866203
Up-regulated in fibroblasts following infection with human cytomegalovirus (at least 3-fold, with Affymetrix change call, in at least two consectutive timepoints), with maximum change at 16 hours	CMV_HCMV_TIMECOURSE_16HRS_UP	-0.0588235	-0.109719	-0.00645405	0.719012	0.865434
Any process by which progression through the cell cycle is halted during one of the normal phases (G1, S, G2, M).	CELL_CYCLE_ARREST	-0.0588235	-0.109856	-0.00646214	0.719042	0.864544
Activation of Src by Protein-tyrosine phosphatase alpha	SRCRPTPPATHWAY	-0.0588235	-0.110606	-0.00650624	0.721272	0.865373
Upregulated by DAC treatment in T24 bladder carcinoma cells, with 5&apos; CpG island	DAC_CGI_BLADDER_UP	-0.0588235	-0.110606	-0.00650624	0.721272	0.865373
STARCH_AND_SUCROSE_METABOLISM	STARCH_AND_SUCROSE_METABOLISM	-0.0588235	-0.111229	-0.00654291	0.722094	0.865434
Down-regulated in fibroblasts following infection with human cytomegalovirus (at least 3-fold, with Affymetrix change call, in at least two consectutive timepoints), with maximum change at 18 hours	CMV_HCMV_TIMECOURSE_18HRS_DN	-0.0588235	-0.111961	-0.00658593	0.723973	0.866761
Genes from XHM-ED B cells that show abnormal regulation in response to CD40L plus IL-4	JAIN_NEMO_DIFF	-0.0588235	-0.112959	-0.00664466	0.725509	0.867675
Genes whose expression is consistently negatively correlated with breast cancer outcomes - higher expression is associated with metastasis and poor prognosis	BRCA_PROGNOSIS_NEG	-0.0588235	-0.114031	-0.00670773	0.726553	0.867999
Rat-derived PC12 cells respond to nerve growth factor (NGF) and PACAP to differentiate into neuronal cells.	ST_DIFFERENTIATION_PATHWAY_IN_PC12_CELLS	-0.0588235	-0.11575	-0.00680881	0.728037	0.868847
Ras-inducible, NF-kB-regulated genes	HANSON_NFKAPPB_IND	-0.0588235	-0.115863	-0.00681547	0.728521	0.868502
Genes involved in the environmental stress response that were not regulated following treatment of fibroblasts from elderly donors with UV light	UV_ESR_OLD_UNREG	-0.0588235	-0.11615	-0.00683234	0.729397	0.868625
C/EBP up-regulated genes in KCL22 cells	TAVOR_CEBP_UP	-0.0588235	-0.116252	-0.00683833	0.729868	0.868265
Genes associated with Granulocyte and Macrophage differentiation	BROWN_GRAN_MONO_DIFFERENTIATION	-0.0588235	-0.116993	-0.00688194	0.730351	0.86792
Down-regulated in an MGMT-deficient glioma cell line (A172) at 48 hours following treatment with BCNU	BCNU_GLIOMA_NOMGMT_48HRS_DN	-0.0588235	-0.117037	-0.00688453	0.730801	0.867537
List of Hypoxia-induced genes found in both Astrocytes and HeLa Cell	MENSE_HYPOXIA_UP	-0.0588235	-0.117994	-0.00694085	0.731232	0.867132
Down-regulated in adenocarcinoma metastases, compared to similar primary tumors; predictive of metastatic potential	METASTASIS_ADENOCARC_DN	-0.0588235	-0.118741	-0.00698477	0.731901	0.867009
GLOBOSIDE_METABOLISM	GLOBOSIDE_METABOLISM	-0.0588235	-0.119137	-0.00700804	0.732504	0.866809
Genes upregulated by mercaptopurine (MP) treatment (P &lt; 0.01; LDA disntinction calculation, ANOVA, leave-one-out cross-validation, t-test used to find statistical significance of identified probe sets)	CHEOK_MP_UP	-0.0588235	-0.121093	-0.00712314	0.73584	0.86984
Down-regulated in pulpal tissue from extracted carious teeth (cavities), compared to tissue from extracted healthy teeth	CARIES_PULP_DN	-0.0588235	-0.122036	-0.00717856	0.73619	0.869339
Thrombopoietin binds to its receptor and activates cell growth through the Erk and JNK MAP kinase pathways, protein kinase C, and JAK/STAT activation.	TPOPATHWAY	-0.0588235	-0.124304	-0.007312	0.738334	0.870955
Upregulated by butyrate at 12 hrs in SW260 colon carcinoma cells	HDACI_COLON_BUT12HRS_UP	-0.0588235	-0.124633	-0.00733136	0.738852	0.870652
p38 is a MAP kinase regulated by cytokines and cellular stress.	ST_P38_MAPK_PATHWAY	-0.0588235	-0.124702	-0.0073354	0.73889	0.869783
The list of the top upregulated genes based on an analysis comparing 0 versus 6 h of C/EBP induction	HALMOS_CEBP_UP	-0.0588235	-0.125974	-0.00741026	0.740573	0.870852
Signaling between a tissue and its innervating axon stimulates retrograde transport via Trk receptors, which activate Erk5, which induces transcription of anti-apoptotic factors.	ERK5PATHWAY	-0.0588235	-0.12785	-0.00752057	0.742755	0.872504
Up-regulation is associated with increasing age in normal human kidney tissue from 74 patients, and expression is higher in kidney than in whole blood	AGEING_KIDNEY_SPECIFIC_UP	-0.0588235	-0.128299	-0.00754698	0.743313	0.872247
Carbohydrate responsive element binding protein (chREBP) is a transcription factor inhibited by cAMP and activated by high carbohydrate levels.	CHREBPPATHWAY	-0.0588235	-0.128737	-0.00757276	0.743779	0.871883
Myosin light chain kinase phosphorylates myosin and promotes muscle contraction and platelet formation; myosin phosphatase antagonizes these processes.	MYOSINPATHWAY	-0.0588235	-0.12937	-0.00761001	0.745041	0.871543
Downregulated in fibroblasts from middle-age individuals, compared to young	MIDDLEAGE_DN	-0.0588235	-0.12937	-0.00761001	0.745041	0.871543
Increased expression in XPC-defective fibroblasts, compared to normal fibroblasts, following treatment with cisplatin	CIS_XPC_UP	-0.0588235	-0.130655	-0.00768559	0.747127	0.873074
Down-regulated at 6 hours following treatment of WS1 human skin fibroblasts with UVC at a low dose (10 J/m^2) (cluster c1)	UVC_LOW_C1_DN	-0.0588235	-0.131388	-0.00772871	0.748733	0.874041
WNT target genes from literatures	WNT_TARGETS	-0.0588235	-0.131518	-0.00773634	0.749232	0.873714
Up-regulated at any timepoint by treatment of human fibroblasts with UV light, but not bygamma radiation or 4-NQO	UV_UNIQUE_FIBRO_UP	-0.0588235	-0.136329	-0.00801934	0.752589	0.876719
Downregulated by both Et-743 and Pt-650 in HCT116 cells (Fig. 6 A)	ET743PT650_COLONCA_DN	-0.117647	-0.0684344	-0.0080511	0.752939	0.876218
50 top ranked SAM-defined over-expressed genes in each subgroup_MF	ZHAN_MM_CD138_MF_VS_REST	-0.0588235	-0.137222	-0.0080719	0.753612	0.876093
Genes differentially expressed in CD34 cells from patients with high-risk MDS compared with healthy controls	HOFMANN_MDS_CD34_HIGH_RISK	-0.0588235	-0.140562	-0.00826836	0.7556	0.877496
Genes related to caspase activity	CASPASE_ACTIVITY	-0.0588235	-0.140991	-0.00829362	0.756305	0.877407
Any process involved in the controlled movement of a cell.	CELL_MOTILITY	-0.0588235	-0.141035	-0.00829619	0.756768	0.877038
Upregulated in HL-60 promyeloid leukemic cells after treatment with the cytotoxic drug cantharidin	CANTHARIDIN_UP	-0.0588235	-0.141515	-0.00832443	0.756884	0.876269
The 30 genes showing the greatest increase in expression in NBa Ews/Fli-1 infectants	RORIE_ES_PNET_UP	-0.117647	-0.0713492	-0.00839402	0.757428	0.875996
The cytokine erythropoietin (Epo) prevents stress-induced neuronal apoptosis by stimulating anti-apoptotic pathways through JAK2 kinase and NF-kB.	EPONFKBPATHWAY	-0.0588235	-0.144722	-0.00851306	0.758514	0.876349
Transcripts enriched in both ITTP and DP more than 3-fold, with average signal value differences of at least 100 between less mature (ITTP, DP) and more mature (SP4, CB4, and AB4) cells	LEE_TCELLS3_UP	-0.0588235	-0.146168	-0.0085981	0.759794	0.876926
TYPE_III_SECRETION_SYSTEM	TYPE_III_SECRETION_SYSTEM	-0.0588235	-0.146546	-0.00862033	0.759999	0.874466
FLAGELLAR_ASSEMBLY	FLAGELLAR_ASSEMBLY	-0.0588235	-0.146546	-0.00862033	0.759999	0.874466
ATP_SYNTHESIS	ATP_SYNTHESIS	-0.0588235	-0.146546	-0.00862033	0.759999	0.874466
Genes differentially expressed in blood mononuclear cells of clinically stable sickle-cell patients.	JISON_SICKLE_CELL	-0.0588235	-0.147305	-0.00866499	0.760641	0.874309
B cell receptors bind antigens and promote B cell activation.	ST_B_CELL_ANTIGEN_RECEPTOR	-0.0588235	-0.147828	-0.00869577	0.76099	0.873816
Nrf1 and nrf2 are transcription factors that bind to antioxidant response elements (AREs), promoters of genes involved in oxidative damage control.	ARENRF2PATHWAY	-0.0588235	-0.149145	-0.00877321	0.76224	0.874358
The Ets transcription factors are activated by Ras and promote macrophage differentiation.	ETSPATHWAY	-0.0588235	-0.14943	-0.00879	0.762822	0.874132
Up-regulated by infection of human colon adenocarcinoma cells (SW480) with Ad-BRCA1, versus Ad-LacZ control	BRCA1_SW480_UP	-0.0588235	-0.149585	-0.0087991	0.762993	0.873436
Down-regulated in fibroblasts following infection with human cytomegalovirus (at least 3-fold, with Affymetrix change call, in at least two consectutive timepoints), with maximum change at 6 hours	CMV_HCMV_TIMECOURSE_6HRS_DN	-0.0588235	-0.150272	-0.0088395	0.763212	0.872797
Up-regulated in human fetal pituitary tissue, compared to adult pituitary tissue	PITUITARY_FETAL_UP	-0.0588235	-0.150409	-0.0088476	0.76334	0.872056
Downregulated at 6 hours by UV-B light in normal human epidermal keratinocytes	UVB_NHEK4_6HRS_DN	-0.0588235	-0.150887	-0.00887569	0.76353	0.871386
Expression profile of Mll wild-type cells Top 40 list includes Genbank accession codes (GAC#), gene names (target gene), and log2 factors of differential gene expression	SCHRAETS_MLL_UP	-0.0588235	-0.152391	-0.00896415	0.764742	0.871883
Up-regulated 30 minutes after VEGF treatment in human umbilical vein endothelial cells	VEGF_HUVEC_30MIN_UP	-0.0588235	-0.155127	-0.00912512	0.765998	0.87243
Regulated by UV-B light in normal human epidermal keratinocytes, cluster 0	UVB_NHEK3_C0	-0.0588235	-0.157742	-0.00927892	0.767675	0.873454
Downregulated by TPA at two consecutive timepoints between 2-24hrs in resistant HL-525 cells	TPA_RESIST_MIDDLE_DN	-0.0588235	-0.161067	-0.00947451	0.768975	0.874048
Poor prognosis marker genes in Breast Cancer (part of NKI-70) from Van&apos;t Veer et al 2002	VANTVEER_BREAST_OUTCOME_GOOD_VS_POOR_DN	-0.0588235	-0.162057	-0.00953277	0.769711	0.873999
Genes on chromosome 17 with copy-number-driven expression in pancreatic adenocarcinoma.	AGUIRRE_PANCREAS_CHR17	-0.117647	-0.0830212	-0.00976719	0.771661	0.875328
Up-regulated in human granulosa cells by the gonadotropins LH and FSH, as well as by cAMP-stimulator forskolin	GN_CAMP_GRANULOSA_UP	-0.0588235	-0.170194	-0.0100114	0.773289	0.87629
PI3 kinase stimulates cell migration by activating cdc42, which activates ARP2/3, which in turn promotes formation of new actin fibers.	CDC42RACPATHWAY	-0.0588235	-0.179379	-0.0105517	0.776462	0.878999
Apoptosis of activated T cells is inhibited by vasoactive intestinal peptide (VIP) and its relative PACAP.	VIPPATHWAY	-0.0588235	-0.181609	-0.0106829	0.777126	0.878864
Genes upregulated by telomerase	SMITH_HTERT_UP	-0.117647	-0.0937748	-0.0110323	0.778782	0.879851
Any series of molecular signals initiated by the binding of an extracellular ligand to a receptor on the surface of the target cell.	CELL_SURFACE_RECEPTOR_LINKED_SIGNAL_TRANSDUCTION	-0.0588235	-0.189645	-0.0111556	0.779508	0.879787
List of Hypoxia-induced/suppressed genes encoding transporters in Astrocytes	MENSE_HYPOXIA_TRANSPORTER_GENES	-0.0588235	-0.19642	-0.0115541	0.781363	0.880995
Top 20 negative significant genes associated with synovial sarcomas, versus other soft-tissue tumors.	SARCOMAS_SYNOVIAL_DN	-0.117647	-0.0982627	-0.0115603	0.781448	0.880207
Upregulated in atria of failing hearts (DCM and ICM) compared to healthy controls	HEARTFAILURE_ATRIA_UP	-0.0588235	-0.196594	-0.0115643	0.78164	0.879541
Ammonia released from amino acid deamination is used to produce carbamoyl phosphate, which is used to convert ornithine to citrulline, from which urea is eventually formed.	UREACYCLEPATHWAY	-0.0588235	-0.200501	-0.0117942	0.783009	0.880199
BEC-specific suppressed by AdProx-1	IRITANI_ADPROX_DN	-0.117647	-0.109744	-0.012911	0.788442	0.88542
Down-regulated in fibroblasts at 6 hours following infection with UV-inactivated human cytomegalovirus	CMV-UV_HCMV_6HRS_DN	-0.0588235	-0.222053	-0.0130619	0.788925	0.885078
The transcription factor DREAM blocks expression of the prodynorphin gene, which encodes the ligand of an opioid receptor that blocks pain signaling.	DREAMPATHWAY	-0.0588235	-0.22335	-0.0131382	0.789214	0.884518
Genes on chromosome 9 with copy-number-driven expression in pancreatic adenocarcinoma.	AGUIRRE_PANCREAS_CHR9	-0.0588235	-0.227004	-0.0133532	0.789794	0.884286
Genes up-regulated by interferon-alpha in HT1080 (fibrosarcoma)	DER_IFNA_UP	-0.0588235	-0.239893	-0.0141114	0.79225	0.886152
Genes downreglated in well functioning transplanted kidney biopsies from stable, immunosuppressed recipients relative to normal healthy donor kidney biopsies (median FDR &lt; 0.16% per comparison).	FLECHNER_KIDNEY_TRANSPLANT_WELL_DN	-0.117647	-0.125132	-0.0147214	0.794179	0.887426
Differential gene expression between developmental stages of Va14i NKT cells	MATSUDA_VALPHAINKT_DIFF	-0.117647	-0.126545	-0.0148877	0.794759	0.887191
Regulated by UV-B light in normal human epidermal keratinocytes, cluster 1	UVB_NHEK3_C1	-0.0588235	-0.25571	-0.0150418	0.795282	0.886894
APOPTOSIS_KEGG	APOPTOSIS_KEGG	-0.0588235	-0.256363	-0.0150802	0.795448	0.886198
The 50 most upregulated genes in primary invasive breast dutcal carcinoma or metastatic breast carcinoma isolated from lymph nodes, as compared to normal mammary epithelium.	ZUCCHI_EPITHELIAL_UP	-0.117647	-0.129007	-0.0151773	0.795947	0.885876
Genes on chromosome 19 with copy-number-driven expression in pancreatic adenocarcinoma.	AGUIRRE_PANCREAS_CHR19	-0.0588235	-0.260789	-0.0153405	0.796414	0.885518
The Rho family GTPases activate the p38 MAPKs under environmental stress or in the presence of pro-inflammatory cytokines.	P38MAPKPATHWAY	-0.117647	-0.139901	-0.0164589	0.799399	0.887957
Upregulated by TGF-beta treatment of skin fibroblasts, cluster 5	TGFBETA_C5_UP	-0.0588235	-0.281376	-0.0165515	0.800137	0.887899
GATA-3 is a transcription factor that promotes differentiation of helper T cells into Th2 cells, which secrete cytokines IL4, IL5, and IL13.	GATA3PATHWAY	-0.117647	-0.148911	-0.0175189	0.803454	0.8907
BLOOD_CLOTTING_CASCADE	BLOOD_CLOTTING_CASCADE	-0.117647	-0.161681	-0.0190213	0.809268	0.89626
Genes upregulated by NF-kappa B	HINATA_NFKB_UP	-0.117647	-0.166225	-0.0195558	0.81405	0.900668
Bacterial lipopolysaccharide activates AKT to promote the survival and activation of macrophages and inhibits Gsk3-beta to promote beta-catenin accumulation in the nucleus.	GSK3PATHWAY	-0.117647	-0.167837	-0.0197455	0.815526	0.901413
Genes highly expressed in non-tumor liver with hepatits vs. well differentiated hepatocellular carcinoma	LIZUKA_L1_GR_G1	-0.117647	-0.168065	-0.0197723	0.815802	0.900832
Tumor necrosis factor alpha binds to its receptor TNFR1 and induces caspase-dependent apoptosis.	TNFR1PATHWAY	-0.117647	-0.171706	-0.0202007	0.819421	0.903939
Genes involved in electron transport	ELECTRON_TRANSPORT	-0.117647	-0.175518	-0.0206491	0.822653	0.906613
Downregulated by dsRNA (polyI:C) in IFN-null GRE cells	DSRNA_DN	-0.117647	-0.176494	-0.020764	0.823381	0.906526
Genes preferentially expressed in breast cancers, especially those involved in estrogen-receptor-dependent signal transduction.	BREAST_CANCER_ESTROGEN_SIGNALING	-0.117647	-0.176607	-0.0207773	0.823463	0.905729
Small leucine-rich proteoglycans (SLRPs) interact with and reorganize collagen fibers in the extracellular matrix.	SLRPPATHWAY	-0.117647	-0.17682	-0.0208023	0.823791	0.905203
PTEN suppresses AKT-induced cell proliferation and antagonizes the action of PI3K.	PTENPATHWAY	-0.117647	-0.177679	-0.0209034	0.824789	0.905413
A partial list of genes analyzed after negative selection of the cDNA library generated from Lin2/loSca-11Thy-11loc-kit1 cells	PARK_MSCS_LIN2	-0.117647	-0.179327	-0.0210973	0.826048	0.90591
Top 25 Genes Differentially Expressed in the Respective B-Cell Lymphocytic Leukemia Subgroups 6q21	HASLINGER_B_CLL_6Q21	-0.117647	-0.18073	-0.0212623	0.827469	0.906583
Interleukins and TNF serve as signals to coordinate the inflammatory response, in which macrophages recruit and activate neutrophils, fibroblasts, and T cells.	INFLAMPATHWAY	-0.117647	-0.181089	-0.0213046	0.828107	0.906398
CIRCADIAN_EXERCISE	CIRCADIAN_EXERCISE	-0.117647	-0.181482	-0.0213508	0.828565	0.906017
Downregulated by H2O2, Menadione and t-BH in breast cancer cells	OXSTRESS_BREASTCA_DN	-0.117647	-0.182608	-0.0214833	0.830265	0.906992
Genes upregulated in major depressive disorder (p &lt; 0.05, fold change &gt; 1.4, mean average difference &gt; 150 in at least one of the groups, called present in greater than 20% of all samples)	ASTON_DEPRESSION_UP	-0.117647	-0.182722	-0.0214967	0.830357	0.906211
The phosphoinositide-3 kinase pathway produces the lipid second messenger PIP3 and regulates cell growth, survival, and movement.	ST_PHOSPHOINOSITIDE_3_KINASE_PATHWAY	-0.117647	-0.183636	-0.0216043	0.831368	0.906433
Tumor necrosis factor beta, produced by activated lymphocytes, binds to its receptor TNFR2 to induce activation in immune cells and apoptosis in many other cells.	TNFR2PATHWAY	-0.117647	-0.18394	-0.0216401	0.831651	0.905862
Downregulated in fibroblasts from old individuals, compared to young	OLDAGE_DN	-0.117647	-0.184426	-0.0216972	0.832305	0.905697
Genes downregulated in human pulmonary endothelial cells under hypoxic conditions or after exposure to AdCA5, an adenovirus carrying constitutively active hypoxia-inducible factor 1 (HIF-1alpha).	MANALO_HYPOXIA_DN	-0.117647	-0.188506	-0.0221772	0.83621	0.909065
Genes upregulated in AML samples with the CBF subtype	ROSS_CBF_LEUKEMIA	-0.117647	-0.189048	-0.022241	0.836592	0.908601
Upregulated by TGF-beta treatment of skin fibroblasts only at 1-4 hrs (clusters 4-6)	TGFBETA_LATE_UP	-0.0588235	-0.381941	-0.0224671	0.838268	0.909541
Genes up-regulated by Wnt-3A in NCCIT (teratocarcinoma)	WILLERT_WNT_NCCIT_ALL_UP	-0.117647	-0.19112	-0.0224847	0.838305	0.908703
Genes whose protein products&apos; expression in lung adenocarcinomas are associated with patient survival.	CHEN_LUNG_SURVIVAL	-0.117647	-0.191176	-0.0224914	0.838549	0.908092
PTEN is a tumor suppressor that dephosphorylates the lipid messenger phosphatidylinositol triphosphate.	SA_PTEN_PATHWAY	-0.117647	-0.194428	-0.0228738	0.840461	0.909285
Up-regulated in fibroblasts following infection with human cytomegalovirus (at least 3-fold, with Affymetrix change call, in at least two consectutive timepoints), with maximum change at 10 hours	CMV_HCMV_TIMECOURSE_10HRS_UP	-0.117647	-0.194583	-0.0228921	0.840537	0.908492
Genes upregulated in multiple myeloma cells with N-ras-activating mutations versus those co-cultured with bone marrow stromal cells.	CROONQUIST_RAS_STROMA_UP	-0.117647	-0.196636	-0.0231336	0.842055	0.909258
Up-regulated at least 2-fold 6 hours following injection of human growth hormone (GH) into mice lacking functional GHRHR (lit/lit), and with no detectable endogenous GH	GH_GHRHR_KO_6HRS_UP	-0.117647	-0.196907	-0.0231655	0.842609	0.908982
Thrombin cleavage of fibrinogen results in rapid formation of fibrin threads that form a mesh to capture platelets and other blood cells into a clot.	FIBRINOLYSISPATHWAY	-0.117647	-0.198183	-0.0233157	0.844117	0.909734
Putative targets or partners of Ezh2 in HSCs	KAMMINGA_EZH2_TARGETS	-0.117647	-0.198702	-0.0233768	0.844804	0.909602
Cardiac hypertrophy, a response to high blood pressure, is stimulated by GPCR ligands such as angiotensin II that activate the EGF pathway.	CARDIACEGFPATHWAY	-0.117647	-0.200412	-0.0235778	0.846141	0.910169
Hsp27 oligomers have molecular chaperone activity and protect heat-stressed cells against apoptosis.	HSP27PATHWAY	-0.117647	-0.201035	-0.0236512	0.846719	0.909919
Downregulated by all three of H2O2, HNE and t-BH in retinal pigment epithelium cells (Table 2)	OXSTRESS_RPETHREE_DN	-0.117647	-0.202201	-0.0237883	0.847606	0.910001
Regulated by TSA, butyrate and/or curcumin in SW260 colon carcinoma cells (Cluster 5)	HDACI_COLON_CLUSTER5	-0.117647	-0.20378	-0.0239741	0.848971	0.910596
Corticosteroids activate the glucocorticoid receptor (GR), which inhibits NF-kB and activates Annexin-1, thus inhibiting the inflammatory response.	GCRPATHWAY	-0.117647	-0.20393	-0.0239918	0.849049	0.909811
Genes whose expression is up-regulated in mantle cell lymphoma compared to hyperplastic lymph nodes as analyzed by oligonucleotide microarray	HOFMANN_MANTEL_LYMPHOMA_VS_LYMPH_NODES_UP	-0.117647	-0.205136	-0.0241336	0.849795	0.909743
Genes down-regulated by IRF3 in Jurkat (T-cell)	GRANDVAUX_IRF3_DN	-0.117647	-0.206819	-0.0243317	0.851069	0.910238
Binding of the Fas ligand to the Fas receptor induces caspase activation and consequent apoptosis in the Fas-expressing cell.	FASPATHWAY	-0.117647	-0.20912	-0.0246024	0.852934	0.911365
Up-regulated in fibroblasts following infection with human cytomegalovirus (at least 3-fold, with Affymetrix change call, in at least two consectutive timepoints), with maximum change at 24 hours	CMV_HCMV_TIMECOURSE_24HRS_UP	-0.117647	-0.211408	-0.0248716	0.854035	0.911674
Genes involved in the environmental stress response that were not regulated following treatment of fibroblasts from elderly donors with 4-nitroquinoline-1-oxide (4NQO)	4NQO_ESR_OLD_UNREG	-0.117647	-0.215632	-0.0253685	0.856932	0.913898
Down-regulated at least 2-fold 24 hours following injection of human growth hormone (GH) into mice lacking functional GHRHR (lit/lit), and with no detectable endogenous GH	GH_GHRHR_KO_24HRS_DN	-0.117647	-0.216091	-0.0254225	0.857299	0.913422
Peroxisome proliferators regulate gene expression via PPAR/RXR heterodimers which bind to peroxisome-proliferator response elements (PPREs).	PPARAPATHWAY	-0.117647	-0.216658	-0.0254891	0.857707	0.912991
Genes induced after 3 h in LPS-stimulated RAW 2647 macrophages	NEMETH_TNF_UP	-0.117647	-0.219596	-0.0258348	0.859834	0.914388
The list of most highly downregulated genes after conditional expression of C/EBPalpha	HALMOS_CEBP_DN	-0.117647	-0.220095	-0.0258935	0.860045	0.913746
Downregulated by Et-743 in HeLa cells	ET743_HELA_DN	-0.117647	-0.220645	-0.0259582	0.860681	0.913559
Genes involved in the environmental stress response that were not regulated following treatment of fibroblasts from elderly donors with gamma radiation	GAMMA_ESR_OLD_UNREG	-0.117647	-0.22086	-0.0259835	0.860914	0.912942
Down-regulated by expression of p210(BCR-ABL) in human leukemia (HL-60) cells; detected by spotted cDNA arrays	BCRABL_HL60_CDNA_DN	-0.117647	-0.223193	-0.026258	0.862599	0.913867
Up-regulated at 4 hours following treatment of XPB/CS fibroblasts with 3 J/m^2 UVC	UVC_XPCS_4HR_UP	-0.117647	-0.22606	-0.0265953	0.864102	0.914597
Genes whose expression is consistently positively correlated with brca1 germline status in breast cancer - higher expression is associated with sporadic tumors	BRCA_BRCA1_POS	-0.117647	-0.232604	-0.0273652	0.867296	0.917112
T cell differentiation into Th1 and Th2 cells occurs by differential chemokine receptor expression, which mediates tissue localization and immune response.	NKTPATHWAY	-0.117647	-0.235178	-0.027668	0.868646	0.917675
The beta subunit of the IL-2 receptor is required for IL-2 and IL-15 signal recognition and activates JAK kinase on ligand binding.	IL2RBPATHWAY	-0.117647	-0.238496	-0.0280583	0.870056	0.918302
G-protein coupled receptors (GPCRs) transduce extracellular signals across the plasma membrane; attenuation occurs by signal molecule degradation or receptor-mediated endocytosis.	AGPCRPATHWAY	-0.117647	-0.239845	-0.0282171	0.870722	0.918142
LYMPHATIC EC	IRITANI_ADPROX_LYMPH	-0.117647	-0.241936	-0.0284631	0.871788	0.918403
Early differentiation genes top 50 differentially expressed genes in comparison of CD19-enriched tonsil BCs and CD138-enriched tonsil PCs	ZHAN_MMPC_EARLYVS	-0.117647	-0.242442	-0.0285225	0.872114	0.917886
Top 50 genes differentially expressed in CD19-enriched tonsil B cells and CD138-enriched tonsil plamsa cells.	ZHAN_TONSIL_PCBC	-0.117647	-0.244642	-0.0287815	0.872964	0.91792
Salmonella induces membrane ruffling in infected cells via bacterial proteins including SipA, SipC, and SopE, which alter actin structure.	SALMONELLAPATHWAY	-0.117647	-0.244825	-0.028803	0.873224	0.917334
G1_TO_S_CELL_CYCLE_REACTOME	G1_TO_S_CELL_CYCLE_REACTOME	-0.117647	-0.245384	-0.0288687	0.873601	0.916873
Transcripts enriched in more mature cells (SP4, CB4, and AB4) more than 3-fold, with average signal value differences of at least 100 between less mature (ITTP, DP) and more mature (SP4, CB4, and AB4) cells	LEE_TCELLS4_UP	-0.117647	-0.247952	-0.0291708	0.87432	0.91677
Upregulated by TSA alone, with non-hypermethylated promoters, in RKO cells	TSA_RKO_UP	-0.117647	-0.252264	-0.0296781	0.876081	0.91776
The epidermal growth factor (EGF) peptide stimulates the EGF receptor to promote cell proliferation via the MAP kinase and Ras pathways.	EGFPATHWAY	-0.117647	-0.256501	-0.0301766	0.878012	0.918926
Genes which are known to be associated with cancer and which are downregulated in MaCa 3366/TAM compared to MaCa 3366 (fold change &gt; 2)	BECKER_CANCER_ASSOCIATED_SUBSET_2	-0.117647	-0.256855	-0.0302182	0.878082	0.918143
Genes related to chemotaxis	SIG_CHEMOTAXIS	-0.117647	-0.26168	-0.0307859	0.879704	0.918984
Genes related to IL4 rceptor signaling in B lymphocytes	SIG_IL4RECEPTOR_IN_B_LYPHOCYTES	-0.117647	-0.261922	-0.0308143	0.879801	0.91823
HIV-infected CD4 helper T cells may express Fas ligand, which binds to the Fas receptors of uninfected cells and induces apoptosis.	HIVNEFPATHWAY	-0.117647	-0.263158	-0.0309597	0.880103	0.917694
The methyltransferase CARM1 interacts with transcription factors such as CBP/p300 and methylates histones H3 and H4.	CARM1PATHWAY	-0.117647	-0.269718	-0.0317315	0.881813	0.918623
The 30 genes showing the greatest decrease in expression in NBa Ews/Fli-1 infectants	RORIE_ES_PNET_DN	-0.117647	-0.27318	-0.0321388	0.883362	0.919384
Down-regulated in primary human adipocytes, versus preadipocytes	ADIP_HUMAN_DN	-0.117647	-0.273664	-0.0321958	0.883746	0.918932
Genes decreased by BAFF/APRIL deprivation in primary myeloma cells common with the TACI-related gene signature	MOREAUX_TACI_BAFF_DN	-0.117647	-0.275235	-0.0323805	0.884352	0.918711
Upregulated 2-fold in HT1080 cells 6 hours following treatment with interferon alpha	IFN_ALPHA_UP	-0.117647	-0.277972	-0.0327025	0.885041	0.918578
Transient up-regulation is associated with transient cisplatin resistance in a human squamous cell lung cancer line (NCI-H2170)	CIS_RESIST_LUNG_UP	-0.117647	-0.278032	-0.0327097	0.885272	0.917969
Genes part of the MAPKinase cascade	MAPK_CASCADE	-0.117647	-0.280302	-0.0329767	0.886019	0.917896
Upregulated in VHL-rescued renal carcinoma vs. normal renal cells (Fig. 2d+e)	RCC_NL_UP	-0.117647	-0.287191	-0.0337872	0.88802	0.919122
CREB is a transcription factor that binds to cAMP-responsive elements (CREs) to activate transcription in response to extracellular signaling.	CREBPATHWAY	-0.117647	-0.292079	-0.0343622	0.889469	0.919773
Tumor necrosis factor receptor TNFR1 promotes apoptosis and activates the pro-inflammatory NF-kB, while TNFR2 activates stress-activated protein kinases (SAPKs).	STRESSPATHWAY	-0.117647	-0.315107	-0.0370714	0.894638	0.924267
Down-regulated in fibroblasts at 6 hours following infection with UV-inactivated CMV, but not untreated CMV	UV-CMV_UNIQUE_HCMV_6HRS_DN	-0.117647	-0.318822	-0.0375084	0.895655	0.924468
50 most interesting genes upregulated by DAC treatment in at least one of four pancreatic cancer cell lines, but not in normal (HPDE) cells	DAC_PANC50_UP	-0.117647	-0.321609	-0.0378364	0.896117	0.924095
At low cholesterol concentrations, sterol-regulatory element binding proteins (SREBPs) act as transcription factors to promote cholesterol uptake and biosynthesis.	S1PPATHWAY	-0.117647	-0.360518	-0.0424139	0.9025	0.929823
Downregulated by HNE and t-BH in retinal pigment epithelium cells (Tables 3)	OXSTRESS_RPE_HNETBH_DN	-0.117647	-0.362028	-0.0425916	0.902698	0.929175
Transcription factors enriched in fetal liver	FETAL_LIVER_ENRICHED_TRANSCRIPTION_FACTORS	-0.176471	-0.242807	-0.0428482	0.903073	0.92871
Genes enriched in CD45RAhiLin-CD10+ vs CD45RAintCD7- and CD45RAhiCD7hi HPCs	HADDAD_HPCLYMPHO_ENRICHED	-0.0588235	0.734071	-0.0431806	0.903603	0.928404
Top 20 positive significant genes associated with liposarcomas, versus other soft-tissue tumors.	SARCOMAS_LIPOSARCOMA_UP	-0.176471	-0.248003	-0.0437653	0.904819	0.928804
Upregulated by UV-B light in normal human epidermal keratinocytes, cluster 4	UVB_NHEK1_C4	-0.176471	-0.265492	-0.0468514	0.909792	0.933056
Ring-shaped PML nuclear bodies regulate transcription and are required co-activators in p53- and DAXX-mediated apoptosis.	PMLPATHWAY	-0.176471	-0.26651	-0.0470311	0.910352	0.932778
Down-regulated at any timepoint by treatment of human fibroblasts with UV light, but not bygamma radiation or 4-NQO	UV_UNIQUE_FIBRO_DN	-0.176471	-0.279663	-0.0493524	0.914774	0.936455
Genes up-regulated by interferon-gamma in HT1080 (fibrosarcoma)	DER_IFNG_UP	-0.176471	-0.292301	-0.0515824	0.918675	0.939592
The 50 most downregulated genes in primary invasive breast dutcal carcinoma or metastatic breast carcinoma isolated from lymph nodes, as compared to normal mammary epithelium.	ZUCCHI_EPITHELIAL_DN	-0.176471	-0.298949	-0.0527558	0.920432	0.940532
Genes with significantly higher average gene expression in AL plasma cells compared to MM	ABRAHAM_AL_VS_MM_UP	-0.117647	-0.450015	-0.052943	0.920852	0.940106
Genes overexpressed in TACI low patients	MOREAUX_TACI_HI_VS_LOW_DN	-0.176471	-0.310083	-0.0547205	0.923579	0.942034
Top 30 genes differentially expressed in metastatic (T24T) and nonmetastatic (T24) human bladder cancer cell lines	GILDEA_BLADDER_UP	-0.176471	-0.311768	-0.0550178	0.923926	0.941533
Phospholipase C (PLC-d1) hydrolyzes the membrane lipid PIP2 to DAG and IP3, which induce calcium influx and activates protein kinase C.	PLCDPATHWAY	-0.176471	-0.314287	-0.0554624	0.925043	0.941816
Genes highly correlated with acute lymphoblastic leukemia (correlation P(g,c) &gt; 0.30)	GOLUB_ALL_VS_AML_UP	-0.176471	-0.320871	-0.0566242	0.927213	0.94317
Vitamin C (ascorbic acid), in addition to its role in collagen modification, serves as an antioxidant and is imported into cells by Svct2 in the brain and Svct1 in intestinal epithelium.	VITCBPATHWAY	-0.176471	-0.338474	-0.0597308	0.931874	0.947053
List of YY1 target genes identified in MEFs expressing ~25% of YY1 Down	GAY_YY1_DN	-0.176471	-0.343645	-0.0606433	0.933317	0.947663
Genes upregulated in kras knockdown vs control in a human cell line	CORDERO_KRAS_KD_VS_CONTROL_UP	-0.117647	-0.523721	-0.0616143	0.93429	0.947794
Genes that distinguish pediatric acute myeloid leukemia (AML) subtype t(8;21)[AML1-ETO].	ROSS_AML1_ETO	-0.176471	-0.358804	-0.0633184	0.93672	0.949402
Up-regulated 2 hours after VEGF treatment in human umbilical vein endothelial cells	VEGF_HUVEC_2HRS_UP	-0.176471	-0.359002	-0.0633533	0.93676	0.948585
APOPTOSIS_GENMAPP	APOPTOSIS_GENMAPP	-0.176471	-0.367889	-0.0649216	0.938454	0.949445
Genes upregulated in control vs kras knockdown in a human cell line	CORDERO_KRAS_KD_VS_CONTROL_DN	-0.176471	-0.442865	-0.0781527	0.948956	0.959206
Down-regulated at early timepoints (4-8 hrs) follwing ectopic expression of p21 (CDKN1A) in OvCa cells	P21_EARLY_DN	-0.176471	-0.467994	-0.0825873	0.951747	0.961162
Genes highly expressed in immunoglobulin light chain amyloidosis (AL) versus multiple myeloma (MM) in plasma cells.	ABRAHAM_MM_VS_AL_DN	-0.176471	-0.469511	-0.0828549	0.952026	0.96058
E2F target genes highly correlated with cyclin D3 expression (p = 0.002)	LAMB_CYCLIN_D3_GLOCUS	-0.235294	-0.39804	-0.0936565	0.959295	0.967045
Genes upregulated by androgen in neoplastic prostate epithelium	NELSON_ANDROGEN_UP	-0.235294	-0.402111	-0.0946145	0.959789	0.966675
Table includes transcripts up-regulated 3-fold or greater in the E2A-deficient cell lines	GREENBAUM_E2A_UP	-0.235294	-0.409335	-0.096314	0.96108	0.967108
Core group of genes consistently down-regulated following exposure to serum in a variety of human fibroblast cell lines (higher expression in quiescent cells, not cell-cycle dependent)	SERUM_FIBROBLAST_CORE_DN	-0.235294	-0.471295	-0.110893	0.969355	0.974562
Genes implicated in drug resistamce and metabolism	DRUG_RESISTANCE_AND_METABOLISM	-0.117647	0.950077	-0.111774	0.96991	0.974248
Cell growth is promoted by Ras activation of the anti-apoptotic p44/42 MAP kinase pathway.	ERKPATHWAY	-0.235294	-0.488347	-0.114905	0.971202	0.974674
Effect of NUP98-HOXA9 on gene transcription at 8 d after transduction Down	TAKEDA_NUP8_HOXA9_8D_DN	-0.235294	-0.495685	-0.116632	0.971867	0.974471
Genes highly expressed in non-tumor liver without hepatitis virus infection vs. liver with hepatitis virus infection.	LIZUKA_L0_GR_L1	-0.235294	-0.538732	-0.12676	0.975248	0.976988
p53 induces cell cycle arrest or apoptosis under conditions of DNA damage.	P53PATHWAY	-0.294118	-0.449702	-0.132265	0.976939	0.97781
Genes overexpressed in TACI high patients	MOREAUX_TACI_HI_VS_LOW_UP	-0.411765	-0.724612	-0.29837	0.996291	0.996291
