# Supplementary material for: SLEPR: A Sample-Level Enrichment-Based Pathway Ranking Method — Seeking Biological Themes through Pathway-Level Consistency
Source: PLoS One. 2008 Sep 26;3(9):e3288. doi: 10.1371/journal.pone.0003288 (PMC2546449; doi:10.1371/journal.pone.0003288)
Supplement: Table S5 — The complete list of SLEPR analysis result of a synthetic database that consisted of 2000 randomly selected gene sets (with matched size of gene set) mixed with the known gene set of “Oxidative Phosphorylation” from MSigDB. NGT versus IGT+DM2 class contrast was used with one-side MADe option for highly expressed genes in NGT. (0.22 MB XLS) [file pone.0003288.s009.xls]

## Sheet: WPS
TermName	Term	Class_Diff_Ranking	Pval_Sum_Ranking	Combined_Ranking	Permutated_P_Val	FDR_q_Val
Oxidative Phosphorylation	MOOTHA_VOXPHOS	0.260181	2.45631	0.639086	1.18343e-05	0.016
PermTerm1741	PermTerm1741	0.29638	0.512669	0.151945	0.000742604	0.502
PermTerm1387	PermTerm1387	0.276018	0.450796	0.124428	0.00143417	0.646333
PermTerm460	PermTerm460	0.255656	0.441353	0.112835	0.00188018	0.6355
PermTerm254	PermTerm254	0.235294	0.406342	0.0956099	0.00319009	0.8626
PermTerm1580	PermTerm1580	0.235294	0.403173	0.0948641	0.00327293	0.7375
PermTerm1770	PermTerm1770	0.196833	0.428983	0.0844378	0.00460355	0.889143
PermTerm1146	PermTerm1146	0.196833	0.406005	0.079915	0.00512648	0.866375
PermTerm157	PermTerm157	0.196833	0.393542	0.077462	0.00554586	0.833111
PermTerm1535	PermTerm1535	0.196833	0.391813	0.0771216	0.00561612	0.7593
PermTerm1376	PermTerm1376	0.176471	0.429586	0.0758093	0.00593491	0.729455
PermTerm1859	PermTerm1859	0.196833	0.363436	0.0715361	0.00667678	0.75225
PermTerm185	PermTerm185	0.217195	0.325095	0.0706088	0.00680251	0.707462
PermTerm1530	PermTerm1530	0.196833	0.339017	0.0667297	0.00757027	0.731071
PermTerm1591	PermTerm1591	0.178733	0.356948	0.0637985	0.00836391	0.753867
PermTerm1025	PermTerm1025	0.176471	0.359961	0.0635225	0.00850444	0.718625
PermTerm445	PermTerm445	0.196833	0.321217	0.063226	0.0085932	0.683412
PermTerm1879	PermTerm1879	0.217195	0.281589	0.0611596	0.00924482	0.694389
PermTerm128	PermTerm128	0.176471	0.33164	0.0585246	0.0103506	0.736526
PermTerm255	PermTerm255	0.176471	0.327911	0.0578667	0.0108077	0.7306
PermTerm197	PermTerm197	0.176471	0.319619	0.0564033	0.0116006	0.746857
PermTerm232	PermTerm232	0.176471	0.318899	0.0562764	0.0116805	0.717818
PermTerm28	PermTerm28	0.176471	0.310634	0.0548178	0.0124845	0.73387
PermTerm700	PermTerm700	0.176471	0.308498	0.0544409	0.0127655	0.719125
PermTerm340	PermTerm340	0.178733	0.280541	0.050142	0.0156768	0.8478
PermTerm1986	PermTerm1986	0.176471	0.274595	0.048458	0.0170666	0.887462
PermTerm1638	PermTerm1638	0.158371	0.3057	0.048414	0.0171176	0.857148
PermTerm1906	PermTerm1906	0.160633	0.267557	0.0429786	0.0212315	1
PermTerm334	PermTerm334	0.176471	0.242557	0.0428041	0.0213883	0.997138
PermTerm549	PermTerm549	0.124434	0.343975	0.0428023	0.0213883	0.9639
PermTerm1519	PermTerm1519	0.158371	0.266789	0.0422516	0.0217249	0.947484
PermTerm1463	PermTerm1463	0.11991	0.333264	0.0399616	0.0229948	0.971531
PermTerm847	PermTerm847	0.138009	0.284191	0.0392209	0.0234001	0.958697
PermTerm359	PermTerm359	0.138009	0.276381	0.0381431	0.0242315	0.963559
PermTerm1513	PermTerm1513	0.138009	0.269145	0.0371445	0.0249904	0.965343
PermTerm887	PermTerm887	0.138009	0.265584	0.0366531	0.025378	0.953083
PermTerm1271	PermTerm1271	0.138009	0.265424	0.0366309	0.025432	0.929297
PermTerm1870	PermTerm1870	0.138009	0.262495	0.0362267	0.0256006	0.910842
PermTerm1468	PermTerm1468	0.158371	0.227557	0.0360384	0.0258395	0.895769
PermTerm1205	PermTerm1205	0.140271	0.25681	0.0360231	0.0258425	0.873475
PermTerm252	PermTerm252	0.138009	0.254551	0.0351303	0.0269135	0.887488
PermTerm837	PermTerm837	0.138009	0.251133	0.0346587	0.027483	0.88469
PermTerm527	PermTerm527	0.138009	0.249273	0.034402	0.0277041	0.87107
PermTerm34	PermTerm34	0.138009	0.241613	0.0333447	0.0288328	0.885955
PermTerm1413	PermTerm1413	0.138009	0.240419	0.03318	0.0290081	0.871533
PermTerm589	PermTerm589	0.138009	0.229088	0.0316162	0.0310178	0.911652
PermTerm1337	PermTerm1337	0.11991	0.261852	0.0313986	0.0313099	0.90066
PermTerm472	PermTerm472	0.11991	0.259284	0.0310906	0.0320836	0.903687
PermTerm734	PermTerm734	0.178733	0.173156	0.0309486	0.0322152	0.888878
PermTerm1473	PermTerm1473	0.138009	0.223394	0.0308304	0.0324793	0.87824
PermTerm1410	PermTerm1410	0.0995475	0.307825	0.0306432	0.0327115	0.867176
PermTerm1590	PermTerm1590	0.117647	0.259215	0.0304959	0.0330141	0.858365
PermTerm136	PermTerm136	0.11991	0.252986	0.0303354	0.0332456	0.848075
PermTerm770	PermTerm770	0.138009	0.215529	0.029745	0.0343018	0.858815
PermTerm1555	PermTerm1555	0.138009	0.212558	0.029335	0.0349364	0.8588
PermTerm809	PermTerm809	0.117647	0.243049	0.028594	0.0361945	0.873839
PermTerm927	PermTerm927	0.11991	0.237334	0.0284586	0.0364527	0.864632
PermTerm1070	PermTerm1070	0.138009	0.204215	0.0281835	0.0369445	0.86119
PermTerm1585	PermTerm1585	0.138009	0.200727	0.0277021	0.0381398	0.873983
PermTerm796	PermTerm796	0.138009	0.196249	0.0270842	0.0399209	0.89955
PermTerm533	PermTerm533	0.117647	0.228901	0.0269295	0.0401849	0.890656
PermTerm1817	PermTerm1817	0.0995475	0.266764	0.0265557	0.0411886	0.898177
PermTerm1730	PermTerm1730	0.117647	0.225404	0.0265181	0.0415007	0.876703
PermTerm1015	PermTerm1015	0.117647	0.225404	0.0265181	0.0415007	0.876703
PermTerm426	PermTerm426	0.117647	0.223189	0.0262576	0.0423787	0.881477
PermTerm664	PermTerm664	0.0995475	0.25992	0.0258744	0.0438188	0.897621
PermTerm1925	PermTerm1925	0.081448	0.317068	0.0258246	0.0438365	0.884582
PermTerm1230	PermTerm1230	0.117647	0.216821	0.0255083	0.0448639	0.892
PermTerm1006	PermTerm1006	0.117647	0.21642	0.0254612	0.0451339	0.884362
PermTerm1388	PermTerm1388	0.138009	0.180591	0.0249232	0.0465141	0.898386
PermTerm48	PermTerm48	0.081448	0.29851	0.024313	0.0493439	0.93962
PermTerm10	PermTerm10	0.138009	0.176072	0.0242995	0.0493876	0.927389
PermTerm132	PermTerm132	0.117647	0.20429	0.0240341	0.0507034	0.939055
PermTerm1450	PermTerm1450	0.117647	0.202151	0.0237824	0.0519778	0.949649
PermTerm612	PermTerm612	0.117647	0.199521	0.0234731	0.0534142	0.96288
PermTerm1761	PermTerm1761	0.117647	0.198363	0.0233369	0.0542345	0.964803
PermTerm1306	PermTerm1306	0.117647	0.197881	0.0232801	0.0549031	0.964013
PermTerm895	PermTerm895	0.117647	0.194396	0.0228701	0.0569667	0.987423
PermTerm1643	PermTerm1643	0.117647	0.191531	0.022533	0.0587678	1
PermTerm687	PermTerm687	0.117647	0.190589	0.0224222	0.0596198	1
PermTerm358	PermTerm358	0.140271	0.159056	0.022311	0.0610429	1
PermTerm1767	PermTerm1767	0.117647	0.18943	0.0222858	0.061267	1
PermTerm802	PermTerm802	0.117647	0.188967	0.0222314	0.0617212	1
PermTerm1878	PermTerm1878	0.117647	0.188538	0.0221809	0.0620133	0.998119
PermTerm1847	PermTerm1847	0.117647	0.188533	0.0221804	0.0621206	0.988082
PermTerm772	PermTerm772	0.117647	0.188144	0.0221346	0.0626095	0.984279
PermTerm1232	PermTerm1232	0.117647	0.187036	0.0220042	0.0636849	0.989678
PermTerm78	PermTerm78	0.117647	0.186931	0.0219918	0.0637929	0.980091
PermTerm586	PermTerm586	0.0995475	0.219406	0.0218413	0.0646324	0.981831
PermTerm1596	PermTerm1596	0.117647	0.184708	0.0217304	0.0658188	0.988744
PermTerm373	PermTerm373	0.117647	0.182613	0.0214839	0.0671198	0.997209
PermTerm452	PermTerm452	0.117647	0.182313	0.0214486	0.0673787	0.990174
PermTerm483	PermTerm483	0.117647	0.181643	0.0213697	0.0678365	0.986183
PermTerm1498	PermTerm1498	0.117647	0.180519	0.0212376	0.0685858	0.986468
PermTerm178	PermTerm178	0.117647	0.178695	0.0210229	0.0694845	0.988874
PermTerm94	PermTerm94	0.117647	0.177471	0.0208789	0.0700392	0.986385
PermTerm68	PermTerm68	0.117647	0.176349	0.0207469	0.0708092	0.986948
PermTerm1900	PermTerm1900	0.117647	0.175119	0.0206022	0.0713994	0.98502
PermTerm1330	PermTerm1330	0.117647	0.174764	0.0205604	0.0716243	0.978141
PermTerm639	PermTerm639	0.117647	0.17452	0.0205318	0.071858	0.97152
PermTerm703	PermTerm703	0.117647	0.173296	0.0203878	0.0729253	0.976188
PermTerm1812	PermTerm1812	0.117647	0.1701	0.0200118	0.074645	0.989412
PermTerm82	PermTerm82	0.117647	0.167768	0.0197375	0.0766716	1
PermTerm921	PermTerm921	0.117647	0.16642	0.0195789	0.0769815	1
PermTerm919	PermTerm919	0.0995475	0.195717	0.0194832	0.0771709	0.993667
PermTerm1892	PermTerm1892	0.117647	0.165327	0.0194502	0.0773225	0.986226
PermTerm1014	PermTerm1014	0.0995475	0.193691	0.0192814	0.0780725	0.986486
PermTerm1562	PermTerm1562	0.117647	0.163194	0.0191993	0.0786154	0.984148
PermTerm1158	PermTerm1158	0.117647	0.161551	0.019006	0.0793698	0.984477
PermTerm440	PermTerm440	0.0995475	0.190769	0.0189906	0.0793876	0.975745
PermTerm1197	PermTerm1197	0.117647	0.157292	0.018505	0.081696	0.995072
PermTerm1552	PermTerm1552	0.0791855	0.22524	0.0178357	0.0832167	1
PermTerm1692	PermTerm1692	0.0791855	0.220628	0.0174706	0.0839157	1
PermTerm967	PermTerm967	0.0995475	0.174097	0.017331	0.0840584	0.996904
PermTerm171	PermTerm171	0.081448	0.212555	0.0173121	0.0840658	0.988322
PermTerm1329	PermTerm1329	0.0791855	0.21579	0.0170874	0.0844194	0.983922
PermTerm1373	PermTerm1373	0.0791855	0.195912	0.0155134	0.0876812	1
PermTerm526	PermTerm526	0.0791855	0.19538	0.0154713	0.0878905	1
PermTerm574	PermTerm574	0.0995475	0.154176	0.0153478	0.0882271	1
PermTerm494	PermTerm494	0.11991	0.125774	0.0150815	0.0888499	1
PermTerm1412	PermTerm1412	0.0995475	0.151154	0.015047	0.089	0.994446
PermTerm669	PermTerm669	0.0791855	0.189377	0.0149959	0.0891901	0.988402
PermTerm1997	PermTerm1997	0.0995475	0.147612	0.0146944	0.0903817	0.993463
PermTerm1930	PermTerm1930	0.0995475	0.146683	0.014602	0.0908373	0.990419
PermTerm489	PermTerm489	0.0791855	0.182071	0.0144174	0.0913188	0.987704
PermTerm715	PermTerm715	0.0791855	0.174979	0.0138558	0.0932352	1
PermTerm1401	PermTerm1401	0.0791855	0.169622	0.0134316	0.0946598	1
PermTerm667	PermTerm667	0.0791855	0.167247	0.0132435	0.0959675	1
PermTerm146	PermTerm146	0.0995475	0.132779	0.0132178	0.0960806	1
PermTerm1288	PermTerm1288	0.0791855	0.165503	0.0131054	0.0965673	1
PermTerm611	PermTerm611	0.0791855	0.164491	0.0130253	0.0971036	1
PermTerm1265	PermTerm1265	0.0791855	0.163184	0.0129218	0.0976376	1
PermTerm1976	PermTerm1976	0.0995475	0.12876	0.0128178	0.0982515	0.998767
PermTerm1908	PermTerm1908	0.0791855	0.160119	0.0126791	0.0986058	0.994888
PermTerm591	PermTerm591	0.0791855	0.160083	0.0126763	0.0986731	0.988193
PermTerm851	PermTerm851	0.0791855	0.156151	0.0123649	0.0998713	0.992838
PermTerm1155	PermTerm1155	0.0588235	0.209884	0.0123461	0.100206	0.988898
PermTerm1743	PermTerm1743	0.0791855	0.1542	0.0122104	0.100911	0.988638
PermTerm1280	PermTerm1280	0.0995475	0.122345	0.0121792	0.101072	0.983086
PermTerm824	PermTerm824	0.0791855	0.153643	0.0121663	0.101357	0.978814
PermTerm676	PermTerm676	0.0791855	0.152676	0.0120897	0.101611	0.974312
PermTerm1440	PermTerm1440	0.0791855	0.146695	0.0116161	0.104581	0.995725
PermTerm545	PermTerm545	0.0791855	0.145249	0.0115016	0.105091	0.993587
PermTerm1324	PermTerm1324	0.0995475	0.115467	0.0114944	0.105112	0.986889
PermTerm1981	PermTerm1981	0.0995475	0.113546	0.0113032	0.10653	0.993303
PermTerm1503	PermTerm1503	0.0995475	0.112229	0.0111721	0.107627	0.996658
PermTerm1293	PermTerm1293	0.0791855	0.141068	0.0111705	0.107701	0.990558
PermTerm1389	PermTerm1389	0.0791855	0.140241	0.011105	0.10815	0.987966
PermTerm1406	PermTerm1406	0.0791855	0.13814	0.0109387	0.109046	0.989463
PermTerm1445	PermTerm1445	0.0791855	0.136401	0.010801	0.110365	0.99476
PermTerm1354	PermTerm1354	0.0791855	0.129818	0.0102797	0.114172	1
PermTerm671	PermTerm671	0.0791855	0.12962	0.010264	0.11445	1
PermTerm81	PermTerm81	0.0791855	0.129369	0.0102441	0.11478	1
PermTerm601	PermTerm601	0.0791855	0.129206	0.0102312	0.114854	1
PermTerm218	PermTerm218	0.0791855	0.128981	0.0102134	0.115084	1
PermTerm1499	PermTerm1499	0.0791855	0.127502	0.0100963	0.116192	1
PermTerm429	PermTerm429	0.0588235	0.170299	0.0100176	0.116823	1
PermTerm518	PermTerm518	0.0791855	0.126282	0.00999971	0.117074	1
PermTerm1003	PermTerm1003	0.0791855	0.125471	0.00993546	0.117993	1
PermTerm1662	PermTerm1662	0.0791855	0.124787	0.00988129	0.118385	1
PermTerm1987	PermTerm1987	0.0791855	0.12376	0.0098	0.119041	0.999652
PermTerm1678	PermTerm1678	0.0791855	0.122253	0.00968065	0.120845	1
PermTerm1897	PermTerm1897	0.0588235	0.162566	0.00956271	0.122266	1
PermTerm1773	PermTerm1773	0.0791855	0.120567	0.00954717	0.122505	1
PermTerm1547	PermTerm1547	0.0588235	0.162208	0.00954167	0.122884	1
PermTerm1895	PermTerm1895	0.0791855	0.119549	0.00946656	0.123601	1
PermTerm559	PermTerm559	0.0791855	0.119366	0.00945208	0.12383	1
PermTerm1041	PermTerm1041	0.0791855	0.11854	0.00938663	0.124266	1
PermTerm1419	PermTerm1419	0.0588235	0.159453	0.00937957	0.124695	0.997562
PermTerm711	PermTerm711	0.0791855	0.117812	0.00932902	0.124985	0.994
PermTerm712	PermTerm712	0.0588235	0.157136	0.00924328	0.126093	0.996947
PermTerm1549	PermTerm1549	0.0791855	0.116017	0.00918688	0.126791	0.99664
PermTerm1756	PermTerm1756	0.0791855	0.115351	0.00913409	0.127455	0.996064
PermTerm343	PermTerm343	0.0588235	0.152428	0.00896637	0.128675	0.999816
PermTerm1728	PermTerm1728	0.0588235	0.151663	0.00892136	0.129129	0.997611
PermTerm251	PermTerm251	0.0791855	0.110784	0.00877247	0.130694	1
PermTerm1984	PermTerm1984	0.0791855	0.11023	0.00872861	0.13126	1
PermTerm1495	PermTerm1495	0.0791855	0.10985	0.00869851	0.131908	1
PermTerm1144	PermTerm1144	0.0588235	0.145581	0.0085636	0.134068	1
PermTerm1537	PermTerm1537	0.0791855	0.10736	0.00850136	0.135148	1
PermTerm1627	PermTerm1627	0.061086	0.13834	0.00845061	0.135466	1
PermTerm1191	PermTerm1191	0.061086	0.137904	0.00842399	0.13558	1
PermTerm1508	PermTerm1508	0.0588235	0.143169	0.00842171	0.135871	1
PermTerm542	PermTerm542	0.061086	0.137581	0.00840429	0.135904	0.998598
PermTerm61	PermTerm61	0.0588235	0.142618	0.00838929	0.13629	0.996022
PermTerm1365	PermTerm1365	0.0791855	0.105019	0.00831599	0.137077	0.996387
PermTerm836	PermTerm836	0.061086	0.134499	0.00821603	0.137786	0.996182
PermTerm1839	PermTerm1839	0.0588235	0.13935	0.00819708	0.138453	0.990418
PermTerm226	PermTerm226	0.0588235	0.13935	0.00819708	0.138453	0.990418
PermTerm1002	PermTerm1002	0.081448	0.0992515	0.00808383	0.139125	0.989984
PermTerm348	PermTerm348	0.0588235	0.134593	0.00791723	0.14091	0.997435
PermTerm946	PermTerm946	0.061086	0.12713	0.00776589	0.142283	1
PermTerm159	PermTerm159	0.0791855	0.0977482	0.00774024	0.142463	0.997979
PermTerm1273	PermTerm1273	0.0588235	0.131512	0.00773599	0.142749	0.99483
PermTerm1556	PermTerm1556	0.0588235	0.127735	0.00751384	0.146956	1
PermTerm1733	PermTerm1733	0.0588235	0.127616	0.00750684	0.147794	1
PermTerm406	PermTerm406	0.0588235	0.127616	0.00750684	0.147794	1
PermTerm924	PermTerm924	0.0588235	0.127616	0.00750684	0.147794	1
PermTerm1189	PermTerm1189	0.0588235	0.127277	0.00748687	0.148448	1
PermTerm535	PermTerm535	0.0588235	0.127277	0.00748687	0.148448	1
PermTerm1080	PermTerm1080	0.0588235	0.127271	0.00748651	0.14875	1
PermTerm112	PermTerm112	0.061086	0.120654	0.00737027	0.152288	1
PermTerm25	PermTerm25	0.061086	0.120525	0.00736242	0.152305	1
PermTerm1639	PermTerm1639	0.0588235	0.125056	0.00735625	0.153186	1
PermTerm1871	PermTerm1871	0.0588235	0.125056	0.00735625	0.153186	1
PermTerm1132	PermTerm1132	0.0588235	0.124939	0.00734937	0.153564	1
PermTerm597	PermTerm597	0.0791855	0.0916008	0.00725346	0.155001	1
PermTerm624	PermTerm624	0.061086	0.118699	0.00725083	0.155007	1
PermTerm675	PermTerm675	0.0588235	0.12099	0.00711707	0.156646	1
PermTerm307	PermTerm307	0.0588235	0.120436	0.00708449	0.157047	1
PermTerm1626	PermTerm1626	0.0791855	0.0859898	0.00680914	0.160816	1
PermTerm1903	PermTerm1903	0.081448	0.0835394	0.00680411	0.16082	1
PermTerm609	PermTerm609	0.0588235	0.114573	0.00673961	0.162477	1
PermTerm1313	PermTerm1313	0.061086	0.109968	0.00671749	0.162538	1
PermTerm729	PermTerm729	0.0588235	0.112809	0.00663581	0.163106	1
PermTerm1082	PermTerm1082	0.0791855	0.0820696	0.00649872	0.166331	1
PermTerm1971	PermTerm1971	0.0588235	0.110468	0.00649812	0.167494	1
PermTerm722	PermTerm722	0.0588235	0.110264	0.00648614	0.16786	1
PermTerm1885	PermTerm1885	0.0429864	0.148908	0.00640104	0.168237	1
PermTerm1466	PermTerm1466	0.0588235	0.108622	0.00638954	0.168845	1
PermTerm500	PermTerm500	0.0588235	0.108622	0.00638954	0.168845	1
PermTerm1998	PermTerm1998	0.0588235	0.108561	0.00638595	0.169386	1
PermTerm1774	PermTerm1774	0.0588235	0.108561	0.00638595	0.169386	1
PermTerm1227	PermTerm1227	0.0588235	0.108456	0.00637978	0.169671	1
PermTerm476	PermTerm476	0.0588235	0.108233	0.00636666	0.171237	1
PermTerm556	PermTerm556	0.0588235	0.108233	0.00636666	0.171237	1
PermTerm192	PermTerm192	0.0588235	0.104797	0.00616452	0.177087	1
PermTerm1020	PermTerm1020	0.0588235	0.103839	0.00610815	0.178626	1
PermTerm153	PermTerm153	0.0588235	0.103839	0.00610815	0.178626	1
PermTerm294	PermTerm294	0.0588235	0.103708	0.00610046	0.179331	1
PermTerm1709	PermTerm1709	0.0588235	0.103708	0.00610046	0.179331	1
PermTerm487	PermTerm487	0.0588235	0.103138	0.00606695	0.18024	1
PermTerm750	PermTerm750	0.0588235	0.103138	0.00606695	0.18024	1
PermTerm739	PermTerm739	0.0588235	0.103138	0.00606695	0.18024	1
PermTerm818	PermTerm818	0.0588235	0.102525	0.0060309	0.180982	1
PermTerm420	PermTerm420	0.0588235	0.102525	0.0060309	0.180982	1
PermTerm822	PermTerm822	0.0791855	0.0745747	0.00590524	0.182305	1
PermTerm1187	PermTerm1187	0.0588235	0.0981389	0.00577288	0.184766	1
PermTerm1016	PermTerm1016	0.0588235	0.0981389	0.00577288	0.184766	1
PermTerm953	PermTerm953	0.0588235	0.0974727	0.00573369	0.187784	1
PermTerm1411	PermTerm1411	0.0588235	0.0974727	0.00573369	0.187784	1
PermTerm842	PermTerm842	0.0588235	0.0971627	0.00571545	0.18874	1
PermTerm1456	PermTerm1456	0.0588235	0.0971627	0.00571545	0.18874	1
PermTerm1038	PermTerm1038	0.0588235	0.0971627	0.00571545	0.18874	1
PermTerm183	PermTerm183	0.0588235	0.0955731	0.00562195	0.195998	1
PermTerm411	PermTerm411	0.0588235	0.0955731	0.00562195	0.195998	1
PermTerm891	PermTerm891	0.0588235	0.0955731	0.00562195	0.195998	1
PermTerm456	PermTerm456	0.0588235	0.0945493	0.00556172	0.199219	1
PermTerm1541	PermTerm1541	0.0588235	0.0945493	0.00556172	0.199219	1
PermTerm1319	PermTerm1319	0.0588235	0.0945248	0.00556028	0.202742	1
PermTerm875	PermTerm875	0.0588235	0.0945248	0.00556028	0.202742	1
PermTerm352	PermTerm352	0.0588235	0.0945248	0.00556028	0.202742	1
PermTerm713	PermTerm713	0.0588235	0.0945248	0.00556028	0.202742	1
PermTerm562	PermTerm562	0.0588235	0.0945248	0.00556028	0.202742	1
PermTerm65	PermTerm65	0.0588235	0.0945248	0.00556028	0.202742	1
PermTerm410	PermTerm410	0.0588235	0.0927048	0.00545322	0.208372	1
PermTerm1457	PermTerm1457	0.0588235	0.0927048	0.00545322	0.208372	1
PermTerm1059	PermTerm1059	0.0588235	0.0927048	0.00545322	0.208372	1
PermTerm768	PermTerm768	0.0588235	0.0927048	0.00545322	0.208372	1
PermTerm1283	PermTerm1283	0.0588235	0.0919569	0.00540923	0.211212	1
PermTerm297	PermTerm297	0.0588235	0.0919569	0.00540923	0.211212	1
PermTerm998	PermTerm998	0.0588235	0.0919569	0.00540923	0.211212	1
PermTerm808	PermTerm808	0.0588235	0.0919569	0.00540923	0.211212	1
PermTerm289	PermTerm289	0.0588235	0.0919569	0.00540923	0.211212	1
PermTerm1649	PermTerm1649	0.0588235	0.0917084	0.00539461	0.214311	1
PermTerm670	PermTerm670	0.0588235	0.0917084	0.00539461	0.214311	1
PermTerm1103	PermTerm1103	0.0588235	0.0917084	0.00539461	0.214311	1
PermTerm1393	PermTerm1393	0.0588235	0.0914808	0.00538123	0.217012	1
PermTerm888	PermTerm888	0.0588235	0.0914808	0.00538123	0.217012	1
PermTerm1147	PermTerm1147	0.0588235	0.0914808	0.00538123	0.217012	1
PermTerm904	PermTerm904	0.0588235	0.0914808	0.00538123	0.217012	1
PermTerm850	PermTerm850	0.0588235	0.0914808	0.00538123	0.217012	1
PermTerm1573	PermTerm1573	0.0588235	0.0914808	0.00538123	0.217012	1
PermTerm1270	PermTerm1270	0.0588235	0.0910652	0.00535677	0.218647	1
PermTerm1250	PermTerm1250	0.0588235	0.0910652	0.00535677	0.218647	1
PermTerm1210	PermTerm1210	0.0588235	0.0910652	0.00535677	0.218647	1
PermTerm693	PermTerm693	0.0588235	0.0910652	0.00535677	0.218647	1
PermTerm6	PermTerm6	0.0588235	0.0910652	0.00535677	0.218647	1
PermTerm120	PermTerm120	0.0588235	0.0910652	0.00535677	0.218647	1
PermTerm1361	PermTerm1361	0.061086	0.0873749	0.00533738	0.220433	1
PermTerm446	PermTerm446	0.0588235	0.0888763	0.00522802	0.231908	1
PermTerm1921	PermTerm1921	0.0588235	0.0888763	0.00522802	0.231908	1
PermTerm1301	PermTerm1301	0.0588235	0.0888763	0.00522802	0.231908	1
PermTerm1176	PermTerm1176	0.0588235	0.088285	0.00519324	0.235587	1
PermTerm881	PermTerm881	0.0588235	0.088285	0.00519324	0.235587	1
PermTerm1689	PermTerm1689	0.0588235	0.088285	0.00519324	0.235587	1
PermTerm263	PermTerm263	0.0588235	0.088285	0.00519324	0.235587	1
PermTerm1213	PermTerm1213	0.0588235	0.088285	0.00519324	0.235587	1
PermTerm1764	PermTerm1764	0.0588235	0.0880637	0.00518022	0.236177	1
PermTerm1875	PermTerm1875	0.0588235	0.0880637	0.00518022	0.236177	1
PermTerm1506	PermTerm1506	0.040724	0.127192	0.00517975	0.236216	1
PermTerm247	PermTerm247	0.0588235	0.0879459	0.00517329	0.237689	1
PermTerm1680	PermTerm1680	0.0588235	0.0879459	0.00517329	0.237689	1
PermTerm1479	PermTerm1479	0.0588235	0.0879459	0.00517329	0.237689	1
PermTerm188	PermTerm188	0.0588235	0.0879459	0.00517329	0.237689	1
PermTerm1338	PermTerm1338	0.0588235	0.0879459	0.00517329	0.237689	1
PermTerm1907	PermTerm1907	0.0588235	0.0871727	0.0051278	0.239476	1
PermTerm318	PermTerm318	0.0588235	0.0871727	0.0051278	0.239476	1
PermTerm26	PermTerm26	0.0588235	0.0871727	0.0051278	0.239476	1
PermTerm1946	PermTerm1946	0.0588235	0.0871727	0.0051278	0.239476	1
PermTerm856	PermTerm856	0.0588235	0.0871727	0.0051278	0.239476	1
PermTerm1274	PermTerm1274	0.0588235	0.0871727	0.0051278	0.239476	1
PermTerm978	PermTerm978	0.0588235	0.0864056	0.00508268	0.243349	1
PermTerm1693	PermTerm1693	0.0588235	0.0864056	0.00508268	0.243349	1
PermTerm1256	PermTerm1256	0.0588235	0.0864056	0.00508268	0.243349	1
PermTerm316	PermTerm316	0.0588235	0.0864056	0.00508268	0.243349	1
PermTerm181	PermTerm181	0.0588235	0.0864056	0.00508268	0.243349	1
PermTerm71	PermTerm71	0.040724	0.123193	0.00501689	0.243713	1
PermTerm1497	PermTerm1497	0.040724	0.121978	0.00496742	0.247007	1
PermTerm141	PermTerm141	0.0588235	0.08417	0.00495117	0.248209	1
PermTerm1684	PermTerm1684	0.0588235	0.08417	0.00495117	0.248209	1
PermTerm1057	PermTerm1057	0.0588235	0.08417	0.00495117	0.248209	1
PermTerm1554	PermTerm1554	0.0588235	0.08417	0.00495117	0.248209	1
PermTerm719	PermTerm719	0.0633484	0.0778406	0.00493108	0.248307	1
PermTerm1806	PermTerm1806	0.0588235	0.0832827	0.00489898	0.250203	1
PermTerm1659	PermTerm1659	0.0588235	0.0832827	0.00489898	0.250203	1
PermTerm647	PermTerm647	0.0588235	0.0832827	0.00489898	0.250203	1
PermTerm1201	PermTerm1201	0.0588235	0.0832827	0.00489898	0.250203	1
PermTerm484	PermTerm484	0.0588235	0.0832827	0.00489898	0.250203	1
PermTerm1967	PermTerm1967	0.0588235	0.0832827	0.00489898	0.250203	1
PermTerm789	PermTerm789	0.040724	0.119052	0.00484829	0.252911	1
PermTerm983	PermTerm983	0.0588235	0.0818153	0.00481267	0.259407	1
PermTerm1161	PermTerm1161	0.0588235	0.0818153	0.00481267	0.259407	1
PermTerm1371	PermTerm1371	0.0588235	0.0818153	0.00481267	0.259407	1
PermTerm1487	PermTerm1487	0.0588235	0.0818153	0.00481267	0.259407	1
PermTerm986	PermTerm986	0.0588235	0.0818153	0.00481267	0.259407	1
PermTerm2000	PermTerm2000	0.0588235	0.0818153	0.00481267	0.259407	1
PermTerm1505	PermTerm1505	0.0588235	0.0818153	0.00481267	0.259407	1
PermTerm1452	PermTerm1452	0.0588235	0.0801351	0.00471383	0.266124	1
PermTerm46	PermTerm46	0.0588235	0.0801351	0.00471383	0.266124	1
PermTerm1818	PermTerm1818	0.0588235	0.0799112	0.00470066	0.273413	1
PermTerm616	PermTerm616	0.0588235	0.0799112	0.00470066	0.273413	1
PermTerm673	PermTerm673	0.0588235	0.0799112	0.00470066	0.273413	1
PermTerm1485	PermTerm1485	0.0588235	0.0799112	0.00470066	0.273413	1
PermTerm646	PermTerm646	0.0588235	0.0799112	0.00470066	0.273413	1
PermTerm140	PermTerm140	0.0588235	0.0799112	0.00470066	0.273413	1
PermTerm169	PermTerm169	0.0588235	0.0799112	0.00470066	0.273413	1
PermTerm1605	PermTerm1605	0.0588235	0.0799112	0.00470066	0.273413	1
PermTerm1577	PermTerm1577	0.0588235	0.0798225	0.00469544	0.276586	1
PermTerm598	PermTerm598	0.0588235	0.0798225	0.00469544	0.276586	1
PermTerm1715	PermTerm1715	0.0588235	0.0798225	0.00469544	0.276586	1
PermTerm1983	PermTerm1983	0.0588235	0.0798225	0.00469544	0.276586	1
PermTerm1159	PermTerm1159	0.0588235	0.0798225	0.00469544	0.276586	1
PermTerm1624	PermTerm1624	0.0588235	0.0798225	0.00469544	0.276586	1
PermTerm757	PermTerm757	0.0588235	0.0798225	0.00469544	0.276586	1
PermTerm949	PermTerm949	0.0588235	0.0798225	0.00469544	0.276586	1
PermTerm1734	PermTerm1734	0.0588235	0.0798225	0.00469544	0.276586	1
PermTerm1439	PermTerm1439	0.0588235	0.0798225	0.00469544	0.276586	1
PermTerm357	PermTerm357	0.0588235	0.0798225	0.00469544	0.276586	1
PermTerm351	PermTerm351	0.040724	0.115271	0.0046943	0.276621	1
PermTerm1307	PermTerm1307	0.0588235	0.0784744	0.00461614	0.285858	1
PermTerm142	PermTerm142	0.0588235	0.0784744	0.00461614	0.285858	1
PermTerm1789	PermTerm1789	0.0588235	0.0784744	0.00461614	0.285858	1
PermTerm1143	PermTerm1143	0.0588235	0.0784744	0.00461614	0.285858	1
PermTerm1363	PermTerm1363	0.0588235	0.0784744	0.00461614	0.285858	1
PermTerm1081	PermTerm1081	0.0588235	0.0784744	0.00461614	0.285858	1
PermTerm1628	PermTerm1628	0.0588235	0.077381	0.00455182	0.291567	1
PermTerm1241	PermTerm1241	0.0588235	0.077381	0.00455182	0.291567	1
PermTerm520	PermTerm520	0.0588235	0.077381	0.00455182	0.291567	1
PermTerm443	PermTerm443	0.0588235	0.0768907	0.00452298	0.296805	1
PermTerm898	PermTerm898	0.0588235	0.0768907	0.00452298	0.296805	1
PermTerm1128	PermTerm1128	0.0588235	0.0768907	0.00452298	0.296805	1
PermTerm1136	PermTerm1136	0.0588235	0.0768907	0.00452298	0.296805	1
PermTerm1483	PermTerm1483	0.0588235	0.0768907	0.00452298	0.296805	1
PermTerm1960	PermTerm1960	0.0588235	0.0768907	0.00452298	0.296805	1
PermTerm298	PermTerm298	0.0588235	0.0768907	0.00452298	0.296805	1
PermTerm1114	PermTerm1114	0.0588235	0.0768907	0.00452298	0.296805	1
PermTerm47	PermTerm47	0.0588235	0.0768907	0.00452298	0.296805	1
PermTerm53	PermTerm53	0.0588235	0.0768907	0.00452298	0.296805	1
PermTerm661	PermTerm661	0.0588235	0.0768907	0.00452298	0.296805	1
PermTerm1610	PermTerm1610	0.0588235	0.0768907	0.00452298	0.296805	1
PermTerm1405	PermTerm1405	0.061086	0.0729407	0.00445565	0.299655	1
PermTerm632	PermTerm632	0.040724	0.108368	0.00441319	0.299791	1
PermTerm1462	PermTerm1462	0.040724	0.103285	0.00420619	0.301061	1
PermTerm1750	PermTerm1750	0.061086	0.0671693	0.0041031	0.301924	1
PermTerm631	PermTerm631	0.040724	0.0941224	0.00383304	0.303869	1
PermTerm1240	PermTerm1240	0.040724	0.0916901	0.00373399	0.30474	1
PermTerm1097	PermTerm1097	0.040724	0.09119	0.00371362	0.304919	1
PermTerm1358	PermTerm1358	0.040724	0.0909478	0.00370376	0.304994	1
PermTerm1414	PermTerm1414	0.040724	0.0874915	0.003563	0.305859	1
PermTerm607	PermTerm607	0.040724	0.0860195	0.00350306	0.306311	1
PermTerm716	PermTerm716	0.0226244	0.154539	0.00349636	0.306334	1
PermTerm1542	PermTerm1542	0.040724	0.0807196	0.00328722	0.308175	1
PermTerm1842	PermTerm1842	0.040724	0.0789757	0.00321621	0.308754	1
PermTerm744	PermTerm744	0.0226244	0.14156	0.00320271	0.308816	1
PermTerm1296	PermTerm1296	0.040724	0.0786158	0.00320155	0.308863	1
PermTerm1215	PermTerm1215	0.040724	0.0763017	0.00310731	0.309891	1
PermTerm1747	PermTerm1747	0.061086	0.0503622	0.00307642	0.310327	1
PermTerm1625	PermTerm1625	0.040724	0.0735912	0.00299693	0.310784	1
PermTerm399	PermTerm399	0.040724	0.0723149	0.00294495	0.311237	1
PermTerm1478	PermTerm1478	0.040724	0.0719993	0.0029321	0.311384	1
PermTerm650	PermTerm650	0.081448	0.0342022	0.0027857	0.312757	1
PermTerm1396	PermTerm1396	0.040724	0.0671477	0.00273452	0.313436	1
PermTerm1186	PermTerm1186	0.040724	0.06671	0.0027167	0.313597	1
PermTerm692	PermTerm692	0.040724	0.06295	0.00256358	0.314911	1
PermTerm378	PermTerm378	0.040724	0.059511	0.00242352	0.316699	1
PermTerm1203	PermTerm1203	0.040724	0.0590719	0.00240564	0.316879	1
PermTerm1706	PermTerm1706	0.040724	0.0589695	0.00240147	0.316919	1
PermTerm1327	PermTerm1327	0.040724	0.0551973	0.00224785	0.318737	1
PermTerm1688	PermTerm1688	0.040724	0.0542908	0.00221094	0.319746	1
PermTerm1843	PermTerm1843	0.040724	0.0519249	0.00211459	0.320934	1
PermTerm368	PermTerm368	0.020362	0.101118	0.00205897	0.321652	1
PermTerm727	PermTerm727	0.040724	0.0501227	0.0020412	0.32229	1
PermTerm697	PermTerm697	0.040724	0.0494577	0.00201411	0.322858	1
PermTerm1832	PermTerm1832	0.020362	0.0966011	0.00196699	0.323416	1
PermTerm1369	PermTerm1369	0.020362	0.0961455	0.00195771	0.324122	1
PermTerm1551	PermTerm1551	0.040724	0.0476571	0.00194079	0.324194	1
PermTerm1302	PermTerm1302	0.040724	0.0466484	0.00189971	0.325058	1
PermTerm105	PermTerm105	0.040724	0.0454352	0.0018503	0.325616	1
PermTerm691	PermTerm691	0.040724	0.04448	0.0018114	0.326225	1
PermTerm1441	PermTerm1441	0.040724	0.0442621	0.00180253	0.32648	1
PermTerm1254	PermTerm1254	0.040724	0.0436808	0.00177886	0.326826	1
PermTerm1426	PermTerm1426	0.040724	0.0433462	0.00176523	0.327234	1
PermTerm274	PermTerm274	0.020362	0.0812304	0.00165401	0.329021	1
PermTerm1707	PermTerm1707	0.020362	0.074243	0.00151174	0.331572	1
PermTerm1985	PermTerm1985	0.040724	0.0369741	0.00150573	0.331849	1
PermTerm992	PermTerm992	0.020362	0.0736778	0.00150023	0.332268	1
PermTerm1105	PermTerm1105	0.020362	0.0727826	0.001482	0.332836	1
PermTerm933	PermTerm933	0.020362	0.0713464	0.00145276	0.333856	1
PermTerm1550	PermTerm1550	0.020362	0.0706897	0.00143938	0.334619	1
PermTerm1117	PermTerm1117	0.020362	0.0699663	0.00142465	0.335281	1
PermTerm1277	PermTerm1277	0.020362	0.0690099	0.00140518	0.335947	1
PermTerm867	PermTerm867	0.061086	0.0229472	0.00140175	0.336135	1
PermTerm1444	PermTerm1444	0.040724	0.0326322	0.00132891	0.338195	1
PermTerm1521	PermTerm1521	0.040724	0.0323465	0.00131728	0.338824	1
PermTerm1208	PermTerm1208	0.020362	0.0642902	0.00130908	0.339089	1
PermTerm980	PermTerm980	0.020362	0.0616344	0.001255	0.342743	1
PermTerm1837	PermTerm1837	0.020362	0.0614219	0.00125067	0.343252	1
PermTerm1793	PermTerm1793	0.020362	0.061061	0.00124332	0.343479	1
PermTerm390	PermTerm390	0.020362	0.0593753	0.001209	0.344575	1
PermTerm436	PermTerm436	0.020362	0.0574167	0.00116912	0.346118	1
PermTerm1446	PermTerm1446	0.020362	0.0565713	0.0011519	0.348224	1
PermTerm1772	PermTerm1772	0.020362	0.0551732	0.00112344	0.350138	1
PermTerm654	PermTerm654	0.020362	0.0533154	0.00108561	0.352847	1
PermTerm1620	PermTerm1620	0.020362	0.0532758	0.0010848	0.353271	1
PermTerm7	PermTerm7	0.020362	0.052855	0.00107623	0.35427	1
PermTerm1559	PermTerm1559	0.020362	0.0525472	0.00106997	0.354979	1
PermTerm388	PermTerm388	0.020362	0.0518983	0.00105675	0.356247	1
PermTerm419	PermTerm419	0.020362	0.0516293	0.00105128	0.356683	1
PermTerm90	PermTerm90	0.020362	0.0515889	0.00105045	0.356862	1
PermTerm468	PermTerm468	0.0226244	0.0447711	0.00101292	0.358217	1
PermTerm1467	PermTerm1467	0.020362	0.0495452	0.00100884	0.358651	1
PermTerm934	PermTerm934	0.020362	0.0487105	0.000991843	0.359391	1
PermTerm220	PermTerm220	0.020362	0.0485485	0.000988545	0.359649	1
PermTerm1589	PermTerm1589	0.020362	0.0478278	0.00097387	0.361268	1
PermTerm655	PermTerm655	0.0226244	0.042802	0.000968371	0.361316	1
PermTerm59	PermTerm59	0.020362	0.0468287	0.000953526	0.362005	1
PermTerm1168	PermTerm1168	0.020362	0.0463952	0.000944698	0.362805	1
PermTerm1102	PermTerm1102	0.040724	0.0229206	0.000933419	0.363263	1
PermTerm926	PermTerm926	0.020362	0.0456306	0.00092913	0.363849	1
PermTerm224	PermTerm224	0.020362	0.0444534	0.00090516	0.36599	1
PermTerm1469	PermTerm1469	0.020362	0.0442416	0.000900847	0.366395	1
PermTerm1942	PermTerm1942	0.061086	0.0147291	0.00089974	0.366792	1
PermTerm572	PermTerm572	0.020362	0.0438797	0.000893479	0.367391	1
PermTerm1374	PermTerm1374	0.020362	0.0424938	0.000865259	0.368944	1
PermTerm1553	PermTerm1553	0.020362	0.0421715	0.000858696	0.36955	1
PermTerm806	PermTerm806	0.040724	0.0210524	0.000857338	0.369591	1
PermTerm1941	PermTerm1941	0.020362	0.0420929	0.000857095	0.369807	1
PermTerm1790	PermTerm1790	0.020362	0.0405128	0.000824922	0.37113	1
PermTerm1682	PermTerm1682	0.020362	0.0404738	0.000824127	0.371313	1
PermTerm1262	PermTerm1262	0.020362	0.0391954	0.000798097	0.37402	1
PermTerm1448	PermTerm1448	0.020362	0.0386653	0.000787303	0.375298	1
PermTerm585	PermTerm585	0.020362	0.0378879	0.000771473	0.377027	1
PermTerm1311	PermTerm1311	0.020362	0.0377805	0.000769287	0.377214	1
PermTerm864	PermTerm864	0.020362	0.037749	0.000768646	0.377379	1
PermTerm1813	PermTerm1813	0.020362	0.0376941	0.000767527	0.377919	1
PermTerm817	PermTerm817	0.020362	0.0372505	0.000758494	0.379055	1
PermTerm290	PermTerm290	0.020362	0.0371324	0.000756089	0.379257	1
PermTerm702	PermTerm702	0.020362	0.0360809	0.000734679	0.381136	1
PermTerm29	PermTerm29	0.020362	0.0358779	0.000730546	0.381544	1
PermTerm1134	PermTerm1134	0.020362	0.0358741	0.000730469	0.381902	1
PermTerm1026	PermTerm1026	0.020362	0.0358141	0.000729246	0.382104	1
PermTerm1598	PermTerm1598	0.020362	0.0356963	0.000726847	0.382472	1
PermTerm810	PermTerm810	0.020362	0.035346	0.000719716	0.382721	1
PermTerm717	PermTerm717	0.020362	0.0353163	0.00071911	0.382899	1
PermTerm1538	PermTerm1538	0.020362	0.0350069	0.00071281	0.383122	1
PermTerm401	PermTerm401	0.020362	0.0344708	0.000701894	0.38476	1
PermTerm623	PermTerm623	0.020362	0.0339846	0.000691994	0.385725	1
PermTerm1364	PermTerm1364	0.020362	0.0333077	0.00067821	0.387054	1
PermTerm736	PermTerm736	0.020362	0.0331182	0.000674352	0.387432	1
PermTerm505	PermTerm505	0.020362	0.0325909	0.000663616	0.388745	1
PermTerm1760	PermTerm1760	0.020362	0.0324239	0.000660216	0.388944	1
PermTerm1534	PermTerm1534	0.020362	0.0321755	0.000655157	0.389346	1
PermTerm803	PermTerm803	0.020362	0.0319203	0.000649961	0.389746	1
PermTerm706	PermTerm706	0.020362	0.0316958	0.000645389	0.390512	1
PermTerm1755	PermTerm1755	0.020362	0.0316409	0.000644271	0.39091	1
PermTerm1690	PermTerm1690	0.020362	0.031119	0.000633645	0.392775	1
PermTerm280	PermTerm280	0.020362	0.0308027	0.000627204	0.393871	1
PermTerm1578	PermTerm1578	0.020362	0.0303828	0.000618654	0.395191	1
PermTerm1	PermTerm1	0.020362	0.0301074	0.000613046	0.396097	1
PermTerm1229	PermTerm1229	0.020362	0.0296115	0.00060295	0.397114	1
PermTerm1805	PermTerm1805	0.020362	0.0295657	0.000602016	0.397485	1
PermTerm44	PermTerm44	0.020362	0.0293869	0.000598375	0.397689	1
PermTerm1174	PermTerm1174	0.020362	0.0292642	0.000595877	0.398402	1
PermTerm13	PermTerm13	0.020362	0.0292193	0.000594963	0.398785	1
PermTerm568	PermTerm568	0.020362	0.0289883	0.00059026	0.399196	1
PermTerm1318	PermTerm1318	0.020362	0.0287307	0.000585015	0.399708	1
PermTerm1190	PermTerm1190	0.020362	0.028601	0.000582373	0.400287	1
PermTerm643	PermTerm643	0.020362	0.0284274	0.000578838	0.400814	1
PermTerm1488	PermTerm1488	0.020362	0.0280981	0.000572133	0.401709	1
PermTerm1611	PermTerm1611	0.020362	0.0278846	0.000567785	0.402071	1
PermTerm1661	PermTerm1661	0.020362	0.0278392	0.000566861	0.402266	1
PermTerm1595	PermTerm1595	0.020362	0.0278326	0.000566727	0.402445	1
PermTerm1475	PermTerm1475	0.020362	0.0277369	0.000564778	0.402632	1
PermTerm304	PermTerm304	0.020362	0.0276616	0.000563245	0.402998	1
PermTerm1021	PermTerm1021	0.020362	0.0270371	0.00055053	0.404242	1
PermTerm1860	PermTerm1860	0.020362	0.0264803	0.000539193	0.405205	1
PermTerm1269	PermTerm1269	0.020362	0.0264361	0.000538291	0.405382	1
PermTerm873	PermTerm873	0.020362	0.0261944	0.00053337	0.406626	1
PermTerm1285	PermTerm1285	0.020362	0.0259654	0.000528707	0.407355	1
PermTerm866	PermTerm866	0.020362	0.0252875	0.000514904	0.409285	1
PermTerm761	PermTerm761	0.020362	0.0250054	0.000509161	0.410451	1
PermTerm704	PermTerm704	0.020362	0.0249008	0.00050703	0.410799	1
PermTerm577	PermTerm577	0.020362	0.0248052	0.000505084	0.411189	1
PermTerm1762	PermTerm1762	0.020362	0.0247907	0.000504789	0.411368	1
PermTerm608	PermTerm608	0.020362	0.0246953	0.000502845	0.411802	1
PermTerm488	PermTerm488	0.020362	0.0244643	0.000498142	0.412541	1
PermTerm1970	PermTerm1970	0.020362	0.024396	0.000496751	0.413099	1
PermTerm1759	PermTerm1759	0.020362	0.0239387	0.00048744	0.414219	1
PermTerm699	PermTerm699	0.020362	0.0236375	0.000481306	0.414871	1
PermTerm942	PermTerm942	0.020362	0.0233026	0.000474487	0.415624	1
PermTerm412	PermTerm412	0.020362	0.0232978	0.000474389	0.415795	1
PermTerm451	PermTerm451	0.020362	0.0231716	0.000471821	0.416361	1
PermTerm40	PermTerm40	0.020362	0.0221029	0.000450058	0.418326	1
PermTerm386	PermTerm386	0.020362	0.0219754	0.000447462	0.419061	1
PermTerm1694	PermTerm1694	0.020362	0.0218683	0.000445282	0.419271	1
PermTerm907	PermTerm907	0.020362	0.021478	0.000437336	0.420023	1
PermTerm1515	PermTerm1515	0.020362	0.021189	0.000431451	0.420514	1
PermTerm1883	PermTerm1883	0.020362	0.0209406	0.000426392	0.42204	1
PermTerm1667	PermTerm1667	0.020362	0.0206231	0.000419927	0.42283	1
PermTerm1786	PermTerm1786	0.020362	0.0191863	0.000390671	0.426601	1
PermTerm1331	PermTerm1331	0.020362	0.0186277	0.000379296	0.42721	1
PermTerm1067	PermTerm1067	0.020362	0.0180428	0.000367387	0.428013	1
PermTerm1427	PermTerm1427	0.020362	0.0180032	0.000366582	0.428215	1
PermTerm1036	PermTerm1036	0.020362	0.0175245	0.000356833	0.428825	1
PermTerm1332	PermTerm1332	0.020362	0.0172241	0.000350718	0.429414	1
PermTerm51	PermTerm51	0.020362	0.0165908	0.000337823	0.430237	1
PermTerm1944	PermTerm1944	0.020362	0.0164477	0.000334908	0.430484	1
PermTerm1838	PermTerm1838	0.020362	0.0160195	0.00032619	0.431243	1
PermTerm238	PermTerm238	0.020362	0.0154272	0.000314129	0.431999	1
PermTerm1618	PermTerm1618	0.020362	0.0149552	0.000304517	0.433073	1
PermTerm800	PermTerm800	0.020362	0.014761	0.000300563	0.433426	1
PermTerm1702	PermTerm1702	0.020362	0.0146063	0.000297413	0.433947	1
PermTerm1548	PermTerm1548	0.020362	0.0145517	0.000296301	0.434121	1
PermTerm741	PermTerm741	0.020362	0.0140909	0.00028692	0.43508	1
PermTerm1533	PermTerm1533	0.020362	0.0135465	0.000275833	0.436413	1
PermTerm1263	PermTerm1263	0.00452489	0.059102	0.00026743	0.436674	1
PermTerm1050	PermTerm1050	0.020362	0.0127399	0.00025941	0.436946	1
PermTerm564	PermTerm564	0.020362	0.0110056	0.000224096	0.439334	1
PermTerm1720	PermTerm1720	0.020362	0.0094101	0.000191608	0.442024	1
PermTerm916	PermTerm916	0.00226244	0.0759719	0.000171882	0.443609	1
PermTerm174	PermTerm174	0.00226244	0.0716603	0.000162127	0.443996	1
PermTerm941	PermTerm941	0.020362	0.00585697	0.00011926	0.447576	1
PermTerm784	PermTerm784	0.020362	0.00471777	9.60633e-05	0.449514	1
PermTerm1471	PermTerm1471	0.020362	0.00466159	9.49193e-05	0.449969	1
PermTerm1353	PermTerm1353	0.020362	0.00371535	7.5652e-05	0.45157	1
PermTerm614	PermTerm614	0.00226244	0.0314669	7.1192e-05	0.451977	1
PermTerm1304	PermTerm1304	0.00226244	0.0312934	7.07996e-05	0.452033	1
PermTerm1636	PermTerm1636	0.020362	0.00338749	6.89761e-05	0.452396	1
PermTerm1769	PermTerm1769	0.00226244	0.0297051	6.72061e-05	0.452582	1
PermTerm747	PermTerm747	0.020362	0.00268172	5.46052e-05	0.453848	1
PermTerm1502	PermTerm1502	0.020362	0.00229411	4.67126e-05	0.45496	1
PermTerm937	PermTerm937	0.00226244	0.0203166	4.59652e-05	0.455275	1
PermTerm1822	PermTerm1822	0.00226244	0.0127588	2.8866e-05	0.457326	1
PermTerm1853	PermTerm1853	0.00226244	0.00629741	1.42475e-05	0.459462	1
PermTerm1438	PermTerm1438	0.00226244	0.00380702	8.61316e-06	0.460459	1
PermTerm1979	PermTerm1979	0.00226244	0.0037066	8.38598e-06	0.46049	1
PermTerm1776	PermTerm1776	0.00226244	0.00199261	4.50818e-06	0.461054	1
PermTerm1918	PermTerm1918	-0.0180995	-0.00024467	-4.42842e-06	0.46245	1
PermTerm45	PermTerm45	-0.0180995	0.000254629	-4.60867e-06	0.46256	1
PermTerm1632	PermTerm1632	0.00226244	-0.00693568	-1.56916e-05	0.464186	1
PermTerm1138	PermTerm1138	0.00226244	-0.00756223	-1.71091e-05	0.464316	1
PermTerm1234	PermTerm1234	0.020362	-0.000896367	-1.82518e-05	0.46455	1
PermTerm1349	PermTerm1349	0.00226244	-0.0089709	-2.02962e-05	0.464815	1
PermTerm958	PermTerm958	0.00226244	-0.00997853	-2.25759e-05	0.465168	1
PermTerm1796	PermTerm1796	0.00226244	-0.0177892	-4.02472e-05	0.467693	1
PermTerm12	PermTerm12	0.00226244	-0.0194879	-4.40903e-05	0.468424	1
PermTerm592	PermTerm592	0.00226244	-0.023601	-5.33959e-05	0.469243	1
PermTerm1342	PermTerm1342	-0.0180995	-0.00298599	-5.40451e-05	0.469366	1
PermTerm1795	PermTerm1795	0.00226244	-0.027741	-6.27624e-05	0.470078	1
PermTerm1193	PermTerm1193	0.00226244	-0.0303281	-6.86156e-05	0.470854	1
PermTerm1295	PermTerm1295	0.020362	-0.00378044	-7.69772e-05	0.472078	1
PermTerm179	PermTerm179	0.00226244	-0.0349972	-7.91792e-05	0.472309	1
PermTerm1449	PermTerm1449	0.00226244	-0.0397019	-8.98233e-05	0.473279	1
PermTerm521	PermTerm521	-0.0180995	-0.00526557	-9.53043e-05	0.473556	1
PermTerm677	PermTerm677	0.00226244	-0.0424397	-9.60175e-05	0.473612	1
PermTerm1919	PermTerm1919	0.00226244	-0.0428822	-9.70186e-05	0.473705	1
PermTerm333	PermTerm333	-0.0180995	-0.00597204	-0.000108091	0.474797	1
PermTerm1099	PermTerm1099	0.00226244	-0.0481527	-0.000108943	0.474945	1
PermTerm725	PermTerm725	-0.0180995	-0.00617874	-0.000111832	0.475542	1
PermTerm627	PermTerm627	0.00226244	-0.0500095	-0.000113144	0.475622	1
PermTerm1714	PermTerm1714	-0.0180995	0.00642694	-0.000116325	0.476087	1
PermTerm874	PermTerm874	-0.0565611	-0.00215372	-0.000121817	0.476698	1
PermTerm1850	PermTerm1850	0.00226244	-0.0581793	-0.000131627	0.47781	1
PermTerm176	PermTerm176	-0.0180995	0.00746121	-0.000135045	0.478289	1
PermTerm1621	PermTerm1621	0.020362	-0.00712425	-0.000145064	0.479273	1
PermTerm1735	PermTerm1735	0.0226244	-0.00649953	-0.000147048	0.479511	1
PermTerm242	PermTerm242	0.00226244	-0.0680435	-0.000153945	0.480285	1
PermTerm221	PermTerm221	-0.0180995	-0.00953245	-0.000172533	0.482038	1
PermTerm662	PermTerm662	0.020362	-0.00849334	-0.000172941	0.482237	1
PermTerm1511	PermTerm1511	0.020362	-0.0086314	-0.000175753	0.482619	1
PermTerm324	PermTerm324	-0.0180995	-0.00972517	-0.000176021	0.482733	1
PermTerm1645	PermTerm1645	-0.0180995	0.0106136	-0.000192102	0.484225	1
PermTerm430	PermTerm430	0.020362	-0.00957631	-0.000194993	0.48447	1
PermTerm330	PermTerm330	0.0226244	-0.00883022	-0.000199779	0.484762	1
PermTerm54	PermTerm54	0.00226244	-0.0928344	-0.000210033	0.48537	1
PermTerm18	PermTerm18	-0.0180995	-0.0116568	-0.000210983	0.485481	1
PermTerm1697	PermTerm1697	-0.0180995	-0.0122344	-0.000221437	0.486033	1
PermTerm1377	PermTerm1377	-0.0180995	0.0125758	-0.000227617	0.486474	1
PermTerm314	PermTerm314	-0.0180995	-0.013168	-0.000238335	0.487453	1
PermTerm1297	PermTerm1297	-0.0180995	-0.0132388	-0.000239617	0.487595	1
PermTerm547	PermTerm547	-0.0180995	-0.0133111	-0.000240925	0.48781	1
PermTerm382	PermTerm382	-0.0180995	0.0133771	-0.000242119	0.487965	1
PermTerm749	PermTerm749	-0.0180995	0.0152503	-0.000276023	0.490098	1
PermTerm177	PermTerm177	-0.0180995	-0.015288	-0.000276705	0.4902	1
PermTerm1856	PermTerm1856	-0.0180995	-0.0171332	-0.000310102	0.492422	1
PermTerm1904	PermTerm1904	-0.0180995	-0.017278	-0.000312723	0.492851	1
PermTerm1455	PermTerm1455	-0.0180995	-0.0175255	-0.000317204	0.493413	1
PermTerm1882	PermTerm1882	-0.0180995	-0.01813	-0.000328145	0.49427	1
PermTerm459	PermTerm459	-0.0180995	-0.0189679	-0.00034331	0.495393	1
PermTerm1866	PermTerm1866	-0.0180995	-0.0194338	-0.000351743	0.496178	1
PermTerm464	PermTerm464	-0.0180995	0.0208167	-0.000376772	0.498248	1
PermTerm1583	PermTerm1583	-0.0180995	-0.0210277	-0.000380592	0.498504	1
PermTerm1849	PermTerm1849	-0.0180995	-0.0220113	-0.000398394	0.499558	1
PermTerm1926	PermTerm1926	0.020362	-0.0196882	-0.00040089	0.499951	1
PermTerm1084	PermTerm1084	-0.0361991	-0.0114803	-0.000415578	0.500883	1
PermTerm1848	PermTerm1848	-0.0180995	-0.0253625	-0.00045905	0.503888	1
PermTerm1151	PermTerm1151	0.020362	-0.0225877	-0.00045993	0.504086	1
PermTerm1676	PermTerm1676	-0.0180995	0.0259614	-0.000469889	0.50463	1
PermTerm116	PermTerm116	-0.0180995	-0.0263971	-0.000477775	0.505112	1
PermTerm1035	PermTerm1035	-0.0180995	-0.0273315	-0.000494687	0.506873	1
PermTerm267	PermTerm267	0.020362	-0.0249237	-0.000507495	0.507706	1
PermTerm1654	PermTerm1654	-0.0180995	-0.0287197	-0.000519813	0.508204	1
PermTerm1565	PermTerm1565	-0.0180995	0.0287593	-0.00052053	0.508382	1
PermTerm797	PermTerm797	-0.0180995	-0.02916	-0.000527782	0.509107	1
PermTerm594	PermTerm594	-0.0180995	-0.0292315	-0.000529076	0.509203	1
PermTerm1696	PermTerm1696	0.020362	-0.026382	-0.000537189	0.510126	1
PermTerm1242	PermTerm1242	-0.0180995	-0.0298499	-0.000540269	0.510573	1
PermTerm1149	PermTerm1149	-0.0180995	-0.0301558	-0.000545806	0.511119	1
PermTerm1877	PermTerm1877	-0.0180995	-0.0305647	-0.000553207	0.511362	1
PermTerm1157	PermTerm1157	-0.0180995	-0.0309804	-0.000560731	0.512239	1
PermTerm1808	PermTerm1808	0.020362	-0.0275972	-0.000561933	0.512428	1
PermTerm1065	PermTerm1065	-0.0180995	-0.0313232	-0.000566936	0.512563	1
PermTerm795	PermTerm795	-0.0542986	-0.0104541	-0.000567645	0.512568	1
PermTerm694	PermTerm694	-0.0180995	-0.0323638	-0.00058577	0.514494	1
PermTerm754	PermTerm754	-0.0361991	0.0164066	-0.000593903	0.515781	1
PermTerm1563	PermTerm1563	-0.0180995	-0.0331976	-0.000600861	0.516075	1
PermTerm100	PermTerm100	-0.0180995	-0.0345358	-0.000625082	0.517643	1
PermTerm239	PermTerm239	-0.0180995	-0.0348463	-0.000630703	0.518113	1
PermTerm1517	PermTerm1517	-0.0180995	-0.0354414	-0.000641473	0.519055	1
PermTerm1953	PermTerm1953	-0.0180995	-0.0366142	-0.0006627	0.52049	1
PermTerm1420	PermTerm1420	-0.0180995	-0.0373358	-0.000675762	0.521644	1
PermTerm379	PermTerm379	-0.0180995	-0.0378597	-0.000685244	0.522133	1
PermTerm906	PermTerm906	-0.0158371	-0.0438272	-0.000694096	0.522963	1
PermTerm714	PermTerm714	-0.0180995	-0.0389681	-0.000705306	0.523761	1
PermTerm1347	PermTerm1347	-0.0180995	-0.039242	-0.000710262	0.524217	1
PermTerm1175	PermTerm1175	-0.0180995	-0.0393669	-0.000712523	0.524349	1
PermTerm820	PermTerm820	-0.0180995	-0.039463	-0.000714263	0.524703	1
PermTerm638	PermTerm638	-0.0180995	-0.0397205	-0.000718923	0.525076	1
PermTerm191	PermTerm191	-0.0180995	-0.0398641	-0.000721522	0.525303	1
PermTerm1727	PermTerm1727	-0.0180995	-0.0401017	-0.000725822	0.525574	1
PermTerm1721	PermTerm1721	-0.0180995	-0.0403625	-0.000730542	0.526048	1
PermTerm913	PermTerm913	-0.0180995	-0.0403705	-0.000730687	0.526153	1
PermTerm437	PermTerm437	-0.0180995	-0.0414151	-0.000749595	0.527415	1
PermTerm299	PermTerm299	-0.0180995	-0.0418747	-0.000757914	0.527989	1
PermTerm1058	PermTerm1058	-0.0180995	-0.0421045	-0.000762073	0.528235	1
PermTerm957	PermTerm957	-0.0180995	-0.0430069	-0.000778405	0.529212	1
PermTerm950	PermTerm950	-0.0180995	-0.0439677	-0.000795795	0.529884	1
PermTerm1052	PermTerm1052	-0.0180995	-0.0457325	-0.000827738	0.531646	1
PermTerm932	PermTerm932	-0.0180995	-0.0468692	-0.000848311	0.532546	1
PermTerm1991	PermTerm1991	-0.0180995	-0.0480706	-0.000870056	0.533785	1
PermTerm663	PermTerm663	0.020362	-0.0430001	-0.000875567	0.534293	1
PermTerm16	PermTerm16	-0.0180995	-0.0488458	-0.000884087	0.534777	1
PermTerm147	PermTerm147	-0.0180995	-0.0492783	-0.000891916	0.535189	1
PermTerm328	PermTerm328	-0.0180995	-0.0503573	-0.000911444	0.536232	1
PermTerm1310	PermTerm1310	-0.0180995	-0.0515049	-0.000932216	0.537334	1
PermTerm1490	PermTerm1490	-0.0565611	-0.0165669	-0.000937044	0.53764	1
PermTerm1437	PermTerm1437	-0.0180995	-0.05183	-0.000938099	0.537757	1
PermTerm1386	PermTerm1386	-0.0180995	-0.0542202	-0.000981362	0.539461	1
PermTerm1525	PermTerm1525	-0.0180995	-0.0556816	-0.00100781	0.540624	1
PermTerm1095	PermTerm1095	-0.0180995	-0.0557566	-0.00100917	0.540738	1
PermTerm1863	PermTerm1863	-0.0180995	-0.0557854	-0.00100969	0.540841	1
PermTerm1212	PermTerm1212	-0.0180995	-0.0559624	-0.00101289	0.540954	1
PermTerm1644	PermTerm1644	-0.0180995	-0.0581119	-0.0010518	0.542505	1
PermTerm381	PermTerm381	-0.0180995	-0.0586281	-0.00106114	0.543022	1
PermTerm832	PermTerm832	-0.0180995	-0.0590526	-0.00106883	0.543274	1
PermTerm1913	PermTerm1913	-0.0180995	-0.060936	-0.00110291	0.544255	1
PermTerm1472	PermTerm1472	-0.0180995	-0.0614887	-0.00111292	0.544513	1
PermTerm954	PermTerm954	-0.0180995	-0.0628708	-0.00113793	0.544962	1
PermTerm1753	PermTerm1753	-0.0180995	-0.0629209	-0.00113884	0.545092	1
PermTerm1835	PermTerm1835	-0.0180995	-0.064775	-0.0011724	0.546061	1
PermTerm1739	PermTerm1739	-0.0180995	-0.064801	-0.00117287	0.546169	1
PermTerm31	PermTerm31	-0.0180995	-0.0702235	-0.00127101	0.547854	1
PermTerm1458	PermTerm1458	-0.0158371	-0.0819263	-0.00129748	0.548414	1
PermTerm1531	PermTerm1531	-0.0565611	-0.023435	-0.00132551	0.549405	1
PermTerm1881	PermTerm1881	-0.0180995	-0.0734479	-0.00132937	0.549529	1
PermTerm1650	PermTerm1650	-0.0180995	-0.0748542	-0.00135483	0.549831	1
PermTerm133	PermTerm133	-0.0180995	-0.0754724	-0.00136602	0.549979	1
PermTerm1206	PermTerm1206	-0.0180995	-0.077824	-0.00140858	0.550774	1
PermTerm1118	PermTerm1118	-0.0361991	-0.0399614	-0.00144657	0.551868	1
PermTerm1811	PermTerm1811	-0.0361991	-0.0433502	-0.00156924	0.553232	1
PermTerm329	PermTerm329	-0.0180995	-0.0878146	-0.0015894	0.553496	1
PermTerm1336	PermTerm1336	-0.0361991	-0.0444126	-0.00160769	0.55366	1
PermTerm355	PermTerm355	-0.0180995	0.0939406	-0.00170028	0.554795	1
PermTerm187	PermTerm187	-0.0361991	-0.0487754	-0.00176562	0.555041	1
PermTerm762	PermTerm762	-0.0384615	-0.050211	-0.00193119	0.560378	1
PermTerm423	PermTerm423	-0.0384615	-0.050211	-0.00193119	0.560378	1
PermTerm1507	PermTerm1507	-0.0384615	-0.050211	-0.00193119	0.560378	1
PermTerm109	PermTerm109	-0.0384615	-0.050211	-0.00193119	0.560378	1
PermTerm1106	PermTerm1106	-0.0384615	-0.050211	-0.00193119	0.560378	1
PermTerm372	PermTerm372	-0.0384615	-0.050211	-0.00193119	0.560378	1
PermTerm1400	PermTerm1400	-0.0384615	-0.050211	-0.00193119	0.560378	1
PermTerm380	PermTerm380	-0.0384615	-0.050211	-0.00193119	0.560378	1
PermTerm1959	PermTerm1959	-0.0384615	-0.050211	-0.00193119	0.560378	1
PermTerm493	PermTerm493	-0.0384615	-0.0502832	-0.00193397	0.568672	1
PermTerm773	PermTerm773	-0.0384615	-0.0502832	-0.00193397	0.568672	1
PermTerm1001	PermTerm1001	-0.0384615	-0.0502832	-0.00193397	0.568672	1
PermTerm72	PermTerm72	-0.0384615	-0.0502832	-0.00193397	0.568672	1
PermTerm264	PermTerm264	-0.0384615	-0.0502832	-0.00193397	0.568672	1
PermTerm698	PermTerm698	-0.0384615	-0.0502832	-0.00193397	0.568672	1
PermTerm202	PermTerm202	-0.0384615	-0.0506963	-0.00194986	0.574635	1
PermTerm1317	PermTerm1317	-0.0384615	-0.0506963	-0.00194986	0.574635	1
PermTerm685	PermTerm685	-0.0384615	-0.0506963	-0.00194986	0.574635	1
PermTerm755	PermTerm755	-0.0384615	-0.0506963	-0.00194986	0.574635	1
PermTerm1326	PermTerm1326	-0.0384615	-0.0506963	-0.00194986	0.574635	1
PermTerm1278	PermTerm1278	-0.0384615	-0.0506963	-0.00194986	0.574635	1
PermTerm196	PermTerm196	-0.0384615	-0.0506963	-0.00194986	0.574635	1
PermTerm668	PermTerm668	-0.0384615	-0.0506963	-0.00194986	0.574635	1
PermTerm1380	PermTerm1380	-0.0384615	-0.0506963	-0.00194986	0.574635	1
PermTerm1669	PermTerm1669	-0.0384615	-0.0506963	-0.00194986	0.574635	1
PermTerm480	PermTerm480	-0.0384615	-0.0510918	-0.00196507	0.577288	1
PermTerm815	PermTerm815	-0.0384615	-0.0510918	-0.00196507	0.577288	1
PermTerm940	PermTerm940	-0.0384615	-0.0510918	-0.00196507	0.577288	1
PermTerm955	PermTerm955	-0.0384615	-0.0510918	-0.00196507	0.577288	1
PermTerm645	PermTerm645	-0.0384615	-0.0510918	-0.00196507	0.577288	1
PermTerm1248	PermTerm1248	-0.0384615	-0.0510918	-0.00196507	0.577288	1
PermTerm512	PermTerm512	-0.0384615	-0.0513102	-0.00197347	0.582784	1
PermTerm1674	PermTerm1674	-0.0384615	-0.0513102	-0.00197347	0.582784	1
PermTerm1614	PermTerm1614	-0.0384615	-0.0513102	-0.00197347	0.582784	1
PermTerm331	PermTerm331	-0.0384615	-0.0513102	-0.00197347	0.582784	1
PermTerm537	PermTerm537	-0.0384615	-0.0513102	-0.00197347	0.582784	1
PermTerm233	PermTerm233	-0.0384615	-0.0513102	-0.00197347	0.582784	1
PermTerm642	PermTerm642	-0.0384615	-0.0516032	-0.00198474	0.585933	1
PermTerm1179	PermTerm1179	-0.0384615	-0.0516032	-0.00198474	0.585933	1
PermTerm1470	PermTerm1470	-0.0384615	-0.0516032	-0.00198474	0.585933	1
PermTerm628	PermTerm628	-0.0384615	-0.0516032	-0.00198474	0.585933	1
PermTerm1494	PermTerm1494	-0.0384615	-0.0516032	-0.00198474	0.585933	1
PermTerm152	PermTerm152	-0.0384615	-0.0516032	-0.00198474	0.585933	1
PermTerm870	PermTerm870	-0.0384615	-0.0516032	-0.00198474	0.585933	1
PermTerm1048	PermTerm1048	-0.0384615	-0.0519899	-0.00199961	0.590817	1
PermTerm583	PermTerm583	-0.0384615	-0.0519899	-0.00199961	0.590817	1
PermTerm893	PermTerm893	-0.0384615	-0.0519899	-0.00199961	0.590817	1
PermTerm1119	PermTerm1119	-0.0384615	-0.0519899	-0.00199961	0.590817	1
PermTerm829	PermTerm829	-0.0384615	-0.0519899	-0.00199961	0.590817	1
PermTerm1896	PermTerm1896	-0.0384615	-0.0519899	-0.00199961	0.590817	1
PermTerm1124	PermTerm1124	-0.0384615	-0.0519899	-0.00199961	0.590817	1
PermTerm1211	PermTerm1211	-0.0384615	-0.0519899	-0.00199961	0.590817	1
PermTerm1435	PermTerm1435	-0.0384615	-0.0519899	-0.00199961	0.590817	1
PermTerm131	PermTerm131	-0.0384615	-0.0519899	-0.00199961	0.590817	1
PermTerm1160	PermTerm1160	-0.0384615	-0.0519899	-0.00199961	0.590817	1
PermTerm1969	PermTerm1969	-0.0384615	-0.0522496	-0.0020096	0.602226	1
PermTerm626	PermTerm626	-0.0384615	-0.0522496	-0.0020096	0.602226	1
PermTerm689	PermTerm689	-0.0384615	-0.0522496	-0.0020096	0.602226	1
PermTerm1831	PermTerm1831	-0.0384615	-0.0522496	-0.0020096	0.602226	1
PermTerm317	PermTerm317	-0.0384615	-0.0522496	-0.0020096	0.602226	1
PermTerm1079	PermTerm1079	-0.0384615	-0.0522496	-0.0020096	0.602226	1
PermTerm1700	PermTerm1700	-0.0384615	-0.0523533	-0.00201359	0.606467	1
PermTerm158	PermTerm158	-0.0384615	-0.0523533	-0.00201359	0.606467	1
PermTerm1115	PermTerm1115	-0.0384615	-0.0523533	-0.00201359	0.606467	1
PermTerm1395	PermTerm1395	-0.0384615	-0.0523533	-0.00201359	0.606467	1
PermTerm433	PermTerm433	-0.0384615	-0.0523533	-0.00201359	0.606467	1
PermTerm522	PermTerm522	-0.0384615	-0.0523533	-0.00201359	0.606467	1
PermTerm1635	PermTerm1635	-0.0384615	-0.0523533	-0.00201359	0.606467	1
PermTerm1252	PermTerm1252	-0.0384615	-0.0523533	-0.00201359	0.606467	1
PermTerm370	PermTerm370	-0.0384615	-0.0523533	-0.00201359	0.606467	1
PermTerm1023	PermTerm1023	-0.0384615	-0.0523533	-0.00201359	0.606467	1
PermTerm149	PermTerm149	-0.0384615	-0.052939	-0.00203611	0.611771	1
PermTerm1024	PermTerm1024	-0.0384615	-0.052939	-0.00203611	0.611771	1
PermTerm38	PermTerm38	-0.0384615	-0.052939	-0.00203611	0.611771	1
PermTerm1125	PermTerm1125	-0.0384615	-0.052939	-0.00203611	0.611771	1
PermTerm994	PermTerm994	-0.0384615	-0.052939	-0.00203611	0.611771	1
PermTerm1060	PermTerm1060	-0.0384615	-0.052939	-0.00203611	0.611771	1
PermTerm371	PermTerm371	-0.0384615	-0.052939	-0.00203611	0.611771	1
PermTerm1807	PermTerm1807	-0.0384615	-0.052939	-0.00203611	0.611771	1
PermTerm1800	PermTerm1800	-0.0384615	-0.052939	-0.00203611	0.611771	1
PermTerm95	PermTerm95	-0.0384615	-0.052939	-0.00203611	0.611771	1
PermTerm1569	PermTerm1569	-0.0384615	-0.0530979	-0.00204223	0.614032	1
PermTerm123	PermTerm123	-0.0384615	-0.0530979	-0.00204223	0.614032	1
PermTerm657	PermTerm657	-0.0384615	-0.0530979	-0.00204223	0.614032	1
PermTerm1516	PermTerm1516	-0.0384615	-0.0530979	-0.00204223	0.614032	1
PermTerm1340	PermTerm1340	-0.0384615	-0.0530979	-0.00204223	0.614032	1
PermTerm659	PermTerm659	-0.0384615	-0.053388	-0.00205338	0.61593	1
PermTerm1934	PermTerm1934	-0.0384615	-0.053388	-0.00205338	0.61593	1
PermTerm507	PermTerm507	-0.0384615	-0.053388	-0.00205338	0.61593	1
PermTerm1765	PermTerm1765	-0.0384615	-0.053388	-0.00205338	0.61593	1
PermTerm990	PermTerm990	-0.0384615	-0.053593	-0.00206127	0.623514	1
PermTerm415	PermTerm415	-0.0384615	-0.053593	-0.00206127	0.623514	1
PermTerm648	PermTerm648	-0.0384615	-0.053593	-0.00206127	0.623514	1
PermTerm1063	PermTerm1063	-0.0384615	-0.053593	-0.00206127	0.623514	1
PermTerm1999	PermTerm1999	-0.0384615	-0.053593	-0.00206127	0.623514	1
PermTerm485	PermTerm485	-0.0384615	-0.053593	-0.00206127	0.623514	1
PermTerm1171	PermTerm1171	-0.0384615	-0.053593	-0.00206127	0.623514	1
PermTerm1199	PermTerm1199	-0.0384615	-0.053593	-0.00206127	0.623514	1
PermTerm1948	PermTerm1948	-0.0384615	-0.053593	-0.00206127	0.623514	1
PermTerm788	PermTerm788	-0.0384615	-0.053593	-0.00206127	0.623514	1
PermTerm681	PermTerm681	-0.0384615	-0.0538147	-0.0020698	0.625905	1
PermTerm1719	PermTerm1719	-0.0384615	-0.0538147	-0.0020698	0.625905	1
PermTerm833	PermTerm833	-0.0384615	-0.0538147	-0.0020698	0.625905	1
PermTerm751	PermTerm751	-0.0384615	-0.0538147	-0.0020698	0.625905	1
PermTerm1219	PermTerm1219	-0.0384615	-0.0538147	-0.0020698	0.625905	1
PermTerm944	PermTerm944	-0.0384615	-0.0540784	-0.00207994	0.627275	1
PermTerm1040	PermTerm1040	-0.0384615	-0.0540784	-0.00207994	0.627275	1
PermTerm428	PermTerm428	-0.0384615	-0.0540784	-0.00207994	0.627275	1
PermTerm987	PermTerm987	-0.0384615	-0.0543665	-0.00209102	0.629568	1
PermTerm1139	PermTerm1139	-0.0384615	-0.0543665	-0.00209102	0.629568	1
PermTerm1480	PermTerm1480	-0.0384615	-0.0543665	-0.00209102	0.629568	1
PermTerm1899	PermTerm1899	-0.0384615	-0.0543665	-0.00209102	0.629568	1
PermTerm1779	PermTerm1779	-0.0384615	-0.0543665	-0.00209102	0.629568	1
PermTerm625	PermTerm625	-0.0384615	-0.0556029	-0.00213857	0.639305	1
PermTerm858	PermTerm858	-0.0384615	-0.0556029	-0.00213857	0.639305	1
PermTerm1604	PermTerm1604	-0.0384615	-0.0556029	-0.00213857	0.639305	1
PermTerm956	PermTerm956	-0.0384615	-0.0556029	-0.00213857	0.639305	1
PermTerm1575	PermTerm1575	-0.0384615	-0.0556029	-0.00213857	0.639305	1
PermTerm1932	PermTerm1932	-0.0384615	-0.0556029	-0.00213857	0.639305	1
PermTerm637	PermTerm637	-0.0384615	-0.0556029	-0.00213857	0.639305	1
PermTerm1504	PermTerm1504	-0.0384615	-0.0556029	-0.00213857	0.639305	1
PermTerm1858	PermTerm1858	-0.0384615	-0.0556029	-0.00213857	0.639305	1
PermTerm1207	PermTerm1207	-0.0384615	-0.0556029	-0.00213857	0.639305	1
PermTerm1018	PermTerm1018	-0.0384615	-0.0556029	-0.00213857	0.639305	1
PermTerm1869	PermTerm1869	-0.0361991	-0.0597462	-0.00216276	0.639445	1
PermTerm905	PermTerm905	-0.0384615	-0.0568307	-0.0021858	0.645506	1
PermTerm1915	PermTerm1915	-0.0384615	-0.0568307	-0.0021858	0.645506	1
PermTerm1399	PermTerm1399	-0.0384615	-0.0568307	-0.0021858	0.645506	1
PermTerm383	PermTerm383	-0.0384615	-0.0568307	-0.0021858	0.645506	1
PermTerm794	PermTerm794	-0.0384615	-0.0568307	-0.0021858	0.645506	1
PermTerm1266	PermTerm1266	-0.0384615	-0.0568307	-0.0021858	0.645506	1
PermTerm1725	PermTerm1725	-0.0384615	-0.0568307	-0.0021858	0.645506	1
PermTerm113	PermTerm113	-0.0384615	-0.0568307	-0.0021858	0.645506	1
PermTerm1582	PermTerm1582	-0.0384615	-0.0579085	-0.00222725	0.656273	1
PermTerm1825	PermTerm1825	-0.0384615	-0.0579085	-0.00222725	0.656273	1
PermTerm1532	PermTerm1532	-0.0384615	-0.0579085	-0.00222725	0.656273	1
PermTerm801	PermTerm801	-0.0384615	-0.0579085	-0.00222725	0.656273	1
PermTerm1803	PermTerm1803	-0.0384615	-0.0579085	-0.00222725	0.656273	1
PermTerm852	PermTerm852	-0.0384615	-0.0579085	-0.00222725	0.656273	1
PermTerm1394	PermTerm1394	-0.0384615	-0.0582773	-0.00224143	0.660846	1
PermTerm991	PermTerm991	-0.0384615	-0.0582773	-0.00224143	0.660846	1
PermTerm777	PermTerm777	-0.0384615	-0.0582773	-0.00224143	0.660846	1
PermTerm473	PermTerm473	-0.0384615	-0.0582773	-0.00224143	0.660846	1
PermTerm880	PermTerm880	-0.0384615	-0.0582773	-0.00224143	0.660846	1
PermTerm1486	PermTerm1486	-0.0384615	-0.0582773	-0.00224143	0.660846	1
PermTerm1545	PermTerm1545	-0.0384615	-0.0582773	-0.00224143	0.660846	1
PermTerm523	PermTerm523	-0.0384615	-0.0584407	-0.00224772	0.663064	1
PermTerm1416	PermTerm1416	-0.0384615	-0.0584407	-0.00224772	0.663064	1
PermTerm1145	PermTerm1145	-0.0384615	-0.0584407	-0.00224772	0.663064	1
PermTerm301	PermTerm301	-0.0384615	-0.0584407	-0.00224772	0.663064	1
PermTerm915	PermTerm915	-0.0384615	-0.0584407	-0.00224772	0.663064	1
PermTerm566	PermTerm566	-0.0384615	-0.0592544	-0.00227901	0.666323	1
PermTerm319	PermTerm319	-0.0384615	-0.0592544	-0.00227901	0.666323	1
PermTerm707	PermTerm707	-0.0384615	-0.0592544	-0.00227901	0.666323	1
PermTerm896	PermTerm896	-0.0384615	-0.0592544	-0.00227901	0.666323	1
PermTerm1068	PermTerm1068	-0.0384615	-0.0592544	-0.00227901	0.666323	1
PermTerm855	PermTerm855	-0.0384615	-0.0592544	-0.00227901	0.666323	1
PermTerm409	PermTerm409	-0.0384615	-0.0592544	-0.00227901	0.666323	1
PermTerm435	PermTerm435	-0.0384615	-0.0592881	-0.00228031	0.66905	1
PermTerm981	PermTerm981	-0.0384615	-0.0592881	-0.00228031	0.66905	1
PermTerm552	PermTerm552	-0.0384615	-0.0592881	-0.00228031	0.66905	1
PermTerm695	PermTerm695	-0.0384615	-0.0592881	-0.00228031	0.66905	1
PermTerm917	PermTerm917	-0.0384615	-0.0592881	-0.00228031	0.66905	1
PermTerm1872	PermTerm1872	-0.0384615	-0.0592881	-0.00228031	0.66905	1
PermTerm1392	PermTerm1392	-0.0384615	-0.0592967	-0.00228064	0.673436	1
PermTerm1874	PermTerm1874	-0.0384615	-0.0592967	-0.00228064	0.673436	1
PermTerm1581	PermTerm1581	-0.0384615	-0.0592967	-0.00228064	0.673436	1
PermTerm1726	PermTerm1726	-0.0384615	-0.0592967	-0.00228064	0.673436	1
PermTerm877	PermTerm877	-0.0384615	-0.0592967	-0.00228064	0.673436	1
PermTerm168	PermTerm168	-0.0384615	-0.0592967	-0.00228064	0.673436	1
PermTerm960	PermTerm960	-0.0384615	-0.0592967	-0.00228064	0.673436	1
PermTerm1823	PermTerm1823	-0.0384615	-0.0592967	-0.00228064	0.673436	1
PermTerm1289	PermTerm1289	-0.0384615	-0.0592967	-0.00228064	0.673436	1
PermTerm1637	PermTerm1637	-0.0384615	-0.0592967	-0.00228064	0.673436	1
PermTerm1623	PermTerm1623	-0.0384615	-0.0595329	-0.00228973	0.676163	1
PermTerm774	PermTerm774	-0.0384615	-0.0595329	-0.00228973	0.676163	1
PermTerm821	PermTerm821	-0.0384615	-0.0595329	-0.00228973	0.676163	1
PermTerm163	PermTerm163	-0.0384615	-0.0595329	-0.00228973	0.676163	1
PermTerm213	PermTerm213	-0.0384615	-0.0595329	-0.00228973	0.676163	1
PermTerm447	PermTerm447	-0.0384615	-0.0595329	-0.00228973	0.676163	1
PermTerm778	PermTerm778	-0.0384615	-0.05984	-0.00230154	0.682987	1
PermTerm1938	PermTerm1938	-0.0384615	-0.05984	-0.00230154	0.682987	1
PermTerm1264	PermTerm1264	-0.0384615	-0.05984	-0.00230154	0.682987	1
PermTerm417	PermTerm417	-0.0565611	-0.0407398	-0.00230429	0.683096	1
PermTerm1255	PermTerm1255	-0.0384615	-0.0600127	-0.00230818	0.687443	1
PermTerm1245	PermTerm1245	-0.0384615	-0.0600127	-0.00230818	0.687443	1
PermTerm1681	PermTerm1681	-0.0384615	-0.0600127	-0.00230818	0.687443	1
PermTerm793	PermTerm793	-0.0384615	-0.0600127	-0.00230818	0.687443	1
PermTerm474	PermTerm474	-0.0384615	-0.0600127	-0.00230818	0.687443	1
PermTerm134	PermTerm134	-0.0384615	-0.0600127	-0.00230818	0.687443	1
PermTerm1091	PermTerm1091	-0.0384615	-0.0600127	-0.00230818	0.687443	1
PermTerm1574	PermTerm1574	-0.0384615	-0.0603456	-0.00232099	0.691638	1
PermTerm1527	PermTerm1527	-0.0384615	-0.0603456	-0.00232099	0.691638	1
PermTerm1587	PermTerm1587	-0.0384615	-0.0603456	-0.00232099	0.691638	1
PermTerm515	PermTerm515	-0.0384615	-0.0603456	-0.00232099	0.691638	1
PermTerm1323	PermTerm1323	-0.0384615	-0.0606147	-0.00233133	0.694857	1
PermTerm885	PermTerm885	-0.0384615	-0.0606147	-0.00233133	0.694857	1
PermTerm1914	PermTerm1914	-0.0384615	-0.0606147	-0.00233133	0.694857	1
PermTerm1523	PermTerm1523	-0.0384615	-0.0613734	-0.00236052	0.697801	1
PermTerm1339	PermTerm1339	-0.0384615	-0.0613734	-0.00236052	0.697801	1
PermTerm1428	PermTerm1428	-0.0384615	-0.0613734	-0.00236052	0.697801	1
PermTerm1429	PermTerm1429	-0.0384615	-0.0613734	-0.00236052	0.697801	1
PermTerm1509	PermTerm1509	-0.0384615	-0.0613734	-0.00236052	0.697801	1
PermTerm791	PermTerm791	-0.0384615	-0.0613734	-0.00236052	0.697801	1
PermTerm1748	PermTerm1748	-0.0384615	-0.0616149	-0.0023698	0.70005	1
PermTerm228	PermTerm228	-0.0384615	-0.0616149	-0.0023698	0.70005	1
PermTerm246	PermTerm246	-0.0384615	-0.0616149	-0.0023698	0.70005	1
PermTerm1893	PermTerm1893	-0.0384615	-0.0616149	-0.0023698	0.70005	1
PermTerm259	PermTerm259	-0.0384615	-0.0616149	-0.0023698	0.70005	1
PermTerm1123	PermTerm1123	-0.0384615	-0.0618047	-0.0023771	0.70543	1
PermTerm1746	PermTerm1746	-0.0384615	-0.0618047	-0.0023771	0.70543	1
PermTerm96	PermTerm96	-0.0384615	-0.0618047	-0.0023771	0.70543	1
PermTerm143	PermTerm143	-0.0384615	-0.0618047	-0.0023771	0.70543	1
PermTerm11	PermTerm11	-0.0384615	-0.0618047	-0.0023771	0.70543	1
PermTerm1710	PermTerm1710	-0.0384615	-0.0618047	-0.0023771	0.70543	1
PermTerm630	PermTerm630	-0.0384615	-0.0622981	-0.00239608	0.707715	1
PermTerm889	PermTerm889	-0.0384615	-0.0622981	-0.00239608	0.707715	1
PermTerm1492	PermTerm1492	-0.0384615	-0.0622981	-0.00239608	0.707715	1
PermTerm1054	PermTerm1054	-0.0384615	-0.0624549	-0.00240211	0.709837	1
PermTerm1162	PermTerm1162	-0.0384615	-0.0624549	-0.00240211	0.709837	1
PermTerm1194	PermTerm1194	-0.0384615	-0.0624549	-0.00240211	0.709837	1
PermTerm914	PermTerm914	-0.0384615	-0.0624549	-0.00240211	0.709837	1
PermTerm844	PermTerm844	-0.0384615	-0.0624549	-0.00240211	0.709837	1
PermTerm1356	PermTerm1356	-0.0384615	-0.0628256	-0.00241637	0.713067	1
PermTerm1343	PermTerm1343	-0.0384615	-0.0628256	-0.00241637	0.713067	1
PermTerm1409	PermTerm1409	-0.0384615	-0.0628256	-0.00241637	0.713067	1
PermTerm1321	PermTerm1321	-0.0384615	-0.0628256	-0.00241637	0.713067	1
PermTerm951	PermTerm951	-0.0384615	-0.0629109	-0.00241965	0.715793	1
PermTerm366	PermTerm366	-0.0384615	-0.0629109	-0.00241965	0.715793	1
PermTerm1184	PermTerm1184	-0.0384615	-0.0629109	-0.00241965	0.715793	1
PermTerm236	PermTerm236	-0.0384615	-0.0629109	-0.00241965	0.715793	1
PermTerm1092	PermTerm1092	-0.0384615	-0.0629109	-0.00241965	0.715793	1
PermTerm1055	PermTerm1055	-0.0384615	-0.0629109	-0.00241965	0.715793	1
PermTerm345	PermTerm345	-0.0384615	-0.0630663	-0.00242563	0.718448	1
PermTerm1978	PermTerm1978	-0.0384615	-0.0630663	-0.00242563	0.718448	1
PermTerm548	PermTerm548	-0.0384615	-0.0630663	-0.00242563	0.718448	1
PermTerm658	PermTerm658	-0.0384615	-0.0630663	-0.00242563	0.718448	1
PermTerm1359	PermTerm1359	-0.0384615	-0.0630663	-0.00242563	0.718448	1
PermTerm582	PermTerm582	-0.0384615	-0.0630663	-0.00242563	0.718448	1
PermTerm735	PermTerm735	-0.0384615	-0.0632339	-0.00243207	0.720732	1
PermTerm1233	PermTerm1233	-0.0384615	-0.0632339	-0.00243207	0.720732	1
PermTerm1037	PermTerm1037	-0.0384615	-0.0632339	-0.00243207	0.720732	1
PermTerm1791	PermTerm1791	-0.0384615	-0.0632339	-0.00243207	0.720732	1
PermTerm42	PermTerm42	-0.0384615	-0.0632339	-0.00243207	0.720732	1
PermTerm1703	PermTerm1703	-0.0384615	-0.0638693	-0.00245651	0.724533	1
PermTerm1436	PermTerm1436	-0.0384615	-0.0638693	-0.00245651	0.724533	1
PermTerm1382	PermTerm1382	-0.0384615	-0.0638693	-0.00245651	0.724533	1
PermTerm223	PermTerm223	-0.0384615	-0.064142	-0.002467	0.72628	1
PermTerm1042	PermTerm1042	-0.0384615	-0.064142	-0.002467	0.72628	1
PermTerm745	PermTerm745	-0.0384615	-0.064142	-0.002467	0.72628	1
PermTerm126	PermTerm126	-0.0384615	-0.064142	-0.002467	0.72628	1
PermTerm230	PermTerm230	-0.0384615	-0.0646067	-0.00248487	0.728592	1
PermTerm1152	PermTerm1152	-0.0384615	-0.0646067	-0.00248487	0.728592	1
PermTerm310	PermTerm310	-0.0384615	-0.0646067	-0.00248487	0.728592	1
PermTerm613	PermTerm613	-0.0384615	-0.0652245	-0.00250863	0.729604	1
PermTerm497	PermTerm497	-0.0384615	-0.0652245	-0.00250863	0.729604	1
PermTerm587	PermTerm587	-0.0384615	-0.0656982	-0.00252685	0.731074	1
PermTerm1864	PermTerm1864	-0.0384615	-0.0656982	-0.00252685	0.731074	1
PermTerm1075	PermTerm1075	-0.0384615	-0.0656982	-0.00252685	0.731074	1
PermTerm1090	PermTerm1090	-0.0384615	-0.0679434	-0.00261321	0.736283	1
PermTerm1314	PermTerm1314	-0.0384615	-0.0679434	-0.00261321	0.736283	1
PermTerm516	PermTerm516	-0.0180995	-0.147661	-0.0026726	0.737091	1
PermTerm1398	PermTerm1398	-0.0384615	-0.0696126	-0.00267741	0.738528	1
PermTerm1474	PermTerm1474	-0.0384615	-0.0696126	-0.00267741	0.738528	1
PermTerm879	PermTerm879	-0.0384615	-0.0696126	-0.00267741	0.738528	1
PermTerm656	PermTerm656	-0.0384615	-0.0697362	-0.00268216	0.738993	1
PermTerm1911	PermTerm1911	-0.0384615	-0.0697609	-0.00268311	0.740251	1
PermTerm8	PermTerm8	-0.0384615	-0.0697609	-0.00268311	0.740251	1
PermTerm1009	PermTerm1009	-0.0384615	-0.0697609	-0.00268311	0.740251	1
PermTerm1287	PermTerm1287	-0.0384615	-0.069854	-0.00268669	0.741165	1
PermTerm237	PermTerm237	-0.0384615	-0.069854	-0.00268669	0.741165	1
PermTerm1923	PermTerm1923	-0.0384615	-0.0700605	-0.00269463	0.741645	1
PermTerm923	PermTerm923	-0.0384615	-0.0701602	-0.00269847	0.742094	1
PermTerm1484	PermTerm1484	-0.0384615	-0.0704442	-0.00270939	0.743075	1
PermTerm1902	PermTerm1902	-0.0384615	-0.0704442	-0.00270939	0.743075	1
PermTerm85	PermTerm85	-0.0384615	-0.070725	-0.00272019	0.744841	1
PermTerm98	PermTerm98	-0.0384615	-0.070725	-0.00272019	0.744841	1
PermTerm1785	PermTerm1785	-0.0384615	-0.070725	-0.00272019	0.744841	1
PermTerm1087	PermTerm1087	-0.0384615	-0.070725	-0.00272019	0.744841	1
PermTerm636	PermTerm636	-0.0384615	-0.0707678	-0.00272184	0.746669	1
PermTerm876	PermTerm876	-0.0384615	-0.0707678	-0.00272184	0.746669	1
PermTerm84	PermTerm84	-0.0384615	-0.0708122	-0.00272355	0.747205	1
PermTerm1045	PermTerm1045	-0.0384615	-0.0722291	-0.00277804	0.751891	1
PermTerm1597	PermTerm1597	-0.0384615	-0.0722291	-0.00277804	0.751891	1
PermTerm652	PermTerm652	-0.0384615	-0.0722291	-0.00277804	0.751891	1
PermTerm1763	PermTerm1763	-0.0384615	-0.0725664	-0.00279102	0.752823	1
PermTerm782	PermTerm782	-0.0384615	-0.0725664	-0.00279102	0.752823	1
PermTerm1571	PermTerm1571	-0.0384615	-0.072621	-0.00279311	0.75375	1
PermTerm1600	PermTerm1600	-0.0384615	-0.072621	-0.00279311	0.75375	1
PermTerm57	PermTerm57	-0.0384615	-0.0734979	-0.00282684	0.754712	1
PermTerm1655	PermTerm1655	-0.0384615	-0.0734979	-0.00282684	0.754712	1
PermTerm1259	PermTerm1259	-0.0384615	-0.0736163	-0.0028314	0.755617	1
PermTerm999	PermTerm999	-0.0384615	-0.0736163	-0.0028314	0.755617	1
PermTerm1830	PermTerm1830	-0.0384615	-0.0736657	-0.0028333	0.756085	1
PermTerm1982	PermTerm1982	-0.0384615	-0.0750869	-0.00288796	0.757708	1
PermTerm861	PermTerm861	-0.0542986	-0.0532451	-0.00289113	0.75771	1
PermTerm339	PermTerm339	-0.0384615	-0.075228	-0.00289338	0.759035	1
PermTerm398	PermTerm398	-0.0384615	-0.075228	-0.00289338	0.759035	1
PermTerm972	PermTerm972	-0.0384615	-0.075228	-0.00289338	0.759035	1
PermTerm723	PermTerm723	-0.0384615	-0.07611	-0.00292731	0.760169	1
PermTerm204	PermTerm204	-0.0384615	-0.07611	-0.00292731	0.760169	1
PermTerm1933	PermTerm1933	-0.0384615	-0.0764327	-0.00293972	0.761516	1
PermTerm1491	PermTerm1491	-0.0384615	-0.0764327	-0.00293972	0.761516	1
PermTerm1950	PermTerm1950	-0.0384615	-0.0764327	-0.00293972	0.761516	1
PermTerm137	PermTerm137	-0.0384615	-0.0766903	-0.00294963	0.762485	1
PermTerm261	PermTerm261	-0.0384615	-0.0766903	-0.00294963	0.762485	1
PermTerm1131	PermTerm1131	-0.0384615	-0.0779943	-0.00299978	0.763693	1
PermTerm477	PermTerm477	-0.0384615	-0.0779943	-0.00299978	0.763693	1
PermTerm1955	PermTerm1955	-0.0565611	-0.0539418	-0.00305101	0.765018	1
PermTerm925	PermTerm925	-0.0384615	-0.0800703	-0.00307963	0.765567	1
PermTerm1224	PermTerm1224	-0.0384615	-0.0802639	-0.00308707	0.766013	1
PermTerm215	PermTerm215	-0.0384615	-0.0808183	-0.0031084	0.767004	1
PermTerm1165	PermTerm1165	-0.0384615	-0.0808183	-0.0031084	0.767004	1
PermTerm975	PermTerm975	-0.0384615	-0.0814914	-0.00313428	0.767962	1
PermTerm211	PermTerm211	-0.0384615	-0.0814914	-0.00313428	0.767962	1
PermTerm450	PermTerm450	-0.0384615	-0.0817675	-0.00314491	0.769899	1
PermTerm1308	PermTerm1308	-0.0384615	-0.0820201	-0.00315462	0.770411	1
PermTerm73	PermTerm73	-0.0384615	-0.0824863	-0.00317255	0.771411	1
PermTerm665	PermTerm665	-0.0384615	-0.0824863	-0.00317255	0.771411	1
PermTerm962	PermTerm962	-0.0384615	-0.0825764	-0.00317602	0.771851	1
PermTerm1536	PermTerm1536	-0.0384615	-0.0827117	-0.00318122	0.773181	1
PermTerm1651	PermTerm1651	-0.0384615	-0.0827117	-0.00318122	0.773181	1
PermTerm1183	PermTerm1183	-0.0384615	-0.0827117	-0.00318122	0.773181	1
PermTerm1989	PermTerm1989	-0.0384615	-0.0827395	-0.00318229	0.773645	1
PermTerm249	PermTerm249	-0.0384615	-0.0832038	-0.00320015	0.774196	1
PermTerm1051	PermTerm1051	-0.0384615	-0.0841586	-0.00323687	0.777896	1
PermTerm1677	PermTerm1677	-0.0384615	-0.0844487	-0.00324803	0.778357	1
PermTerm1049	PermTerm1049	-0.0384615	-0.0852082	-0.00327724	0.779036	1
PermTerm266	PermTerm266	-0.0384615	-0.0853841	-0.003284	0.779592	1
PermTerm710	PermTerm710	-0.0384615	-0.0854731	-0.00328743	0.780854	1
PermTerm551	PermTerm551	-0.0384615	-0.0854731	-0.00328743	0.780854	1
PermTerm1378	PermTerm1378	-0.0384615	-0.0854731	-0.00328743	0.780854	1
PermTerm1391	PermTerm1391	-0.0384615	-0.0855987	-0.00329226	0.781342	1
PermTerm1990	PermTerm1990	-0.0384615	-0.0870631	-0.00334858	0.78305	1
PermTerm438	PermTerm438	-0.0384615	-0.0870631	-0.00334858	0.78305	1
PermTerm1966	PermTerm1966	-0.0565611	-0.0594878	-0.0033647	0.783155	1
PermTerm939	PermTerm939	-0.0565611	-0.0598357	-0.00338437	0.783259	1
PermTerm1268	PermTerm1268	-0.0384615	-0.0884539	-0.00340207	0.784295	1
PermTerm250	PermTerm250	-0.0384615	-0.0897894	-0.00345344	0.785133	1
PermTerm457	PermTerm457	-0.0565611	-0.0623154	-0.00352463	0.786311	1
PermTerm1691	PermTerm1691	-0.0384615	-0.0918764	-0.00353371	0.786774	1
PermTerm1493	PermTerm1493	-0.0384615	-0.0928995	-0.00357306	0.787331	1
PermTerm1432	PermTerm1432	-0.0565611	-0.0637001	-0.00360295	0.7885	1
PermTerm91	PermTerm91	-0.0384615	-0.094576	-0.00363754	0.789655	1
PermTerm175	PermTerm175	-0.0384615	-0.094576	-0.00363754	0.789655	1
PermTerm1309	PermTerm1309	-0.0384615	-0.0956793	-0.00367997	0.790798	1
PermTerm588	PermTerm588	-0.0384615	-0.0961543	-0.00369824	0.791311	1
PermTerm262	PermTerm262	-0.0384615	-0.0967375	-0.00372067	0.792048	1
PermTerm541	PermTerm541	-0.0384615	-0.09837	-0.00378346	0.792993	1
PermTerm1464	PermTerm1464	-0.0384615	-0.0987132	-0.00379666	0.79359	1
PermTerm1141	PermTerm1141	-0.0565611	-0.0684443	-0.00387129	0.795137	1
PermTerm1964	PermTerm1964	-0.0384615	-0.102723	-0.00395088	0.795893	1
PermTerm1687	PermTerm1687	-0.0384615	-0.108556	-0.00417523	0.799745	1
PermTerm1096	PermTerm1096	-0.0384615	-0.108556	-0.00417523	0.799745	1
PermTerm1424	PermTerm1424	-0.0361991	-0.11858	-0.00429251	0.80088	1
PermTerm1107	PermTerm1107	-0.0565611	-0.0760296	-0.00430032	0.801041	1
PermTerm1459	PermTerm1459	-0.0565611	-0.0772489	-0.00436928	0.801425	1
PermTerm408	PermTerm408	-0.0384615	-0.114361	-0.0043985	0.801987	1
PermTerm635	PermTerm635	-0.0361991	-0.123798	-0.00448136	0.802161	1
PermTerm928	PermTerm928	-0.0565611	-0.080611	-0.00455945	0.80278	1
PermTerm848	PermTerm848	-0.0565611	-0.0818433	-0.00462914	0.803547	1
PermTerm730	PermTerm730	-0.0565611	-0.0821291	-0.00464531	0.80364	1
PermTerm1345	PermTerm1345	-0.0746606	-0.0628922	-0.00469557	0.804032	1
PermTerm1586	PermTerm1586	-0.0565611	-0.083549	-0.00472562	0.804309	1
PermTerm1958	PermTerm1958	-0.0565611	-0.0848014	-0.00479646	0.804969	1
PermTerm764	PermTerm764	-0.0565611	-0.0865688	-0.00489642	0.806129	1
PermTerm1630	PermTerm1630	-0.0565611	-0.087003	-0.00492098	0.806425	1
PermTerm1576	PermTerm1576	-0.0746606	-0.0669762	-0.00500048	0.806908	1
PermTerm841	PermTerm841	-0.0565611	-0.0911096	-0.00515326	0.807846	1
PermTerm1032	PermTerm1032	-0.0565611	-0.0925693	-0.00523582	0.808578	1
PermTerm279	PermTerm279	-0.0565611	-0.0954424	-0.00539833	0.810356	1
PermTerm684	PermTerm684	-0.0565611	-0.0965519	-0.00546108	0.811024	1
PermTerm327	PermTerm327	-0.0565611	-0.0996636	-0.00563708	0.812182	1
PermTerm1754	PermTerm1754	-0.0565611	-0.10068	-0.0056946	0.812997	1
PermTerm1901	PermTerm1901	-0.0565611	-0.10102	-0.00571381	0.813293	1
PermTerm763	PermTerm763	-0.0384615	-0.148832	-0.00572431	0.813804	1
PermTerm732	PermTerm732	-0.0361991	-0.161018	-0.00582869	0.814756	1
PermTerm1017	PermTerm1017	-0.0565611	-0.103148	-0.00583414	0.814779	1
PermTerm248	PermTerm248	-0.0565611	-0.103652	-0.00586267	0.815096	1
PermTerm1820	PermTerm1820	-0.0565611	-0.106245	-0.00600934	0.815913	1
PermTerm1738	PermTerm1738	-0.0565611	-0.10653	-0.00602546	0.816112	1
PermTerm1346	PermTerm1346	-0.0565611	-0.10666	-0.00603282	0.816173	1
PermTerm356	PermTerm356	-0.0565611	-0.106915	-0.00604722	0.816393	1
PermTerm590	PermTerm590	-0.0565611	-0.108333	-0.0061274	0.816898	1
PermTerm1751	PermTerm1751	-0.0565611	-0.108889	-0.0061589	0.817266	1
PermTerm959	PermTerm959	-0.0565611	-0.109431	-0.00618954	0.817754	1
PermTerm495	PermTerm495	-0.0565611	-0.109703	-0.0062049	0.817993	1
PermTerm1461	PermTerm1461	-0.0384615	-0.164892	-0.00634199	0.81887	1
PermTerm760	PermTerm760	-0.0565611	-0.113374	-0.00641257	0.819325	1
PermTerm1608	PermTerm1608	-0.0565611	-0.115501	-0.00653289	0.820099	1
PermTerm148	PermTerm148	-0.0565611	-0.11743	-0.00664194	0.821009	1
PermTerm160	PermTerm160	-0.0746606	-0.0918829	-0.00686004	0.822525	1
PermTerm1695	PermTerm1695	-0.0565611	-0.124855	-0.00706195	0.823207	1
PermTerm531	PermTerm531	-0.0746606	-0.0976538	-0.0072909	0.824151	1
PermTerm253	PermTerm253	-0.0746606	-0.0985793	-0.00736	0.824308	1
PermTerm308	PermTerm308	-0.0565611	-0.131193	-0.00742041	0.824607	1
PermTerm278	PermTerm278	-0.0769231	-0.101886	-0.00783742	0.82785	1
PermTerm1196	PermTerm1196	-0.0769231	-0.103794	-0.00798417	0.829908	1
PermTerm14	PermTerm14	-0.0769231	-0.104542	-0.00804171	0.831454	1
PermTerm336	PermTerm336	-0.0769231	-0.104906	-0.00806973	0.832138	1
PermTerm1108	PermTerm1108	-0.0769231	-0.105196	-0.00809201	0.83249	1
PermTerm1044	PermTerm1044	-0.0769231	-0.106064	-0.00815879	0.833869	1
PermTerm63	PermTerm63	-0.0769231	-0.106068	-0.00815911	0.834124	1
PermTerm969	PermTerm969	-0.0746606	-0.109369	-0.00816554	0.834134	1
PermTerm1568	PermTerm1568	-0.0746606	-0.109605	-0.00818315	0.834208	1
PermTerm288	PermTerm288	-0.0769231	-0.106981	-0.0082293	0.835134	1
PermTerm1071	PermTerm1071	-0.0769231	-0.107956	-0.00830432	0.836452	1
PermTerm173	PermTerm173	-0.0769231	-0.109751	-0.00844238	0.838762	1
PermTerm470	PermTerm470	-0.0769231	-0.109816	-0.0084474	0.839319	1
PermTerm1905	PermTerm1905	-0.0769231	-0.110158	-0.0084737	0.839846	1
PermTerm347	PermTerm347	-0.0769231	-0.110424	-0.00849413	0.840505	1
PermTerm1465	PermTerm1465	-0.0769231	-0.110431	-0.00849466	0.84076	1
PermTerm1788	PermTerm1788	-0.0769231	-0.110598	-0.00850756	0.841571	1
PermTerm1216	PermTerm1216	-0.0769231	-0.1109	-0.00853076	0.842392	1
PermTerm198	PermTerm198	-0.0769231	-0.111829	-0.00860221	0.843665	1
PermTerm201	PermTerm201	-0.0769231	-0.112003	-0.00861559	0.843939	1
PermTerm1996	PermTerm1996	-0.0769231	-0.112434	-0.00864874	0.844808	1
PermTerm783	PermTerm783	-0.0769231	-0.112666	-0.00866661	0.845143	1
PermTerm287	PermTerm287	-0.0769231	-0.112952	-0.00868859	0.845658	1
PermTerm74	PermTerm74	-0.0769231	-0.113109	-0.00870068	0.845947	1
PermTerm860	PermTerm860	-0.0769231	-0.113122	-0.00870169	0.846217	1
PermTerm1007	PermTerm1007	-0.0769231	-0.113608	-0.0087391	0.847688	1
PermTerm1148	PermTerm1148	-0.0769231	-0.113663	-0.00874332	0.847945	1
PermTerm461	PermTerm461	-0.0769231	-0.113901	-0.00876164	0.84849	1
PermTerm1279	PermTerm1279	-0.0769231	-0.113939	-0.00876451	0.84876	1
PermTerm1558	PermTerm1558	-0.0769231	-0.114544	-0.00881109	0.850402	1
PermTerm52	PermTerm52	-0.0769231	-0.115264	-0.00886648	0.85099	1
PermTerm1496	PermTerm1496	-0.0769231	-0.115693	-0.00889948	0.852401	1
PermTerm633	PermTerm633	-0.0769231	-0.11574	-0.00890307	0.852667	1
PermTerm1422	PermTerm1422	-0.0769231	-0.116828	-0.00898675	0.853942	1
PermTerm212	PermTerm212	-0.0565611	-0.15912	-0.00900002	0.854281	1
PermTerm455	PermTerm455	-0.0769231	-0.117312	-0.00902403	0.854916	1
PermTerm387	PermTerm387	-0.0769231	-0.11781	-0.00906232	0.85599	1
PermTerm245	PermTerm245	-0.0769231	-0.118787	-0.00913748	0.858027	1
PermTerm325	PermTerm325	-0.0769231	-0.118796	-0.00913816	0.858312	1
PermTerm615	PermTerm615	-0.0769231	-0.119286	-0.00917581	0.858941	1
PermTerm296	PermTerm296	-0.0769231	-0.119824	-0.0092172	0.860928	1
PermTerm1775	PermTerm1775	-0.0769231	-0.121041	-0.00931087	0.863711	1
PermTerm1833	PermTerm1833	-0.0769231	-0.121141	-0.0093185	0.863982	1
PermTerm909	PermTerm909	-0.0769231	-0.121421	-0.0093401	0.864788	1
PermTerm376	PermTerm376	-0.0769231	-0.121421	-0.0093401	0.864788	1
PermTerm129	PermTerm129	-0.0769231	-0.12186	-0.00937382	0.865116	1
PermTerm1253	PermTerm1253	-0.0769231	-0.121961	-0.00938158	0.865377	1
PermTerm1744	PermTerm1744	-0.0769231	-0.122055	-0.00938886	0.865911	1
PermTerm1064	PermTerm1064	-0.0769231	-0.122371	-0.00941316	0.866782	1
PermTerm1368	PermTerm1368	-0.0769231	-0.12241	-0.00941614	0.867087	1
PermTerm1602	PermTerm1602	-0.0769231	-0.122531	-0.00942543	0.867679	1
PermTerm1718	PermTerm1718	-0.0769231	-0.122758	-0.00944291	0.86804	1
PermTerm117	PermTerm117	-0.0769231	-0.12285	-0.00944997	0.868311	1
PermTerm326	PermTerm326	-0.0769231	-0.122913	-0.00945483	0.868601	1
PermTerm156	PermTerm156	-0.0769231	-0.123165	-0.00947427	0.869663	1
PermTerm1073	PermTerm1073	-0.0769231	-0.123258	-0.00948139	0.869945	1
PermTerm908	PermTerm908	-0.0565611	-0.167712	-0.00948595	0.870557	1
PermTerm1656	PermTerm1656	-0.0769231	-0.123329	-0.00948686	0.870819	1
PermTerm1658	PermTerm1658	-0.0769231	-0.123751	-0.00951932	0.871411	1
PermTerm1943	PermTerm1943	-0.0769231	-0.123753	-0.00951947	0.871683	1
PermTerm344	PermTerm344	-0.0769231	-0.123903	-0.00953103	0.87247	1
PermTerm845	PermTerm845	-0.0769231	-0.124156	-0.00955045	0.87278	1
PermTerm854	PermTerm854	-0.0769231	-0.124184	-0.0095526	0.873047	1
PermTerm88	PermTerm88	-0.0769231	-0.124224	-0.00955571	0.873581	1
PermTerm97	PermTerm97	-0.0950226	-0.100568	-0.00955627	0.873621	1
PermTerm984	PermTerm984	-0.0769231	-0.124259	-0.00955838	0.874156	1
PermTerm1675	PermTerm1675	-0.0769231	-0.124259	-0.00955838	0.874156	1
PermTerm1973	PermTerm1973	-0.0769231	-0.12444	-0.00957234	0.8753	1
PermTerm882	PermTerm882	-0.0769231	-0.12444	-0.00957234	0.8753	1
PermTerm1685	PermTerm1685	-0.0769231	-0.124556	-0.00958126	0.875839	1
PermTerm257	PermTerm257	-0.0769231	-0.124681	-0.00959086	0.876357	1
PermTerm216	PermTerm216	-0.0769231	-0.124995	-0.00961499	0.876987	1
PermTerm491	PermTerm491	-0.0769231	-0.125101	-0.00962317	0.877238	1
PermTerm1528	PermTerm1528	-0.0769231	-0.125364	-0.00964341	0.878342	1
PermTerm948	PermTerm948	-0.0769231	-0.125519	-0.00965532	0.878659	1
PermTerm679	PermTerm679	-0.0769231	-0.125576	-0.00965969	0.878923	1
PermTerm812	PermTerm812	-0.0769231	-0.125674	-0.00966723	0.87921	1
PermTerm543	PermTerm543	-0.0769231	-0.125812	-0.00967786	0.879753	1
PermTerm503	PermTerm503	-0.0746606	-0.129828	-0.00969306	0.880031	1
PermTerm814	PermTerm814	-0.0769231	-0.1263	-0.0097154	0.880316	1
PermTerm151	PermTerm151	-0.0769231	-0.126321	-0.009717	0.880587	1
PermTerm335	PermTerm335	-0.0769231	-0.127029	-0.00977147	0.881492	1
PermTerm391	PermTerm391	-0.0769231	-0.127713	-0.00982409	0.882602	1
PermTerm1619	PermTerm1619	-0.0769231	-0.128001	-0.00984619	0.883422	1
PermTerm1544	PermTerm1544	-0.0769231	-0.128202	-0.00986166	0.883686	1
PermTerm27	PermTerm27	-0.0769231	-0.128291	-0.00986852	0.883961	1
PermTerm1129	PermTerm1129	-0.0769231	-0.128501	-0.00988471	0.884291	1
PermTerm122	PermTerm122	-0.0769231	-0.128909	-0.0099161	0.88463	1
PermTerm1086	PermTerm1086	-0.0769231	-0.129002	-0.00992325	0.884893	1
PermTerm1564	PermTerm1564	-0.0769231	-0.129049	-0.00992684	0.885164	1
PermTerm19	PermTerm19	-0.0769231	-0.129101	-0.00993084	0.885444	1
PermTerm396	PermTerm396	-0.0769231	-0.129558	-0.00996602	0.886613	1
PermTerm41	PermTerm41	-0.0769231	-0.129821	-0.0099862	0.888042	1
PermTerm243	PermTerm243	-0.0769231	-0.129984	-0.00999879	0.888627	1
PermTerm696	PermTerm696	-0.0769231	-0.130353	-0.0100272	0.889263	1
PermTerm338	PermTerm338	-0.0769231	-0.131659	-0.0101276	0.891576	1
PermTerm449	PermTerm449	-0.0769231	-0.131894	-0.0101457	0.892377	1
PermTerm973	PermTerm973	-0.0769231	-0.132216	-0.0101704	0.892892	1
PermTerm285	PermTerm285	-0.0769231	-0.132913	-0.0102241	0.893467	1
PermTerm1787	PermTerm1787	-0.0769231	-0.132967	-0.0102282	0.893744	1
PermTerm195	PermTerm195	-0.0769231	-0.133009	-0.0102315	0.893996	1
PermTerm434	PermTerm434	-0.0769231	-0.133031	-0.0102331	0.89424	1
PermTerm1826	PermTerm1826	-0.0769231	-0.133505	-0.0102696	0.89512	1
PermTerm731	PermTerm731	-0.0769231	-0.133663	-0.0102818	0.89593	1
PermTerm1910	PermTerm1910	-0.0769231	-0.134149	-0.0103191	0.897087	1
PermTerm127	PermTerm127	-0.0769231	-0.134527	-0.0103482	0.897367	1
PermTerm369	PermTerm369	-0.0769231	-0.134637	-0.0103567	0.897662	1
PermTerm70	PermTerm70	-0.0769231	-0.134954	-0.0103811	0.897925	1
PermTerm1357	PermTerm1357	-0.0769231	-0.13557	-0.0104284	0.898478	1
PermTerm1657	PermTerm1657	-0.0769231	-0.135633	-0.0104333	0.898738	1
PermTerm1246	PermTerm1246	-0.0769231	-0.135721	-0.0104401	0.899803	1
PermTerm1447	PermTerm1447	-0.0769231	-0.135777	-0.0104444	0.900068	1
PermTerm393	PermTerm393	-0.0769231	-0.135966	-0.0104589	0.900584	1
PermTerm402	PermTerm402	-0.0769231	-0.136099	-0.0104691	0.900862	1
PermTerm1816	PermTerm1816	-0.0769231	-0.136439	-0.0104953	0.902049	1
PermTerm214	PermTerm214	-0.0769231	-0.136703	-0.0105156	0.902376	1
PermTerm617	PermTerm617	-0.0769231	-0.138054	-0.0106195	0.903662	1
PermTerm219	PermTerm219	-0.0769231	-0.139667	-0.0107436	0.904339	1
PermTerm193	PermTerm193	-0.0769231	-0.1411	-0.0108538	0.905441	1
PermTerm976	PermTerm976	-0.0769231	-0.141386	-0.0108759	0.905774	1
PermTerm56	PermTerm56	-0.0769231	-0.142327	-0.0109483	0.907531	1
PermTerm804	PermTerm804	-0.0769231	-0.142781	-0.0109832	0.907892	1
PermTerm1972	PermTerm1972	-0.0769231	-0.143326	-0.0110251	0.908161	1
PermTerm1854	PermTerm1854	-0.0769231	-0.143455	-0.011035	0.908425	1
PermTerm478	PermTerm478	-0.0950226	-0.116197	-0.0110413	0.908458	1
PermTerm1076	PermTerm1076	-0.0769231	-0.143818	-0.011063	0.908766	1
PermTerm1454	PermTerm1454	-0.0769231	-0.143975	-0.011075	0.909057	1
PermTerm270	PermTerm270	-0.0769231	-0.144133	-0.0110871	0.909326	1
PermTerm688	PermTerm688	-0.0769231	-0.144989	-0.011153	0.910203	1
PermTerm1824	PermTerm1824	-0.0769231	-0.145185	-0.0111681	0.910476	0.999971
PermTerm603	PermTerm603	-0.0769231	-0.145806	-0.0112158	0.911055	0.999795
PermTerm938	PermTerm938	-0.0769231	-0.146351	-0.0112578	0.911657	0.999643
PermTerm1223	PermTerm1223	-0.0769231	-0.146895	-0.0112996	0.912482	0.999737
PermTerm995	PermTerm995	-0.0769231	-0.147698	-0.0113614	0.91332	0.999845
PermTerm306	PermTerm306	-0.0769231	-0.148924	-0.0114557	0.914283	1
PermTerm1222	PermTerm1222	-0.0769231	-0.150561	-0.0115816	0.915247	1
PermTerm99	PermTerm99	-0.0769231	-0.150838	-0.0116029	0.91556	0.999868
PermTerm1566	PermTerm1566	-0.0565611	-0.205896	-0.0116457	0.915961	0.999499
PermTerm943	PermTerm943	-0.0769231	-0.152323	-0.0117172	0.9166	0.99939
PermTerm759	PermTerm759	-0.0769231	-0.153023	-0.011771	0.91718	0.999217
PermTerm199	PermTerm199	-0.0769231	-0.1531	-0.0117769	0.917712	0.998991
PermTerm1855	PermTerm1855	-0.0769231	-0.154317	-0.0118706	0.918436	0.998975
PermTerm1988	PermTerm1988	-0.0769231	-0.155905	-0.0119927	0.919215	0.999018
PermTerm682	PermTerm682	-0.0769231	-0.156074	-0.0120057	0.919456	0.998478
PermTerm570	PermTerm570	-0.0769231	-0.15621	-0.0120161	0.919697	0.997937
PermTerm1121	PermTerm1121	-0.0769231	-0.156644	-0.0120495	0.920018	0.997485
PermTerm619	PermTerm619	-0.0769231	-0.156676	-0.012052	0.920305	0.996998
PermTerm1717	PermTerm1717	-0.0565611	-0.219813	-0.0124329	0.921652	0.997657
PermTerm365	PermTerm365	-0.0769231	-0.162284	-0.0124834	0.921928	0.997158
PermTerm501	PermTerm501	-0.0769231	-0.163491	-0.0125762	0.922663	0.997155
PermTerm2	PermTerm2	-0.0769231	-0.167101	-0.012854	0.923697	0.997475
PermTerm1956	PermTerm1956	-0.0769231	-0.167172	-0.0128594	0.923969	0.996972
PermTerm1792	PermTerm1792	-0.0746606	-0.177708	-0.0132678	0.925555	0.997887
PermTerm1732	PermTerm1732	-0.0769231	-0.173552	-0.0133501	0.925874	0.997435
PermTerm203	PermTerm203	-0.0769231	-0.1738	-0.0133692	0.926225	0.997019
PermTerm1150	PermTerm1150	-0.0769231	-0.175626	-0.0135097	0.926899	0.996951
PermTerm1594	PermTerm1594	-0.0950226	-0.14245	-0.013536	0.926997	0.996264
PermTerm974	PermTerm974	-0.0769231	-0.178173	-0.0137056	0.927705	0.996233
PermTerm558	PermTerm558	-0.0769231	-0.178977	-0.0137675	0.92805	0.995812
PermTerm653	PermTerm653	-0.0950226	-0.1554	-0.0147666	0.930184	0.997311
PermTerm448	PermTerm448	-0.0950226	-0.155829	-0.0148073	0.930329	0.996676
PermTerm1074	PermTerm1074	-0.0950226	-0.15688	-0.0149072	0.930687	0.99627
PermTerm929	PermTerm929	-0.0950226	-0.157936	-0.0150075	0.930965	0.995779
PermTerm1777	PermTerm1777	-0.0769231	-0.196957	-0.0151506	0.931479	0.995542
PermTerm666	PermTerm666	-0.0769231	-0.20063	-0.015433	0.932634	0.995988
PermTerm20	PermTerm20	-0.0950226	-0.164753	-0.0156553	0.932912	0.995499
PermTerm222	PermTerm222	-0.0950226	-0.181252	-0.017223	0.93511	0.997058
PermTerm180	PermTerm180	-0.0950226	-0.183641	-0.0174501	0.935344	0.996521
PermTerm1606	PermTerm1606	-0.0950226	-0.185339	-0.0176114	0.935624	0.996034
PermTerm509	PermTerm509	-0.115385	-0.157441	-0.0181663	0.93668	0.996374
PermTerm767	PermTerm767	-0.115385	-0.160564	-0.0185267	0.937813	0.996795
PermTerm1780	PermTerm1780	-0.115385	-0.161619	-0.0186483	0.93808	0.996295
PermTerm170	PermTerm170	-0.115385	-0.164252	-0.0189522	0.938863	0.996345
PermTerm463	PermTerm463	-0.115385	-0.167231	-0.0192959	0.941387	0.998239
PermTerm886	PermTerm886	-0.115385	-0.168434	-0.0194347	0.942306	0.998431
PermTerm124	PermTerm124	-0.115385	-0.168653	-0.01946	0.942423	0.997773
PermTerm840	PermTerm840	-0.115385	-0.169309	-0.0195356	0.942706	0.997291
PermTerm1005	PermTerm1005	-0.115385	-0.169452	-0.0195522	0.94318	0.997013
PermTerm826	PermTerm826	-0.115385	-0.16952	-0.01956	0.94332	0.996381
PermTerm1421	PermTerm1421	-0.115385	-0.172274	-0.0198777	0.944812	0.997179
PermTerm1663	PermTerm1663	-0.115385	-0.172744	-0.019932	0.945178	0.996787
PermTerm1282	PermTerm1282	-0.115385	-0.174482	-0.0201326	0.94616	0.997044
PermTerm93	PermTerm93	-0.115385	-0.174957	-0.0201874	0.946509	0.996636
PermTerm1666	PermTerm1666	-0.115385	-0.175033	-0.0201962	0.946657	0.996016
PermTerm742	PermTerm742	-0.115385	-0.177495	-0.0204802	0.94782	0.996464
PermTerm1072	PermTerm1072	-0.115385	-0.177496	-0.0204803	0.947989	0.995867
PermTerm1510	PermTerm1510	-0.0950226	-0.21723	-0.0206418	0.948428	0.995554
PermTerm1404	PermTerm1404	-0.133484	-0.155174	-0.0207132	0.948927	0.995306
PermTerm1736	PermTerm1736	-0.115385	-0.180137	-0.020785	0.949833	0.995484
PermTerm275	PermTerm275	-0.115385	-0.180237	-0.0207965	0.949981	0.994868
PermTerm1204	PermTerm1204	-0.115385	-0.181294	-0.0209186	0.950978	0.995141
PermTerm1647	PermTerm1647	-0.115385	-0.181528	-0.0209455	0.951149	0.994551
PermTerm1836	PermTerm1836	-0.115385	-0.182129	-0.0210148	0.951565	0.994216
PermTerm1784	PermTerm1784	-0.115385	-0.182858	-0.021099	0.951916	0.993815
PermTerm1166	PermTerm1166	-0.115385	-0.184196	-0.0212534	0.952592	0.993754
PermTerm225	PermTerm225	-0.115385	-0.185521	-0.0214063	0.952899	0.993308
PermTerm578	PermTerm578	-0.115385	-0.185932	-0.0214537	0.953521	0.99319
PermTerm1705	PermTerm1705	-0.115385	-0.18656	-0.0215261	0.953882	0.992801
PermTerm1829	PermTerm1829	-0.115385	-0.187438	-0.0216274	0.954338	0.992512
PermTerm1362	PermTerm1362	-0.115385	-0.195917	-0.0226058	0.958154	0.995714
PermTerm1360	PermTerm1360	-0.113122	-0.201957	-0.0228459	0.959307	0.996147
PermTerm309	PermTerm309	-0.115385	-0.199633	-0.0230346	0.960013	0.996114
PermTerm1995	PermTerm1995	-0.115385	-0.202596	-0.0233765	0.961942	0.997351
PermTerm139	PermTerm139	-0.115385	-0.204102	-0.0235502	0.962295	0.996952
PermTerm569	PermTerm569	-0.115385	-0.207806	-0.0239776	0.964053	0.998008
PermTerm1957	PermTerm1957	-0.115385	-0.208007	-0.0240008	0.964303	0.997504
PermTerm110	PermTerm110	-0.115385	-0.210124	-0.0242451	0.965619	0.998102
PermTerm878	PermTerm878	-0.115385	-0.211253	-0.0243753	0.965865	0.997594
PermTerm1947	PermTerm1947	-0.115385	-0.211885	-0.0244483	0.966036	0.997008
PermTerm35	PermTerm35	-0.115385	-0.212744	-0.0245474	0.966546	0.996773
PermTerm823	PermTerm823	-0.115385	-0.217024	-0.0250413	0.968339	0.997862
PermTerm130	PermTerm130	-0.115385	-0.217061	-0.0250455	0.968449	0.997215
PermTerm1524	PermTerm1524	-0.115385	-0.217316	-0.0250749	0.968634	0.996646
PermTerm1272	PermTerm1272	-0.133484	-0.189921	-0.0253514	0.969098	0.996366
PermTerm282	PermTerm282	-0.115385	-0.220015	-0.0253864	0.969266	0.99578
PermTerm1799	PermTerm1799	-0.115385	-0.22371	-0.0258127	0.970166	0.995949
PermTerm1890	PermTerm1890	-0.115385	-0.226403	-0.0261234	0.970645	0.995684
PermTerm701	PermTerm701	-0.115385	-0.226725	-0.0261606	0.970817	0.995106
PermTerm539	PermTerm539	-0.115385	-0.229518	-0.0264828	0.971246	0.994791
PermTerm1019	PermTerm1019	-0.115385	-0.22971	-0.026505	0.971351	0.994145
PermTerm182	PermTerm182	-0.115385	-0.242047	-0.0279285	0.972916	0.994994
PermTerm813	PermTerm813	-0.133484	-0.213636	-0.028517	0.97341	0.994747
PermTerm910	PermTerm910	-0.133484	-0.214719	-0.0286615	0.973483	0.99407
PermTerm1417	PermTerm1417	-0.113122	-0.255597	-0.0289137	0.973728	0.99357
PermTerm1056	PermTerm1056	-0.115385	-0.251263	-0.0289919	0.973887	0.992983
PermTerm690	PermTerm690	-0.133484	-0.239157	-0.0319236	0.976157	0.994547
PermTerm469	PermTerm469	-0.153846	-0.214696	-0.0330302	0.977382	0.995046
PermTerm217	PermTerm217	-0.133484	-0.251225	-0.0335345	0.9778	0.994722
PermTerm1974	PermTerm1974	-0.153846	-0.224835	-0.0345901	0.978865	0.995056
PermTerm911	PermTerm911	-0.133484	-0.265561	-0.0354482	0.97968	0.995137
PermTerm997	PermTerm997	-0.153846	-0.238356	-0.0366702	0.980826	0.995553
PermTerm622	PermTerm622	-0.153846	-0.24613	-0.0378662	0.982572	0.996577
PermTerm1758	PermTerm1758	-0.153846	-0.248829	-0.0382814	0.983091	0.996356
PermTerm1093	PermTerm1093	-0.153846	-0.254136	-0.0390978	0.983502	0.996026
PermTerm1430	PermTerm1430	-0.131222	-0.300056	-0.0393739	0.983764	0.995546
PermTerm1375	PermTerm1375	-0.153846	-0.258709	-0.0398014	0.984232	0.995274
PermTerm1771	PermTerm1771	-0.153846	-0.262833	-0.0404359	0.984831	0.995136
PermTerm922	PermTerm922	-0.153846	-0.269004	-0.0413853	0.985646	0.995216
PermTerm540	PermTerm540	-0.153846	-0.27566	-0.0424092	0.986635	0.99547
PermTerm1348	PermTerm1348	-0.153846	-0.286653	-0.0441004	0.988257	0.996363
PermTerm1952	PermTerm1952	-0.153846	-0.293916	-0.0452178	0.989154	0.996525
PermTerm1218	PermTerm1218	-0.171946	-0.289533	-0.0497839	0.990755	0.997395
PermTerm1284	PermTerm1284	-0.171946	-0.293758	-0.0505105	0.991016	0.996915
PermTerm1631	PermTerm1631	-0.153846	-0.345198	-0.0531074	0.991544	0.996704
PermTerm1104	PermTerm1104	-0.192308	-0.27649	-0.0531712	0.991646	0.996066
PermTerm1992	PermTerm1992	-0.192308	-0.278729	-0.0536018	0.991991	0.995673
PermTerm1686	PermTerm1686	-0.192308	-0.312608	-0.060117	0.99404	0.99699
PermTerm1588	PermTerm1588	-0.192308	-0.327486	-0.0629781	0.994743	0.996956
PermTerm1920	PermTerm1920	-0.192308	-0.38803	-0.0746211	0.996902	0.998379
PermTerm765	PermTerm765	-0.269231	-0.440131	-0.118497	0.99926	0.999999
PermTerm1641	PermTerm1641	-0.269231	-0.535793	-0.144252	0.999609	0.999609
