# Supplementary material for: SLEPR: A Sample-Level Enrichment-Based Pathway Ranking Method — Seeking Biological Themes through Pathway-Level Consistency
Source: PLoS One. 2008 Sep 26;3(9):e3288. doi: 10.1371/journal.pone.0003288 (PMC2546449; doi:10.1371/journal.pone.0003288)
Supplement: Table S6 — The complete list of SLEPR analysis result of GO biological processes for comparison of neural or brain-related tissues vs. other tissues with one-side MADe option for highly expressed genes in neural or brain-related tissues. (0.28 MB XLS) [file pone.0003288.s010.xls]

## Sheet: WPS
TermName	Term	Class_Diff_Ranking	Pval_Sum_Ranking	Combined_Ranking	Permutated_P_Val	FDR_q_Val
neurogenesis	GO:0007399	0.345455	16.6124	5.73884	6.79348e-07	0.001
transmission of nerve impulse	GO:0019226	0.638636	7.59853	4.8527	6.79348e-07	0.000333333
neuromuscular physiological process	GO:0050905	0.638636	7.59853	4.8527	6.79348e-07	0.000333333
synaptic transmission	GO:0007268	0.656818	7.20393	4.73167	6.79348e-07	0.00025
localization	GO:0051179	0.571212	7.19233	4.10834	6.79348e-07	0.0002
transport	GO:0006810	0.571212	7.08667	4.04799	6.79348e-07	0.000166667
central nervous system development	GO:0007417	0.631061	6.35202	4.00851	6.79348e-07	0.000142857
organismal movement	GO:0050879	0.638636	5.21304	3.32924	2.03804e-06	0.000375
cell communication	GO:0007154	0.418182	7.8091	3.26562	2.71739e-06	0.000444444
organogenesis	GO:0009887	0.345455	6.96608	2.40647	1.08696e-05	0.0016
signal transduction	GO:0007165	0.529545	3.39482	1.79771	3.39674e-05	0.00416667
cell-cell signaling	GO:0007267	0.498485	3.50263	1.74601	3.87228e-05	0.00438462
metal ion transport	GO:0030001	0.62803	2.73481	1.71755	4.14402e-05	0.00435714
cation transport	GO:0006812	0.615152	2.78241	1.7116	4.21196e-05	0.00413333
morphogenesis	GO:0009653	0.272727	5.95219	1.62333	5.50272e-05	0.0050625
exocytosis	GO:0006887	0.537121	2.81061	1.50964	6.92935e-05	0.006
neuronal cell recognition	GO:0008038	0.638636	2.05543	1.31267	0.000112092	0.00916667
endocytosis	GO:0006897	0.358333	3.33068	1.19349	0.000165082	0.0127895
ion transport	GO:0006811	0.575758	2.05488	1.18311	0.000169158	0.01245
regulation of neurotransmitter levels	GO:0001505	0.581061	2.03481	1.18235	0.000170516	0.0119524
potassium ion transport	GO:0006813	0.633333	1.79208	1.13498	0.000194973	0.0130455
axonogenesis	GO:0007409	0.495455	2.24531	1.11245	0.00020856	0.0133478
cytoskeleton organization and biogenesis	GO:0007010	0.329545	3.30215	1.08821	0.000230978	0.0141667
intracellular signaling cascade	GO:0007242	0.181818	5.91687	1.07579	0.000238451	0.01404
regulation of axon extension	GO:0030516	0.659091	1.52234	1.00336	0.000290761	0.0164615
vesicle-mediated transport	GO:0016192	0.2	4.95071	0.990142	0.000302989	0.0165185
cell adhesion	GO:0007155	0.363636	2.69816	0.981148	0.000311821	0.0163929
monovalent inorganic cation transport	GO:0015672	0.521212	1.79588	0.936036	0.000358016	0.0181724
axon guidance	GO:0007411	0.464394	1.94615	0.903779	0.000398777	0.0195667
development	GO:0007275	0.236364	3.67415	0.868436	0.000447011	0.0212258
brain development	GO:0007420	0.47197	1.8236	0.860686	0.00045856	0.0210938
succinate metabolism	GO:0006105	0.646212	1.32236	0.854528	0.000469429	0.0203235
glutamate decarboxylation to succinate	GO:0006540	0.646212	1.32236	0.854528	0.000469429	0.0203235
neurotransmitter secretion	GO:0007269	0.575758	1.44602	0.832554	0.000508832	0.0214
cyclic nucleotide metabolism	GO:0009187	0.565909	1.46407	0.828531	0.000514266	0.0210278
gamma-aminobutyric acid signaling pathway	GO:0007214	0.677273	1.21774	0.82474	0.000519701	0.0206757
learning and/or memory	GO:0007611	0.555303	1.48477	0.8245	0.000519701	0.0201316
small GTPase mediated signal transduction	GO:0007264	0.240909	3.33201	0.802711	0.000553668	0.0208974
regulation of anti-apoptosis	GO:0045767	0.612121	1.28281	0.785237	0.000580842	0.021375
actin cytoskeleton organization and biogenesis	GO:0030036	0.475	1.63052	0.774499	0.00060394	0.0216829
learning	GO:0007612	0.606818	1.24207	0.753711	0.000648777	0.0227381
organelle organization and biogenesis	GO:0006996	0.184091	4.07339	0.749874	0.00065625	0.0224651
actin filament-based process	GO:0030029	0.438636	1.69883	0.745171	0.00066644	0.0222955
behavior	GO:0007610	0.526515	1.38779	0.730694	0.000703804	0.0230222
post-Golgi transport	GO:0006892	0.508333	1.31622	0.669078	0.000883152	0.0282609
cortical cytoskeleton organization and biogenesis	GO:0030865	0.508333	1.30345	0.662587	0.000902853	0.0276875
cortical actin cytoskeleton organization and biogenesis	GO:0030866	0.508333	1.30345	0.662587	0.000902853	0.0276875
cyclic nucleotide biosynthesis	GO:0009190	0.55	1.19302	0.65616	0.000924592	0.0277755
regulation of neurogenesis	GO:0050767	0.570455	1.10411	0.629846	0.00101155	0.02978
actin filament bundle formation	GO:0051017	0.599242	1.04089	0.623747	0.00103397	0.0298431
calcium ion transport	GO:0006816	0.456061	1.34098	0.611567	0.00108084	0.0305962
cAMP biosynthesis	GO:0006171	0.508333	1.19113	0.60549	0.00111345	0.0309245
cell migration	GO:0016477	0.311364	1.80197	0.561069	0.00134511	0.0366667
transmembrane receptor protein tyrosine phosphatase signaling pathway	GO:0007185	0.448485	1.24984	0.560534	0.00135054	0.0361455
negative regulation of cell size	GO:0045792	0.508333	1.10034	0.559338	0.00135666	0.0350351
negative regulation of cell growth	GO:0030308	0.508333	1.10034	0.559338	0.00135666	0.0350351
acidic amino acid transport	GO:0015800	0.468939	1.1887	0.557429	0.00136753	0.0341186
L-glutamate transport	GO:0015813	0.468939	1.1887	0.557429	0.00136753	0.0341186
negative regulation of growth	GO:0045926	0.508333	1.05761	0.537617	0.0014769	0.0362333
homophilic cell adhesion	GO:0007156	0.453788	1.17694	0.534081	0.00150543	0.0363279
calcium-mediated signaling	GO:0019722	0.50303	0.993904	0.499964	0.00172283	0.0409032
regulation of transport	GO:0051049	0.468939	1.06366	0.498792	0.00172962	0.0404127
glucose import	GO:0046323	0.568182	0.860242	0.488774	0.00180095	0.0407846
regulation of glucose import	GO:0046324	0.568182	0.860242	0.488774	0.00180095	0.0407846
regulation of action potential	GO:0001508	0.468939	1.00517	0.471362	0.00192391	0.0429091
cell recognition	GO:0008037	0.435606	1.05517	0.459638	0.0020231	0.0444478
microtubule stabilization	GO:0007026	0.5	0.867181	0.433591	0.0022663	0.0490588
cell differentiation	GO:0030154	0.480303	0.870403	0.418057	0.00243207	0.0518841
regulation of G-protein coupled receptor protein signaling pathway	GO:0008277	0.342424	1.21131	0.414782	0.00246875	0.0519143
cell-cell adhesion	GO:0016337	0.409848	0.98644	0.404291	0.00260938	0.0540986
cell organization and biogenesis	GO:0016043	0.243939	1.61008	0.392763	0.00273641	0.0559444
porphyrin biosynthesis	GO:0006779	0.427273	0.888403	0.37959	0.00290285	0.0585342
cAMP metabolism	GO:0046058	0.396212	0.906893	0.359322	0.00321399	0.0639324
protein amino acid phosphorylation	GO:0006468	0.267424	1.32278	0.353743	0.00330571	0.06488
microtubule-based process	GO:0007017	0.466667	0.755767	0.352691	0.00332677	0.0644342
neuronal migration	GO:0001764	0.416667	0.8376	0.349	0.00338791	0.0647662
peripheral nervous system development	GO:0007422	0.416667	0.835999	0.348333	0.00339538	0.0640769
uroporphyrinogen III metabolism	GO:0046502	0.403788	0.829488	0.334937	0.00364878	0.0671375
uroporphyrinogen III biosynthesis	GO:0006780	0.403788	0.829488	0.334937	0.00364878	0.0671375
neurophysiological process	GO:0050877	0.380303	0.832814	0.316722	0.00405095	0.0736173
myelination	GO:0042552	0.463636	0.682353	0.316363	0.00405503	0.0727927
glutamate catabolism	GO:0006538	0.468939	0.660922	0.309932	0.00420992	0.0746627
di-\, tri-valent inorganic cation transport	GO:0015674	0.398485	0.769232	0.306527	0.00429144	0.0752024
cell growth and/or maintenance	GO:0008151	0.0909091	3.27955	0.298141	0.00452785	0.0784118
JNK cascade	GO:0007254	0.409848	0.714913	0.293006	0.00466916	0.0799186
Rac protein signal transduction	GO:0016601	0.375	0.742246	0.278342	0.00509307	0.0861724
synaptic vesicle transport	GO:0048489	0.365152	0.740259	0.270307	0.00535122	0.0895114
cytoplasm organization and biogenesis	GO:0007028	0.118939	2.18167	0.259487	0.00572554	0.0946966
phosphorylation	GO:0016310	0.233333	1.09926	0.256493	0.0058288	0.0953333
positive regulation of anti-apoptosis	GO:0045768	0.42197	0.594459	0.250844	0.0060591	0.098011
neuropeptide signaling pathway	GO:0007218	0.343939	0.710456	0.244354	0.00634035	0.101446
synaptogenesis	GO:0007416	0.380303	0.631598	0.240198	0.00652242	0.102138
synapse organization and biogenesis	GO:0050808	0.380303	0.631598	0.240198	0.00652242	0.102138
negative regulation of development	GO:0051093	0.365152	0.651859	0.238027	0.00661753	0.102537
chloride transport	GO:0006821	0.336364	0.661765	0.222594	0.00734375	0.112604
aspartate catabolism	GO:0006533	0.338636	0.646964	0.219085	0.00755027	0.113408
aspartate metabolism	GO:0006531	0.338636	0.646964	0.219085	0.00755027	0.113408
tricarboxylic acid cycle intermediate metabolism	GO:0006100	0.279545	0.780818	0.218274	0.00759918	0.11299
porphyrin metabolism	GO:0006778	0.302273	0.690025	0.208576	0.00814402	0.11988
receptor mediated endocytosis	GO:0006898	0.354545	0.581432	0.206144	0.00829823	0.120941
secretory pathway	GO:0045045	0.360606	0.549846	0.198278	0.00881861	0.127265
establishment and/or maintenance of cell polarity	GO:0007163	0.248485	0.783006	0.194565	0.00905774	0.129447
negative regulation of enzyme activity	GO:0043086	0.336364	0.574002	0.193073	0.00916372	0.129702
L-amino acid transport	GO:0015807	0.284091	0.669207	0.190115	0.00935734	0.131181
regulation of development	GO:0050793	0.32197	0.586392	0.1888	0.00946332	0.131415
establishment of cell polarity	GO:0030010	0.284091	0.600654	0.17064	0.0109687	0.150897
negative regulation of adenylate cyclase activity	GO:0007194	0.302273	0.516132	0.156013	0.0125374	0.17088
ion channel clustering	GO:0045161	0.224242	0.684422	0.153476	0.01282	0.173128
fatty acid desaturation	GO:0006636	0.318182	0.467441	0.148731	0.013375	0.178982
sodium ion homeostasis	GO:0006883	0.278788	0.525052	0.146378	0.0136698	0.181279
regulation of JNK cascade	GO:0046328	0.276515	0.524321	0.144983	0.0138594	0.182152
insulin receptor signaling pathway	GO:0008286	0.284848	0.503774	0.143499	0.0140421	0.18292
detection of abiotic stimulus	GO:0009582	0.258333	0.526974	0.136135	0.0150856	0.194789
neuromuscular junction development	GO:0007528	0.302273	0.407352	0.123131	0.017127	0.219226
vacuole organization and biogenesis	GO:0007033	0.25	0.476039	0.11901	0.0178764	0.226845
malate metabolism	GO:0006108	0.265909	0.44234	0.117622	0.018159	0.228462
actin filament organization	GO:0007015	0.247727	0.469463	0.116299	0.0184124	0.229686
poly-N-acetyllactosamine metabolism	GO:0030309	0.237121	0.488565	0.115849	0.0184959	0.22879
regulated secretory pathway	GO:0045055	0.284091	0.399049	0.113366	0.018981	0.232833
cell maturation	GO:0048469	0.273485	0.411302	0.112485	0.0191542	0.229228
nerve maturation	GO:0042551	0.273485	0.411302	0.112485	0.0191542	0.229228
nerve ensheathment	GO:0008366	0.273485	0.411302	0.112485	0.0191542	0.229228
embryonic development	GO:0009790	0.214394	0.513171	0.110021	0.0197412	0.234347
phosphate metabolism	GO:0006796	0.124242	0.87255	0.108408	0.0200747	0.234524
phosphorus metabolism	GO:0006793	0.124242	0.87255	0.108408	0.0200747	0.234524
transmembrane receptor protein tyrosine kinase signaling pathway	GO:0007169	0.251515	0.430045	0.108163	0.0201196	0.233197
glutamine family amino acid catabolism	GO:0009065	0.242424	0.444773	0.107824	0.0202052	0.232359
secretion	GO:0046903	0.216667	0.483339	0.104724	0.021019	0.239845
phagocytosis/, engulfment	GO:0006911	0.260606	0.398795	0.103928	0.0212351	0.240446
response to starvation	GO:0042594	0.25	0.409909	0.102477	0.0215802	0.242489
MAPKKK cascade	GO:0000165	0.212121	0.47259	0.100246	0.0221304	0.246788
heart development	GO:0007507	0.232576	0.417326	0.09706	0.0229789	0.254323
endosome organization and biogenesis	GO:0007032	0.198485	0.465988	0.0924915	0.0243091	0.267037
glycerophospholipid catabolism	GO:0046475	0.218939	0.411573	0.0901095	0.0250795	0.273459
lipopolysaccharide biosynthesis	GO:0009103	0.195455	0.412175	0.0805615	0.0284239	0.305401
lipopolysaccharide metabolism	GO:0008653	0.195455	0.412175	0.0805615	0.0284239	0.305401
phosphatidylinositol biosynthesis	GO:0006661	0.190152	0.420298	0.0799204	0.0286814	0.305935
aspartate family amino acid catabolism	GO:0009068	0.190152	0.382182	0.0726726	0.0318132	0.336899
cellular morphogenesis	GO:0000902	0.236364	0.299705	0.0708395	0.0327167	0.343993
tissue regeneration	GO:0042246	0.200758	0.33521	0.0672959	0.0344409	0.359553
cell development	GO:0048468	0.195455	0.330754	0.0646474	0.0358825	0.371965
neuronal cell adhesion	GO:0007158	0.208333	0.301782	0.0628712	0.0370095	0.380965
RNA interference	GO:0016246	0.200758	0.310915	0.0624185	0.0372629	0.375692
RNA-mediated gene silencing	GO:0035194	0.200758	0.310915	0.0624185	0.0372629	0.375692
posttranscriptional gene silencing	GO:0016441	0.200758	0.310915	0.0624185	0.0372629	0.375692
extracellular matrix organization and biogenesis	GO:0030198	0.190152	0.326911	0.0621626	0.0374246	0.372223
extracellular structure organization and biogenesis	GO:0043062	0.190152	0.326911	0.0621626	0.0374246	0.372223
wound healing	GO:0042060	0.153788	0.395368	0.0608028	0.0383573	0.37894
one-carbon compound metabolism	GO:0006730	0.177273	0.338284	0.0599686	0.0389035	0.381773
microtubule-based movement	GO:0007018	0.17197	0.347285	0.0597225	0.0390693	0.378355
cytoskeleton-dependent intracellular transport	GO:0030705	0.17197	0.347285	0.0597225	0.0390693	0.378355
neuron differentiation	GO:0030182	0.177273	0.319611	0.0566583	0.0412914	0.397261
second-messenger-mediated signaling	GO:0019932	0.175	0.321129	0.0561975	0.0416671	0.398273
negative regulation of Wnt receptor signaling pathway	GO:0030178	0.190152	0.293947	0.0558944	0.0418981	0.397897
phosphatidylinositol metabolism	GO:0046488	0.166667	0.333699	0.0556164	0.0420863	0.397122
dicarboxylic acid transport	GO:0006835	0.195455	0.281893	0.0550972	0.0424898	0.398376
protein polymerization	GO:0051258	0.190152	0.28669	0.0545146	0.0429504	0.400146
urea transport	GO:0015840	0.159091	0.330844	0.0526343	0.0444389	0.411409
hormone metabolism	GO:0042445	0.182576	0.28328	0.0517201	0.0451963	0.415806
positive regulation of lipid metabolism	GO:0045834	0.195455	0.246535	0.0481864	0.0483145	0.441733
regulation of small GTPase mediated signal transduction	GO:0051056	0.190152	0.251318	0.0477885	0.0486943	0.442457
phosphoinositide biosynthesis	GO:0046489	0.159091	0.299459	0.0476412	0.0488376	0.441037
regulation of GTPase activity	GO:0043087	0.153788	0.307247	0.0472509	0.0492194	0.441774
peptide hormone processing	GO:0016486	0.175	0.2671	0.0467426	0.049733	0.443679
sodium ion transport	GO:0006814	0.164394	0.283852	0.0466636	0.0498342	0.441904
positive regulation of carbohydrate metabolism	GO:0045913	0.169697	0.272714	0.0462787	0.0502228	0.434871
positive regulation of gluconeogenesis	GO:0045722	0.169697	0.272714	0.0462787	0.0502228	0.434871
regulation of gluconeogenesis	GO:0006111	0.169697	0.272714	0.0462787	0.0502228	0.434871
regulation of carbohydrate metabolism	GO:0006109	0.169697	0.272714	0.0462787	0.0502228	0.434871
regulation of exocytosis	GO:0017157	0.148485	0.300658	0.0446431	0.0519348	0.447064
hexose transport	GO:0008645	0.198485	0.221137	0.0438923	0.0527921	0.446609
monosaccharide transport	GO:0015749	0.198485	0.221137	0.0438923	0.0527921	0.446609
glucose transport	GO:0015758	0.198485	0.221137	0.0438923	0.0527921	0.446609
visual behavior	GO:0007632	0.166667	0.257472	0.042912	0.0538152	0.452663
germ cell migration	GO:0008354	0.148485	0.247733	0.0367846	0.061591	0.515125
neurotransmitter metabolism	GO:0042133	0.130303	0.269848	0.035162	0.0640904	0.533
axon cargo transport	GO:0008088	0.130303	0.253018	0.032969	0.0675136	0.558315
regulation of chemotaxis	GO:0050920	0.175	0.187405	0.0327958	0.0677731	0.554233
positive regulation of chemotaxis	GO:0050921	0.175	0.187405	0.0327958	0.0677731	0.554233
proteoglycan metabolism	GO:0006029	0.146212	0.222996	0.0326047	0.0681196	0.553989
polysaccharide metabolism	GO:0005976	0.133333	0.234229	0.0312305	0.0705285	0.570429
regulation of neuron differentiation	GO:0045664	0.130303	0.239558	0.0312151	0.0705618	0.567579
response to reactive oxygen species	GO:0000302	0.109848	0.283769	0.0311716	0.0706121	0.564897
regulation of growth	GO:0040008	0.204545	0.151843	0.0310589	0.0708539	0.563768
phosphoinositide metabolism	GO:0030384	0.135606	0.221716	0.030066	0.0727439	0.575694
myogenesis	GO:0007519	0.133333	0.216087	0.0288117	0.0752432	0.592289
chromatin-mediated maintenance of transcription	GO:0048096	0.117424	0.240335	0.0282211	0.0765285	0.599202
cellular physiological process	GO:0050875	0.0545455	0.515434	0.0281146	0.0767255	0.597566
regulation of Wnt receptor signaling pathway	GO:0030111	0.135606	0.206768	0.028039	0.0769137	0.595879
tyrosine phosphorylation of STAT protein	GO:0007260	0.130303	0.211159	0.0275146	0.0780856	0.601791
host-pathogen interaction	GO:0030383	0.117424	0.212068	0.024902	0.0847317	0.649609
regulation of adenylate cyclase activity	GO:0045761	0.109848	0.222468	0.0244377	0.086036	0.656192
locomotory behavior	GO:0007626	0.112121	0.214993	0.0241053	0.0869239	0.659546
aminophospholipid transport	GO:0015917	0.0992424	0.21902	0.0217361	0.0942588	0.711533
regulation of calcium ion-dependent exocytosis	GO:0017158	0.125	0.17374	0.0217175	0.094324	0.708393
photoreceptor maintenance	GO:0045494	0.106818	0.197977	0.0211475	0.0961284	0.718279
glutamate metabolism	GO:0006536	0.112121	0.180882	0.0202807	0.0989654	0.735742
polysaccharide biosynthesis	GO:0000271	0.117424	0.171282	0.0201127	0.0995937	0.736693
regulation of embryonic development	GO:0045995	0.0992424	0.191885	0.0190432	0.103563	0.76222
actin polymerization and/or depolymerization	GO:0008154	0.104545	0.180019	0.0188202	0.104448	0.764915
phospholipase C activation	GO:0007202	0.109848	0.168689	0.0185303	0.105513	0.768886
dopamine receptor signaling pathway	GO:0007212	0.106818	0.160451	0.0171391	0.111316	0.807177
L-fucose catabolism	GO:0042355	0.112121	0.149766	0.016792	0.112967	0.811156
fucose catabolism	GO:0019317	0.112121	0.149766	0.016792	0.112967	0.811156
beta-amyloid metabolism	GO:0050435	0.112121	0.147109	0.0164941	0.114224	0.816199
vitamin A metabolism	GO:0006776	0.0939394	0.164382	0.0154419	0.118747	0.84442
protein amino acid sulfation	GO:0006477	0.0757576	0.197715	0.0149784	0.121029	0.856514
monovalent inorganic cation homeostasis	GO:0030004	0.0886364	0.151315	0.013412	0.129808	0.914244
calcium ion sensing	GO:0005513	0.0886364	0.142474	0.0126284	0.13475	0.944533
hindbrain development	GO:0030902	0.109848	0.113769	0.0124974	0.135634	0.946223
rhythmic behavior	GO:0007622	0.0886364	0.135706	0.0120285	0.139196	0.966491
lipid glycosylation	GO:0030259	0.0886364	0.132769	0.0117682	0.140669	0.972136
epidermal growth factor receptor signaling pathway	GO:0007173	0.0810606	0.142156	0.0115233	0.142515	0.98029
fat-soluble vitamin metabolism	GO:0006775	0.0939394	0.120842	0.0113518	0.143831	0.98474
calcium ion-dependent exocytosis	GO:0017156	0.0651515	0.164898	0.0107433	0.148029	1
retinol metabolism	GO:0042572	0.0704545	0.149023	0.0104993	0.149908	1
detection of chemical substance	GO:0009593	0.0939394	0.107227	0.0100728	0.153823	1
sulfate transport	GO:0008272	0.0651515	0.15032	0.00979356	0.15623	1
synaptic vesicle exocytosis	GO:0016079	0.0704545	0.1368	0.00963821	0.157647	1
regulation of cell adhesion	GO:0030155	0.055303	0.174026	0.00962417	0.157743	1
regulation of protein catabolism	GO:0042176	0.0651515	0.140825	0.00917497	0.161898	1
heparan sulfate proteoglycan metabolism	GO:0030201	0.0757576	0.114349	0.00866277	0.166086	1
tyrosine phosphorylation of Stat3 protein	GO:0042503	0.0651515	0.131025	0.00853651	0.167196	1
regulation of tyrosine phosphorylation of Stat3 protein	GO:0042516	0.0651515	0.131025	0.00853651	0.167196	1
regulation of tyrosine phosphorylation of STAT protein	GO:0042509	0.0651515	0.131025	0.00853651	0.167196	1
positive regulation of angiogenesis	GO:0045766	0.0704545	0.120425	0.00848447	0.167626	1
phagocytosis	GO:0006909	0.0886364	0.0931398	0.00825558	0.169735	1
embryo implantation	GO:0007566	0.0575758	0.14337	0.00825463	0.169743	1
aspartate family amino acid metabolism	GO:0009066	0.0575758	0.142185	0.00818641	0.170708	1
regulation of JAK-STAT cascade	GO:0046425	0.0651515	0.117021	0.00762409	0.176523	1
focal adhesion formation	GO:0048041	0.0704545	0.102303	0.00720773	0.181014	1
regulation of cell growth	GO:0001558	0.157576	0.0452686	0.00713323	0.181941	1
neurotransmitter transport	GO:0006836	0.0651515	0.107618	0.0070115	0.18339	1
sensory perception of mechanical stimulus	GO:0050954	0.0734848	0.0950525	0.00698492	0.183647	1
perception of sound	GO:0007605	0.0734848	0.0950525	0.00698492	0.183647	1
positive regulation of T-cell proliferation	GO:0042102	0.0704545	0.0947884	0.00667827	0.187277	1
G-protein signaling\, adenylate cyclase activating pathway	GO:0007189	0.0522727	0.127543	0.006667	0.187421	1
Golgi organization and biogenesis	GO:0007030	0.0810606	0.0801924	0.00650045	0.189547	1
protein ubiquitination during ubiquitin-dependent protein catabolism	GO:0042787	0.0651515	0.0977091	0.0063659	0.19134	1
proteoglycan biosynthesis	GO:0030166	0.0575758	0.109569	0.00630852	0.192356	1
intermediate filament cytoskeleton organization and biogenesis	GO:0045104	0.0522727	0.115833	0.00605491	0.195945	1
intermediate filament-based process	GO:0045103	0.0522727	0.115833	0.00605491	0.195945	1
protein amino acid ADP-ribosylation	GO:0006471	0.0651515	0.089799	0.00585054	0.198541	1
activation of MAPK	GO:0000187	0.0575758	0.100858	0.00580698	0.199315	1
transmembrane receptor protein tyrosine kinase activation (dimerization)	GO:0007171	0.0651515	0.0863614	0.00562658	0.20231	1
protein amino acid farnesylation	GO:0018347	0.0469697	0.119447	0.00561038	0.20255	1
protein farnesylation	GO:0018343	0.0469697	0.119447	0.00561038	0.20255	1
phagocytosis\, recognition	GO:0006910	0.0522727	0.10324	0.00539663	0.205221	1
antifungal humoral response (sensu Vertebrata)	GO:0019734	0.0522727	0.10324	0.00539663	0.205221	1
antifungal humoral response	GO:0019732	0.0522727	0.10324	0.00539663	0.205221	1
carbohydrate mediated signaling	GO:0009756	0.0522727	0.10324	0.00539663	0.205221	1
actin filament polymerization	GO:0030041	0.0704545	0.074684	0.00526183	0.206965	1
cation homeostasis	GO:0030003	0.0651515	0.0730737	0.00476086	0.214094	1
mammary gland development	GO:0030879	0.0469697	0.0971481	0.00456302	0.216816	1
tube morphogenesis	GO:0035239	0.0469697	0.0971481	0.00456302	0.216816	1
branching morphogenesis	GO:0001763	0.0469697	0.0971481	0.00456302	0.216816	1
glycosphingolipid biosynthesis	GO:0006688	0.0704545	0.06011	0.00423502	0.2235	1
regulation of actin filament length	GO:0030832	0.0522727	0.0800732	0.00418564	0.224401	1
T-helper 1 type immune response	GO:0042088	0.0522727	0.0770491	0.00402757	0.227817	1
vasoconstriction	GO:0042310	0.0522727	0.0753323	0.00393783	0.229664	1
negative regulation of tyrosine phosphorylation of Stat3 protein	GO:0042518	0.0469697	0.0831417	0.00390514	0.230281	1
negative regulation of tyrosine phosphorylation of STAT protein	GO:0042532	0.0469697	0.0831417	0.00390514	0.230281	1
frizzled signaling pathway	GO:0007222	0.0734848	0.0530753	0.00390023	0.230354	1
arachidonic acid metabolism	GO:0019369	0.0522727	0.070286	0.00367404	0.235079	1
intercellular junction maintenance	GO:0045217	0.0416667	0.0866233	0.0036093	0.237292	1
regulation of chromatin assembly or disassembly	GO:0001672	0.0393939	0.0903395	0.00355883	0.238045	1
actin filament-based movement	GO:0030048	0.0393939	0.0899262	0.00354255	0.238295	1
transcription initiation from Pol III promoter	GO:0006384	0.0416667	0.075809	0.00315871	0.253388	1
asymmetric protein localization	GO:0008105	0.0469697	0.0661291	0.00310606	0.255757	1
monoamine transport	GO:0015844	0.0393939	0.0785324	0.0030937	0.256312	1
negative regulation of transport	GO:0051051	0.0416667	0.0705109	0.00293795	0.260866	1
inositol phosphate-mediated signaling	GO:0048016	0.0416667	0.0675372	0.00281405	0.265515	1
regulation of Ras protein signal transduction	GO:0046578	0.0416667	0.0675372	0.00281405	0.265515	1
regulation of synaptic plasticity	GO:0048167	0.0469697	0.0579337	0.00272113	0.267842	1
negative regulation of JAK-STAT cascade	GO:0046426	0.0416667	0.0626721	0.00261134	0.272181	1
lipid transport	GO:0006869	0.044697	0.0583323	0.00260728	0.272251	1
cytokine and chemokine mediated signaling pathway	GO:0019221	0.0469697	0.0550631	0.0025863	0.27332	1
sphingolipid biosynthesis	GO:0030148	0.0469697	0.0541269	0.00254232	0.27535	1
carnitine biosynthesis	GO:0045329	0.0416667	0.0608059	0.00253358	0.27674	1
carnitine metabolism	GO:0009437	0.0416667	0.0608059	0.00253358	0.27674	1
antigen presentation\, peptide antigen	GO:0048002	0.0416667	0.060128	0.00250533	0.277605	1
antigen presentation\, endogenous peptide antigen	GO:0048004	0.0416667	0.060128	0.00250533	0.277605	1
polyamine metabolism	GO:0006595	0.0416667	0.0592527	0.00246886	0.278938	1
protein amino acid deacetylation	GO:0006476	0.0287879	0.0848994	0.00244407	0.279557	1
positive regulation of lymphocyte proliferation	GO:0050671	0.0469697	0.05089	0.00239029	0.281447	1
cytokine secretion	GO:0050663	0.0416667	0.0563293	0.00234706	0.284522	1
Wnt receptor signaling pathway	GO:0016055	0.0477273	0.0474839	0.00226628	0.288813	1
interferon-gamma biosynthesis	GO:0042095	0.0340909	0.0652762	0.00222532	0.289815	1
positive regulation of activated T-cell proliferation	GO:0042104	0.0340909	0.0608952	0.00207597	0.293355	1
activated T-cell proliferation	GO:0050798	0.0340909	0.0608952	0.00207597	0.293355	1
regulation of activated T-cell proliferation	GO:0046006	0.0340909	0.0608952	0.00207597	0.293355	1
cholesterol biosynthesis	GO:0006695	0.0242424	0.0785642	0.00190459	0.297501	1
T-helper cell differentiation	GO:0042093	0.0287879	0.0643727	0.00185315	0.298702	1
cellular defense response (sensu Vertebrata)	GO:0016066	0.0287879	0.0586734	0.00168908	0.302533	1
glycerophospholipid metabolism	GO:0006650	0.0318182	0.0526019	0.0016737	0.303336	1
sulfur amino acid metabolism	GO:0000096	0.0340909	0.0479671	0.00163524	0.304844	1
peptidyl-tyrosine modification	GO:0018212	0.0287879	0.0552292	0.00158993	0.306863	1
interleukin-13 biosynthesis	GO:0042231	0.0287879	0.0534441	0.00153854	0.309122	1
cytoskeletal anchoring	GO:0007016	0.0393939	0.0375496	0.00147923	0.310762	1
endothelial cell differentiation	GO:0045446	0.0340909	0.0366322	0.00124883	0.320361	1
nitric oxide mediated signal transduction	GO:0007263	0.0287879	0.0432292	0.00124448	0.32051	1
positive regulation of inflammatory response	GO:0050729	0.0234848	0.0483514	0.00113553	0.325325	1
embryonic morphogenesis	GO:0009795	0.0234848	0.0463194	0.0010878	0.328508	1
cellular extravasation	GO:0045123	0.0234848	0.0448964	0.00105438	0.329841	1
germ cell development	GO:0007281	0.0681818	0.0153601	0.00104728	0.330197	1
cardioblast differentiation	GO:0010002	0.0234848	0.0441758	0.00103746	0.331509	1
embryonic heart tube development	GO:0035050	0.0234848	0.0441758	0.00103746	0.331509	1
cardiac cell differentiation	GO:0035051	0.0234848	0.0441758	0.00103746	0.331509	1
myeloid blood cell differentiation	GO:0030099	0.0287879	0.0337621	0.00097194	0.336569	1
monocyte differentiation	GO:0030224	0.0234848	0.0400812	0.0009413	0.338378	1
glutamate signaling pathway	GO:0007215	0.0628788	0.0149102	0.000937534	0.338492	1
cell-mediated immune response	GO:0042087	0.0287879	0.0321944	0.000926809	0.339037	1
cartilage condensation	GO:0001502	0.0159091	0.0562278	0.000894533	0.340593	1
cobalt ion transport	GO:0006824	0.0234848	0.0368855	0.000866251	0.343036	1
response to pathogenic bacteria	GO:0009618	0.0234848	0.0366638	0.000861044	0.343458	1
Golgi to endosome transport	GO:0006895	0.0234848	0.0365982	0.000859503	0.343783	1
bone resorption	GO:0045453	0.0234848	0.0361246	0.000848382	0.344672	1
vesicle fusion	GO:0006906	0.0234848	0.0360899	0.000847566	0.344836	1
bile acid biosynthesis	GO:0006699	0.0234848	0.035985	0.000845102	0.345493	1
intein-mediated protein splicing	GO:0016539	0.0234848	0.0351812	0.000826224	0.347052	1
protein splicing	GO:0030908	0.0234848	0.0351812	0.000826224	0.347052	1
GPI anchor metabolism	GO:0006505	0.0234848	0.0349697	0.000821259	0.348431	1
GPI anchor biosynthesis	GO:0006506	0.0234848	0.0349697	0.000821259	0.348431	1
regulation of vascular permeability	GO:0043114	0.0234848	0.0344431	0.000808892	0.350555	1
positive regulation of cell adhesion	GO:0045785	0.0234848	0.0344431	0.000808892	0.350555	1
mRNA catabolism	GO:0006402	0.0234848	0.0336423	0.000790083	0.353339	1
lipid biosynthesis	GO:0008610	0.00378788	0.206406	0.000781841	0.354108	1
peptidyl-tyrosine phosphorylation	GO:0018108	0.0106061	0.0656192	0.000695962	0.360647	1
gene silencing	GO:0016458	0.0234848	0.0262538	0.000616566	0.365926	1
nucleoside triphosphate metabolism	GO:0009141	0.0234848	0.0240824	0.000565573	0.368115	1
DNA strand elongation	GO:0006271	0.0159091	0.0350266	0.000557241	0.368505	1
energy coupled proton transport\, down electrochemical gradient	GO:0015985	0.0234848	0.023629	0.000554924	0.369288	1
ATP synthesis coupled proton transport	GO:0015986	0.0234848	0.023629	0.000554924	0.369288	1
nucleoside phosphate metabolism	GO:0006753	0.0234848	0.0182495	0.000428586	0.376743	1
ATP biosynthesis	GO:0006754	0.0234848	0.0182495	0.000428586	0.376743	1
cyclic-nucleotide-mediated signaling	GO:0019935	0.0393939	0.00979375	0.000385814	0.378989	1
glycerophospholipid biosynthesis	GO:0046474	0.0212121	0.0181648	0.000385313	0.379001	1
regulation of pH	GO:0006885	0.0234848	0.0156228	0.0003669	0.380378	1
membrane lipid biosynthesis	GO:0046467	0.00606061	0.0558878	0.000338714	0.382062	1
negative regulation of lymphocyte differentiation	GO:0045620	0.0106061	0.0269588	0.000285926	0.385596	1
G-protein signaling\, coupled to cAMP nucleotide second messenger	GO:0007188	0.0159091	0.0152002	0.000241822	0.388861	1
cofactor metabolism	GO:0051186	0.00833333	0.0253453	0.000211211	0.391188	1
regulation of blood pressure	GO:0008217	0.0106061	0.0188591	0.00020002	0.392274	1
SMAD protein heteromerization	GO:0007183	0.00530303	0.0373014	0.000197811	0.392586	1
mechanoreceptor differentiation	GO:0042490	0.0212121	0.00768633	0.000163043	0.395814	1
auditory hair cell differentiation	GO:0042491	0.0212121	0.00768633	0.000163043	0.395814	1
auditory hair cell fate commitment	GO:0009912	0.0212121	0.00768633	0.000163043	0.395814	1
parturition	GO:0007567	0.00530303	0.0212047	0.000112449	0.402466	1
fatty acid biosynthesis	GO:0006633	0.0340909	0.00307796	0.000104931	0.403146	1
cell wall catabolism	GO:0016998	0.0106061	0.00907384	9.62377e-05	0.404261	1
regulation of cholesterol biosynthesis	GO:0045540	0.00530303	0.0164649	8.73136e-05	0.405593	1
retinoic acid metabolism	GO:0042573	0.00530303	0.0127439	6.75811e-05	0.410614	1
gliogenesis	GO:0042063	0.00530303	0.0103579	5.49281e-05	0.413067	1
glia cell migration	GO:0008347	0.00530303	0.0103579	5.49281e-05	0.413067	1
lipoprotein catabolism	GO:0042159	0.00530303	0.00881703	4.6757e-05	0.415283	1
low-density lipoprotein catabolism	GO:0045192	0.00530303	0.00881703	4.6757e-05	0.415283	1
two-component signal transduction system (phosphorelay)	GO:0000160	0.00530303	0.00543255	2.8809e-05	0.419842	1
dendrite morphogenesis	GO:0016358	0.00530303	0.00488085	2.58833e-05	0.4208	1
negative regulation of bone remodeling	GO:0046851	0.00530303	0.00302424	1.60376e-05	0.423658	1
negative regulation of ossification	GO:0030279	0.00530303	0.00302424	1.60376e-05	0.423658	1
lysosome organization and biogenesis	GO:0007040	0.00530303	0.00284994	1.51133e-05	0.423877	1
methionine metabolism	GO:0006555	0.00530303	0.00257623	1.36618e-05	0.424116	1
ATP metabolism	GO:0046034	0.00530303	0.00234102	1.24145e-05	0.424454	1
proline catabolism	GO:0006562	0.00530303	0.00188192	9.97986e-06	0.425793	1
detection of mechanical stimulus	GO:0050982	0.0136364	0.000659345	8.99106e-06	0.42588	1
oligopeptide transport	GO:0006857	0.00530303	0.00167677	8.89195e-06	0.425995	1
establishment and/or maintenance of apical/basal cell polarity	GO:0035088	-0.00227273	0.000358143	-8.13962e-07	0.427927	1
establishment and/or maintenance of epithelial cell polarity	GO:0045197	-0.00227273	0.000358143	-8.13962e-07	0.427927	1
heparan sulfate proteoglycan biosynthesis	GO:0015012	0.00530303	-0.00242195	-1.28437e-05	0.432397	1
neurotransmitter biosynthesis	GO:0042136	-0.0128788	-0.00113403	-1.4605e-05	0.433152	1
cAMP-mediated signaling	GO:0019933	-0.00227273	-0.0104567	-2.37652e-05	0.435135	1
ATP synthesis coupled electron transport	GO:0042773	-0.0439394	0.000550196	-2.41753e-05	0.435257	1
cytosol to ER transport	GO:0046967	-0.0128788	-0.00209052	-2.69233e-05	0.436731	1
macrophage activation	GO:0042116	0.00530303	-0.00581758	-3.08508e-05	0.437757	1
regulation of actin polymerization and/or depolymerization	GO:0008064	0.00530303	-0.00644782	-3.4193e-05	0.439375	1
fibroblast growth factor receptor signaling pathway	GO:0008543	0.00530303	-0.00722582	-3.83187e-05	0.440876	1
vesicle docking	GO:0048278	-0.0257576	0.00176008	-4.53355e-05	0.443117	1
vesicle docking during exocytosis	GO:0006904	-0.0257576	0.00176008	-4.53355e-05	0.443117	1
epidermal cell differentiation	GO:0009913	-0.00227273	-0.0259051	-5.88752e-05	0.448404	1
isoprenoid metabolism	GO:0006720	-0.0128788	-0.00470727	-6.06239e-05	0.448935	1
regulation of angiogenesis	GO:0045765	0.0106061	-0.00637008	-6.75614e-05	0.451081	1
response to oxygen radicals	GO:0000305	-0.00757576	0.0104989	-7.95371e-05	0.454139	1
endosome transport	GO:0016197	0.0212121	-0.00660004	-0.000140001	0.467893	1
glycerolipid biosynthesis	GO:0045017	-0.0128788	-0.0117595	-0.000151448	0.470521	1
neutral lipid biosynthesis	GO:0046460	-0.0128788	-0.0117595	-0.000151448	0.470521	1
acylglycerol biosynthesis	GO:0046463	-0.0128788	-0.0117595	-0.000151448	0.470521	1
positive regulation of gene expression\, epigenetic	GO:0045815	-0.00757576	-0.0200136	-0.000151618	0.470538	1
N-terminal protein myristoylation	GO:0006499	-0.00757576	-0.020135	-0.000152538	0.47066	1
protein myristoylation	GO:0018377	-0.00757576	-0.020135	-0.000152538	0.47066	1
protein amino acid myristoylation	GO:0018319	-0.00757576	-0.020135	-0.000152538	0.47066	1
mRNA capping	GO:0006370	-0.0151515	0.0107248	-0.000162497	0.472241	1
RNA capping	GO:0009452	-0.0151515	0.0107248	-0.000162497	0.472241	1
activation of MAPKK	GO:0000186	-0.0128788	-0.0127473	-0.00016417	0.472785	1
cholesterol catabolism	GO:0006707	-0.00757576	-0.0241891	-0.000183251	0.477001	1
sterol catabolism	GO:0016127	-0.00757576	-0.0241891	-0.000183251	0.477001	1
organic anion transport	GO:0015711	-0.0204545	0.00927271	-0.000189669	0.478355	1
non-covalent chromatin modification	GO:0016582	-0.0227273	-0.00836762	-0.000190173	0.478434	1
chromatin remodeling	GO:0006338	-0.0227273	-0.00836762	-0.000190173	0.478434	1
virus-host interaction	GO:0019048	0.0030303	-0.064967	-0.00019687	0.47912	1
amino acid derivative metabolism	GO:0006575	0.0106061	-0.0200856	-0.000213029	0.482298	1
tricarboxylic acid cycle	GO:0006099	0.0106061	-0.0208848	-0.000221505	0.48395	1
peroxisome division	GO:0016559	-0.00757576	0.0295223	-0.000223654	0.484372	1
endosome to lysosome transport	GO:0008333	-0.0128788	-0.0193537	-0.000249253	0.488646	1
alanyl-tRNA aminoacylation	GO:0006419	-0.0128788	0.0195846	-0.000252225	0.488993	1
pyruvate metabolism	GO:0006090	-0.0128788	-0.0196402	-0.000252941	0.489141	1
DNA replication/, synthesis of RNA primer	GO:0006269	-0.0257576	0.0100552	-0.000258997	0.490215	1
lagging strand elongation	GO:0006273	-0.0257576	0.0100552	-0.000258997	0.490215	1
thioredoxin pathway	GO:0006125	-0.00757576	-0.0342102	-0.000259168	0.490223	1
macrophage differentiation	GO:0030225	-0.0128788	-0.0202842	-0.000261236	0.490694	1
nerve-nerve synaptic transmission	GO:0007270	-0.00227273	-0.117489	-0.00026702	0.491526	1
negative regulation of myogenesis	GO:0045843	-0.0128788	-0.0208505	-0.00026853	0.49188	1
neutral lipid metabolism	GO:0006638	-0.0128788	-0.021647	-0.000278787	0.494391	1
glycerol ether metabolism	GO:0006662	-0.0128788	-0.021647	-0.000278787	0.494391	1
glycerolipid metabolism	GO:0046486	-0.0128788	-0.021647	-0.000278787	0.494391	1
acylglycerol metabolism	GO:0006639	-0.0128788	-0.021647	-0.000278787	0.494391	1
transforming growth factor beta receptor complex assembly	GO:0007181	-0.0128788	-0.0219657	-0.000282891	0.494997	1
isoprenoid biosynthesis	GO:0008299	-0.0128788	-0.0226044	-0.000291117	0.495925	1
cellular respiration	GO:0045333	0.0106061	-0.0275727	-0.000292438	0.496119	1
T-helper 2 type immune response	GO:0042092	-0.0128788	-0.0236203	-0.000304201	0.498204	1
cell fate determination	GO:0001709	0.0030303	-0.103453	-0.000313495	0.499426	1
histone deacetylation	GO:0016575	-0.0128788	-0.0243779	-0.000313958	0.499532	1
fertilization	GO:0009566	-0.00227273	-0.139236	-0.000316446	0.500111	1
growth	GO:0040007	0.00151515	-0.214289	-0.00032468	0.502239	1
growth pattern	GO:0007150	-0.0204545	-0.0171991	-0.0003518	0.504764	1
L-fucose metabolism	GO:0042354	-0.0128788	-0.0277265	-0.000357084	0.505522	1
terpenoid metabolism	GO:0006721	-0.0128788	-0.027926	-0.000359653	0.506221	1
carotenoid metabolism	GO:0016116	-0.0128788	-0.027926	-0.000359653	0.506221	1
polyisoprenoid metabolism	GO:0016096	-0.0128788	-0.027926	-0.000359653	0.506221	1
terpene metabolism	GO:0042214	-0.0128788	-0.027926	-0.000359653	0.506221	1
tetraterpenoid metabolism	GO:0016108	-0.0128788	-0.027926	-0.000359653	0.506221	1
regulation of peptidyl-tyrosine phosphorylation	GO:0050730	-0.0128788	-0.0280823	-0.000361666	0.506512	1
generation of action potential	GO:0019228	-0.0128788	-0.0294116	-0.000378786	0.509009	1
hydrogen peroxide biosynthesis	GO:0050665	-0.0128788	-0.0298045	-0.000383846	0.509864	1
hydrogen peroxide metabolism	GO:0042743	-0.0128788	-0.0298045	-0.000383846	0.509864	1
B-cell differentiation	GO:0030183	-0.0128788	-0.029928	-0.000385437	0.510174	1
G-protein signaling\, coupled to cyclic nucleotide second messenger	GO:0007187	0.0393939	-0.0100199	-0.000394725	0.511022	1
nucleoside triphosphate biosynthesis	GO:0009142	-0.0128788	-0.0315067	-0.000405769	0.512132	1
female gamete generation	GO:0007292	-0.0128788	-0.0326886	-0.00042099	0.51405	1
metal ion homeostasis	GO:0006875	-0.0181818	-0.0237012	-0.000430931	0.515683	1
positive regulation of development	GO:0051094	-0.0181818	-0.0237284	-0.000431426	0.516249	1
arginine biosynthesis	GO:0006526	-0.0181818	-0.0237671	-0.000432129	0.516747	1
arginine catabolism	GO:0006527	-0.0181818	-0.0237958	-0.000432651	0.517251	1
bone mineralization	GO:0030282	-0.0181818	-0.0238416	-0.000433484	0.517842	1
sphingolipid catabolism	GO:0030149	-0.0181818	-0.0238743	-0.000434078	0.518308	1
intercellular junction assembly and/or maintenance	GO:0045216	-0.0181818	-0.0239583	-0.000435605	0.518827	1
base-excision repair	GO:0006284	-0.0181818	-0.0240365	-0.000437027	0.519389	1
neurotransmitter catabolism	GO:0042135	-0.0181818	-0.0241413	-0.000438933	0.520546	1
serine family amino acid catabolism	GO:0009071	-0.0181818	-0.0241413	-0.000438933	0.520546	1
limb morphogenesis	GO:0035108	-0.0181818	-0.0243852	-0.000443368	0.523173	1
appendage morphogenesis	GO:0035107	-0.0181818	-0.0243852	-0.000443368	0.523173	1
embryonic limb morphogenesis	GO:0030326	-0.0181818	-0.0243852	-0.000443368	0.523173	1
embryonic appendage morphogenesis	GO:0035113	-0.0181818	-0.0243852	-0.000443368	0.523173	1
compartment specification	GO:0007386	-0.0181818	-0.0245079	-0.000445598	0.523714	1
transcription termination	GO:0006353	-0.0128788	-0.0346312	-0.000446008	0.523768	1
peptidyl-amino acid modification	GO:0018193	-0.0181818	-0.0245658	-0.000446652	0.52439	1
sphingomyelin metabolism	GO:0006684	-0.0181818	-0.0247033	-0.000449151	0.526031	1
amyloid precursor protein metabolism	GO:0042982	-0.0181818	-0.0247033	-0.000449151	0.526031	1
post-embryonic development	GO:0009791	-0.0181818	-0.0248612	-0.000452021	0.526753	1
regulation of innate immune response	GO:0045088	-0.0181818	-0.0249047	-0.000452813	0.52831	1
ribonucleoside metabolism	GO:0009119	-0.0181818	-0.0249047	-0.000452813	0.52831	1
pyrimidine base biosynthesis	GO:0019856	-0.0181818	-0.0249047	-0.000452813	0.52831	1
negative regulation of catabolism	GO:0009895	-0.0181818	-0.0249359	-0.000453379	0.5288	1
interleukin-2 biosynthesis	GO:0042094	-0.0181818	-0.0249509	-0.000453653	0.529323	1
regulation of glycolysis	GO:0006110	-0.0181818	-0.0250115	-0.000454755	0.530399	1
seryl-tRNA aminoacylation	GO:0006434	-0.0181818	-0.0250115	-0.000454755	0.530399	1
phospholipid biosynthesis	GO:0008654	0.0189394	-0.0240955	-0.000456355	0.530478	1
urea cycle intermediate metabolism	GO:0000051	-0.0181818	-0.0251569	-0.000457398	0.531132	1
C21-steroid hormone metabolism	GO:0008207	-0.0181818	-0.0252769	-0.00045958	0.531811	1
response to UV	GO:0009411	-0.0181818	-0.025368	-0.000461236	0.532369	1
membrane lipid catabolism	GO:0046466	-0.0181818	-0.0253958	-0.000461742	0.533517	1
catecholamine metabolism	GO:0006584	-0.0181818	-0.0253958	-0.000461742	0.533517	1
negative regulation of cell differentiation	GO:0045596	-0.0128788	-0.0365761	-0.000471056	0.535048	1
transcription-coupled nucleotide-excision repair	GO:0006283	-0.0181818	-0.0259431	-0.000471693	0.535542	1
copper ion homeostasis	GO:0006878	-0.0181818	-0.0261354	-0.000475188	0.536162	1
cobalamin transport	GO:0015889	-0.0128788	-0.0372647	-0.000479924	0.537465	1
response to fungi	GO:0009620	-0.0181818	-0.0265386	-0.000482519	0.539004	1
base-excision repair\, DNA ligation	GO:0006288	-0.0181818	-0.02655	-0.000482727	0.540411	1
DNA ligation during DNA repair	GO:0051103	-0.0181818	-0.02655	-0.000482727	0.540411	1
histone mRNA metabolism	GO:0008334	-0.0181818	-0.02655	-0.000482727	0.540411	1
bone remodeling	GO:0046849	-0.0181818	-0.0268818	-0.000488761	0.54128	1
G-protein signaling\, adenylate cyclase inhibiting pathway	GO:0007193	-0.0181818	-0.0269335	-0.000489701	0.541863	1
frizzled-2 signaling pathway	GO:0007223	-0.0181818	-0.0269348	-0.000489724	0.542333	1
positive regulation of lymphocyte differentiation	GO:0045621	-0.0181818	-0.0269931	-0.000490784	0.543511	1
positive regulation of T-cell differentiation	GO:0045582	-0.0181818	-0.0269931	-0.000490784	0.543511	1
glucan catabolism	GO:0009251	-0.0181818	-0.0270642	-0.000492076	0.544115	1
positive regulation of interleukin-6 biosynthesis	GO:0045410	-0.0181818	-0.027204	-0.000494617	0.545706	1
retrograde transport/, endosome to Golgi	GO:0042147	-0.0181818	-0.027204	-0.000494617	0.545706	1
detection of pathogenic bacteria	GO:0009598	-0.0181818	-0.027204	-0.000494617	0.545706	1
zinc ion transport	GO:0006829	-0.0181818	-0.0274374	-0.000498861	0.547089	1
megakaryocyte differentiation	GO:0030219	-0.0181818	-0.0274816	-0.000499665	0.547566	1
regulation of viral life cycle	GO:0050792	-0.0181818	-0.0274891	-0.000499802	0.548519	1
caspase activation via cytochrome c	GO:0008635	-0.0181818	-0.0274891	-0.000499802	0.548519	1
internal protein amino acid acetylation	GO:0006475	-0.0181818	-0.0275623	-0.000501133	0.549143	1
synaptic vesicle endocytosis	GO:0048488	-0.0181818	-0.027564	-0.000501163	0.550069	1
negative regulation of osteoclast differentiation	GO:0045671	-0.0181818	-0.027564	-0.000501163	0.550069	1
regulation of exit from mitosis	GO:0007096	0.0159091	-0.0316008	-0.000502741	0.550262	1
positive regulation of physiological process	GO:0043119	-0.0181818	-0.0278667	-0.000506667	0.551052	1
ossification	GO:0001503	-0.0181818	-0.0279289	-0.000507798	0.551616	1
regulation of monocyte differentiation	GO:0045655	-0.0181818	-0.0279874	-0.000508861	0.552121	1
regulation of lipid metabolism	GO:0019216	-0.0181818	-0.0280355	-0.000509737	0.552641	1
positive regulation of cell differentiation	GO:0045597	-0.0181818	-0.0289047	-0.00052554	0.554027	1
phosphatidylserine metabolism	GO:0006658	-0.0181818	-0.0291426	-0.000529866	0.55465	1
sphingomyelin biosynthesis	GO:0006686	-0.0181818	-0.0293723	-0.000534041	0.555285	1
anion transport	GO:0006820	0.0287879	-0.0186903	-0.000538055	0.556433	1
cytosolic calcium ion concentration elevation	GO:0007204	-0.0181818	-0.0298247	-0.000542267	0.557079	1
polyol metabolism	GO:0019751	-0.0181818	-0.0299629	-0.000544779	0.557663	1
myo-inositol metabolism	GO:0006020	-0.0181818	-0.030107	-0.0005474	0.558202	1
N-acetylglucosamine metabolism	GO:0006044	-0.0181818	-0.0301226	-0.000547683	0.558683	1
embryonic pattern specification	GO:0009880	-0.0181818	-0.0302257	-0.000549558	0.55977	1
axis specification	GO:0009798	-0.0181818	-0.0302257	-0.000549558	0.55977	1
DNA ligation	GO:0006266	-0.0181818	-0.030329	-0.000551437	0.560288	1
hemoglobin metabolism	GO:0020027	-0.0181818	-0.0307332	-0.000558785	0.561757	1
peptide metabolism	GO:0006518	-0.0181818	-0.030915	-0.000562091	0.562893	1
pyrimidine deoxyribonucleotide metabolism	GO:0009219	-0.0181818	-0.0310243	-0.000564078	0.563429	1
positive regulation of secretion	GO:0051047	-0.0181818	-0.0310349	-0.000564271	0.563901	1
bile acid transport	GO:0015721	-0.0181818	-0.0312656	-0.000568465	0.564618	1
glycerol metabolism	GO:0006071	-0.0181818	-0.0314242	-0.000571349	0.56553	1
glyoxylate cycle	GO:0006097	-0.0181818	-0.0324796	-0.000590538	0.567665	1
glyoxylate metabolism	GO:0046487	-0.0181818	-0.0324796	-0.000590538	0.567665	1
drug metabolism	GO:0017144	-0.0181818	-0.0326082	-0.000592877	0.568222	1
ion homeostasis	GO:0050801	-0.0181818	-0.0326607	-0.000593831	0.569456	1
cell ion homeostasis	GO:0006873	-0.0181818	-0.0326607	-0.000593831	0.569456	1
neutrophil activation	GO:0042119	-0.0181818	-0.0327369	-0.000595216	0.570457	1
macrophage chemotaxis	GO:0048246	-0.0181818	-0.0327369	-0.000595216	0.570457	1
lipoprotein metabolism	GO:0042157	-0.0181818	-0.0334341	-0.000607894	0.572026	1
STAT protein nuclear translocation	GO:0007262	-0.0181818	-0.0334356	-0.000607919	0.573886	1
negative regulation of bone mineralization	GO:0030502	-0.0181818	-0.0334356	-0.000607919	0.573886	1
regulation of phagocytosis	GO:0050764	-0.0181818	-0.0334356	-0.000607919	0.573886	1
positive regulation of phagocytosis	GO:0050766	-0.0181818	-0.0334356	-0.000607919	0.573886	1
cytokine production	GO:0001816	-0.0128788	-0.0486025	-0.000625942	0.575492	1
chemokine metabolism	GO:0050755	-0.0181818	-0.0345385	-0.000627973	0.57656	1
chemokine biosynthesis	GO:0042033	-0.0181818	-0.0345385	-0.000627973	0.57656	1
hydrogen ion homeostasis	GO:0030641	-0.0181818	-0.0346069	-0.000629216	0.577099	1
Mo-molybdopterin cofactor biosynthesis	GO:0006777	-0.0181818	-0.0346124	-0.000629317	0.578069	1
Mo-molybdopterin cofactor metabolism	GO:0019720	-0.0181818	-0.0346124	-0.000629317	0.578069	1
regulation of cyclic nucleotide metabolism	GO:0030799	-0.0181818	-0.0346142	-0.000629349	0.580406	1
regulation of nucleotide metabolism	GO:0006140	-0.0181818	-0.0346142	-0.000629349	0.580406	1
regulation of cyclic nucleotide biosynthesis	GO:0030802	-0.0181818	-0.0346142	-0.000629349	0.580406	1
G1-specific transcription in mitotic cell cycle	GO:0000114	-0.0181818	-0.0346142	-0.000629349	0.580406	1
response to arsenate	GO:0046685	-0.0181818	-0.0346142	-0.000629349	0.580406	1
I-kappaB phosphorylation	GO:0007252	-0.0181818	-0.0348693	-0.000633987	0.581504	1
negative regulation of epidermal growth factor receptor activity	GO:0007175	-0.0181818	-0.0348693	-0.000633987	0.581504	1
protein lipidation	GO:0006497	-0.0181818	-0.0349507	-0.000635466	0.582525	1
lipoprotein biosynthesis	GO:0042158	-0.0181818	-0.0349507	-0.000635466	0.582525	1
terpene biosynthesis	GO:0046246	-0.0181818	-0.0350984	-0.000638152	0.585098	1
polyisoprenoid biosynthesis	GO:0009241	-0.0181818	-0.0350984	-0.000638152	0.585098	1
terpenoid biosynthesis	GO:0016114	-0.0181818	-0.0350984	-0.000638152	0.585098	1
tetraterpenoid biosynthesis	GO:0016109	-0.0181818	-0.0350984	-0.000638152	0.585098	1
carotenoid biosynthesis	GO:0016117	-0.0181818	-0.0350984	-0.000638152	0.585098	1
retinal metabolism	GO:0042574	-0.0181818	-0.0353214	-0.000642207	0.585703	1
L-ornithine transport	GO:0015822	-0.0181818	-0.0353567	-0.00064285	0.586688	1
mitochondrial ornithine transport	GO:0000066	-0.0181818	-0.0353567	-0.00064285	0.586688	1
aspartyl-tRNA aminoacylation	GO:0006422	-0.0181818	-0.0354807	-0.000645104	0.587217	1
somatic muscle development	GO:0007525	-0.0181818	-0.0357053	-0.000649187	0.588385	1
positive regulation of cell migration	GO:0030335	-0.0181818	-0.0357053	-0.000649187	0.588385	1
regulation of lymphocyte proliferation	GO:0050670	-0.0181818	-0.0362152	-0.000658459	0.589319	1
catecholamine biosynthesis	GO:0042423	-0.0181818	-0.0365203	-0.000664006	0.590049	1
pyrimidine base metabolism	GO:0006206	-0.0181818	-0.0369313	-0.000671478	0.590852	1
regulation of vasoconstriction	GO:0019229	-0.0181818	-0.0369481	-0.000671784	0.591315	1
cytokine biosynthesis	GO:0042089	-0.0128788	-0.0527834	-0.000679786	0.591891	1
cytokine metabolism	GO:0042107	-0.0128788	-0.0527834	-0.000679786	0.591891	1
O-glycan processing	GO:0016266	-0.0181818	-0.037934	-0.000689709	0.594266	1
regulation of virion penetration	GO:0046596	-0.0181818	-0.037934	-0.000689709	0.594266	1
virion penetration	GO:0019063	-0.0181818	-0.037934	-0.000689709	0.594266	1
virion transport	GO:0046794	-0.0128788	-0.0550653	-0.000709175	0.59555	1
peptide antigen transport	GO:0046968	-0.0128788	-0.0550653	-0.000709175	0.59555	1
cell-cell recognition	GO:0009988	-0.0128788	-0.0550653	-0.000709175	0.59555	1
enhancement of virulence	GO:0046800	-0.0128788	-0.0550653	-0.000709175	0.59555	1
intracellular virion transport	GO:0046795	-0.0128788	-0.0550653	-0.000709175	0.59555	1
septin ring assembly	GO:0000921	-0.0181818	-0.0401899	-0.000730725	0.596893	1
antibiotic metabolism	GO:0016999	-0.0181818	-0.0414844	-0.000754262	0.598805	1
antibiotic biosynthesis	GO:0017000	-0.0181818	-0.0414844	-0.000754262	0.598805	1
electron transport	GO:0006118	-0.0181818	-0.0421982	-0.000767239	0.599874	1
DNA topological change	GO:0006265	-0.0181818	-0.043058	-0.000782873	0.601495	1
antigen presentation	GO:0019882	-0.0181818	-0.0433937	-0.000788977	0.602315	1
chromatin assembly or disassembly	GO:0006333	-0.0181818	-0.0437269	-0.000795034	0.602969	1
vitamin transport	GO:0051180	-0.0181818	-0.0442594	-0.000804716	0.60373	1
positive regulation of endocytosis	GO:0045807	-0.0181818	-0.0452811	-0.000823294	0.604853	1
fucose metabolism	GO:0006004	-0.0257576	-0.0328116	-0.000845148	0.605925	1
ammonium transport	GO:0015696	-0.0181818	-0.0475681	-0.000864874	0.607219	1
phosphate transport	GO:0006817	-0.0181818	-0.0475886	-0.000865248	0.607692	1
ceramide metabolism	GO:0006672	-0.0310606	-0.0285761	-0.00088759	0.608583	1
virion attachment	GO:0019062	-0.0257576	-0.0354734	-0.00091371	0.609355	1
response to xenobiotic stimulus	GO:0009410	0.00530303	-0.172457	-0.000914544	0.609483	1
xenobiotic metabolism	GO:0006805	0.00530303	-0.184991	-0.000981015	0.611914	1
oxidative phosphorylation	GO:0006119	-0.0439394	0.0223772	-0.000983239	0.611969	1
cofactor biosynthesis	GO:0051188	-0.0128788	-0.0787729	-0.0010145	0.613362	1
coenzyme biosynthesis	GO:0009108	-0.0128788	-0.0787729	-0.0010145	0.613362	1
glycosphingolipid metabolism	GO:0006687	-0.0128788	-0.0821511	-0.00105801	0.614957	1
response to hypoxia	GO:0001666	-0.0204545	-0.054277	-0.00111021	0.616817	1
regulation of transcription from Pol III promoter	GO:0006359	-0.0310606	-0.0361824	-0.00112385	0.617576	1
regulation of cell differentiation	GO:0045595	0.0136364	-0.0882109	-0.00120288	0.619993	1
regulation of global transcription from Pol II promoter	GO:0006358	-0.0310606	-0.0404177	-0.0012554	0.622052	1
mitochondrial electron transport\, NADH to ubiquinone	GO:0006120	-0.0257576	0.0535184	-0.0013785	0.626032	1
purine nucleoside triphosphate metabolism	GO:0009144	-0.0310606	-0.0451018	-0.00140089	0.626882	1
purine ribonucleoside triphosphate metabolism	GO:0009205	-0.0310606	-0.0451018	-0.00140089	0.626882	1
ribonucleoside triphosphate metabolism	GO:0009199	-0.0310606	-0.0451018	-0.00140089	0.626882	1
T-cell selection	GO:0045058	-0.0310606	-0.0494534	-0.00153605	0.631123	1
purine ribonucleoside triphosphate biosynthesis	GO:0009206	-0.0310606	-0.0526593	-0.00163563	0.634448	1
ribonucleoside triphosphate biosynthesis	GO:0009201	-0.0310606	-0.0526593	-0.00163563	0.634448	1
purine nucleoside triphosphate biosynthesis	GO:0009145	-0.0310606	-0.0526593	-0.00163563	0.634448	1
protein-cofactor linkage	GO:0018065	-0.0310606	-0.0535419	-0.00166304	0.635762	1
protein-lipoylation	GO:0009249	-0.0310606	-0.0535419	-0.00166304	0.635762	1
cell fate commitment	GO:0045165	0.0212121	-0.0784674	-0.00166446	0.635789	1
negative regulation of signal transduction	GO:0009968	-0.0643939	-0.0259133	-0.00166866	0.635957	1
regulation of catabolism	GO:0009894	-0.0363636	-0.0475695	-0.0017298	0.638395	1
carboxylic acid biosynthesis	GO:0046394	-0.0204545	-0.0857531	-0.00175404	0.639247	1
organic acid biosynthesis	GO:0016053	-0.0204545	-0.0857531	-0.00175404	0.639247	1
muscle cell differentiation	GO:0042692	-0.0257576	-0.068547	-0.0017656	0.639508	1
icosanoid biosynthesis	GO:0046456	-0.0363636	-0.0488531	-0.00177648	0.64036	1
regulation of epidermal growth factor receptor activity	GO:0007176	-0.0363636	-0.0490316	-0.00178297	0.641041	1
antibacterial humoral response	GO:0019731	-0.0310606	-0.0575552	-0.0017877	0.641344	1
embryonic development (sensu Mammalia)	GO:0001701	-0.0363636	-0.049838	-0.00181229	0.64294	1
embryonic development (sensu Vertebrata)	GO:0043009	-0.0363636	-0.049838	-0.00181229	0.64294	1
protein kinase C activation	GO:0007205	-0.0363636	-0.050188	-0.00182502	0.643641	1
acute-phase response	GO:0006953	-0.0363636	-0.050332	-0.00183025	0.64443	1
detection of pest\, pathogen or parasite	GO:0009596	-0.0363636	-0.0505659	-0.00183876	0.64515	1
protein amino acid alkylation	GO:0008213	-0.0310606	-0.0594218	-0.00184568	0.645687	1
protein amino acid methylation	GO:0006479	-0.0310606	-0.0594218	-0.00184568	0.645687	1
triacylglycerol metabolism	GO:0006641	-0.0363636	-0.050811	-0.00184767	0.64609	1
response to pathogen	GO:0042828	-0.0310606	-0.0596627	-0.00185316	0.646325	1
regulation of immune response	GO:0050776	-0.0363636	-0.0510579	-0.00185665	0.64706	1
visual perception	GO:0007601	-0.0204545	-0.0907946	-0.00185716	0.647081	1
regulation of balance	GO:0050885	-0.0204545	-0.0907946	-0.00185716	0.647081	1
equilibrioception	GO:0050957	-0.0204545	-0.0907946	-0.00185716	0.647081	1
musculoskeletal movement	GO:0050881	-0.0204545	-0.0907946	-0.00185716	0.647081	1
sensory perception of light	GO:0050953	-0.0204545	-0.0907946	-0.00185716	0.647081	1
tRNA splicing	GO:0006388	-0.0363636	-0.0511948	-0.00186163	0.647846	1
RNA splicing\, via endonucleolytic cleavage and ligation	GO:0000394	-0.0363636	-0.0511948	-0.00186163	0.647846	1
response to metal ion	GO:0010038	-0.0310606	-0.0599559	-0.00186227	0.647885	1
adenylate cyclase activation	GO:0007190	-0.0310606	-0.0604266	-0.00187689	0.648687	1
positive regulation of adenylate cyclase activity	GO:0045762	-0.0310606	-0.0604266	-0.00187689	0.648687	1
positive regulation of growth	GO:0045927	-0.0363636	-0.0516262	-0.00187731	0.649017	1
mesoderm morphogenesis	GO:0048332	-0.0363636	-0.0516816	-0.00187933	0.650124	1
mesoderm formation	GO:0001707	-0.0363636	-0.0516816	-0.00187933	0.650124	1
formation of primary germ layer	GO:0001704	-0.0363636	-0.0516816	-0.00187933	0.650124	1
regulation of proteolysis and peptidolysis	GO:0030162	-0.0363636	-0.0517314	-0.00188114	0.650467	1
glycolipid biosynthesis	GO:0009247	-0.0310606	-0.0614736	-0.00190941	0.652601	1
glucosamine metabolism	GO:0006041	-0.0363636	-0.0525183	-0.00190976	0.652918	1
regulation of survival gene product activity	GO:0045884	-0.0151515	-0.126154	-0.00191142	0.652946	1
negative regulation of survival gene product activity	GO:0008634	-0.0151515	-0.126154	-0.00191142	0.652946	1
regulation of DNA repair	GO:0006282	-0.0363636	-0.0528296	-0.00192108	0.65365	1
ATP-dependent proteolysis	GO:0006510	-0.0363636	-0.0528556	-0.00192202	0.654065	1
glycosylceramide metabolism	GO:0006677	-0.0363636	-0.0530353	-0.00192856	0.654567	1
male meiosis	GO:0007140	-0.0257576	-0.0748926	-0.00192905	0.654583	1
mannose biosynthesis	GO:0019307	-0.0363636	-0.0532802	-0.00193746	0.655228	1
retrograde protein transport\, ER to cytosol	GO:0030970	-0.0363636	-0.053598	-0.00194902	0.656124	1
establishment of protein localization	GO:0045184	-0.0363636	-0.053598	-0.00194902	0.656124	1
double-strand break repair via nonhomologous end-joining	GO:0006303	-0.0363636	-0.0537017	-0.00195279	0.656861	1
non-recombinational repair	GO:0000726	-0.0363636	-0.0537017	-0.00195279	0.656861	1
response to organic substance	GO:0010033	-0.0257576	-0.0768893	-0.00198048	0.658335	1
protein stabilization	GO:0050821	-0.0363636	-0.0547602	-0.00199128	0.659448	1
glycogen catabolism	GO:0005980	-0.0363636	-0.054852	-0.00199462	0.660174	1
positive regulation of interleukin-2 biosynthesis	GO:0045086	-0.0363636	-0.0549179	-0.00199701	0.660626	1
nitrogen metabolism	GO:0006807	-0.0363636	-0.0549386	-0.00199777	0.660977	1
regulation of phosphate metabolism	GO:0019220	-0.0363636	-0.0549712	-0.00199895	0.661774	1
regulation of phosphorylation	GO:0042325	-0.0363636	-0.0549712	-0.00199895	0.661774	1
regulation of T-cell proliferation	GO:0042129	-0.0363636	-0.0551631	-0.00200593	0.66219	1
defense response to fungi	GO:0050832	-0.0363636	-0.0552538	-0.00200923	0.662641	1
pathogenesis	GO:0009405	-0.0363636	-0.0552836	-0.00201031	0.662985	1
transition metal ion transport	GO:0000041	-0.0363636	-0.0566234	-0.00205903	0.665908	1
glycoprotein catabolism	GO:0006516	-0.0363636	-0.0573412	-0.00208514	0.666757	1
regulation of transcription from Pol I promoter	GO:0006356	-0.0363636	-0.0575173	-0.00209154	0.667174	1
antibacterial humoral response (sensu Vertebrata)	GO:0019733	-0.0310606	-0.0683207	-0.00212208	0.66812	1
isoleucyl-tRNA aminoacylation	GO:0006428	-0.0363636	-0.0587337	-0.00213577	0.668837	1
neutral amino acid transport	GO:0015804	-0.0363636	-0.0587674	-0.002137	0.669177	1
purine nucleoside monophosphate biosynthesis	GO:0009127	-0.0363636	-0.0591749	-0.00215181	0.670853	1
purine nucleoside monophosphate metabolism	GO:0009126	-0.0363636	-0.0591749	-0.00215181	0.670853	1
purine ribonucleoside monophosphate biosynthesis	GO:0009168	-0.0363636	-0.0591749	-0.00215181	0.670853	1
purine ribonucleoside monophosphate metabolism	GO:0009167	-0.0363636	-0.0591749	-0.00215181	0.670853	1
main pathways of carbohydrate metabolism	GO:0006092	0.0340909	-0.0632099	-0.00215488	0.670967	1
protein polyubiquitination	GO:0000209	-0.0310606	-0.0697173	-0.00216546	0.671287	1
lipid modification	GO:0030258	-0.0363636	-0.0596385	-0.00216867	0.671726	1
chitin catabolism	GO:0006032	-0.0363636	-0.0598894	-0.0021778	0.672258	1
mRNA catabolism\, nonsense-mediated decay	GO:0000184	-0.0363636	-0.0599309	-0.00217931	0.672611	1
phosphatidic acid metabolism	GO:0046473	-0.0363636	-0.0599348	-0.00217945	0.673283	1
phosphatidic acid biosynthesis	GO:0006654	-0.0363636	-0.0599348	-0.00217945	0.673283	1
serine family amino acid biosynthesis	GO:0009070	-0.0363636	-0.0599813	-0.00218114	0.673641	1
retrograde transport\, Golgi to ER	GO:0006890	-0.0310606	-0.0703991	-0.00218664	0.674016	1
glutathione biosynthesis	GO:0006750	-0.0363636	-0.060229	-0.00219014	0.674406	1
indolalkylamine metabolism	GO:0006586	-0.0363636	-0.0606565	-0.00220569	0.675881	1
indole derivative metabolism	GO:0042434	-0.0363636	-0.0606565	-0.00220569	0.675881	1
indole and derivative metabolism	GO:0042430	-0.0363636	-0.0606565	-0.00220569	0.675881	1
osteoclast differentiation	GO:0030316	-0.0363636	-0.0607037	-0.00220741	0.676219	1
glycolipid metabolism	GO:0006664	-0.0310606	-0.0713151	-0.00221509	0.676383	1
glycine metabolism	GO:0006544	-0.0363636	-0.061284	-0.00222851	0.677795	1
cofactor transport	GO:0051181	-0.0363636	-0.0613462	-0.00223077	0.678232	1
negative regulation of monocyte differentiation	GO:0045656	-0.0363636	-0.0614726	-0.00223537	0.678644	1
actin filament severing	GO:0051014	-0.0310606	-0.0725307	-0.00225285	0.679068	1
glutamine family amino acid biosynthesis	GO:0009084	-0.0363636	-0.0623689	-0.00226796	0.679705	1
gluconeogenesis	GO:0006094	-0.0363636	-0.0627301	-0.00228109	0.680281	1
cysteine metabolism	GO:0006534	-0.0363636	-0.0634701	-0.002308	0.681958	1
peptide cross-linking	GO:0018149	-0.0363636	-0.0639916	-0.00232697	0.682649	1
acetyl-CoA metabolism	GO:0006084	-0.0363636	-0.0642022	-0.00233462	0.68312	1
morphogenesis of an epithelium	GO:0002009	-0.0363636	-0.0645331	-0.00234666	0.683937	1
negative regulation of hormone secretion	GO:0046888	-0.0363636	-0.0646934	-0.00235249	0.684647	1
negative regulation of secretion	GO:0051048	-0.0363636	-0.0646934	-0.00235249	0.684647	1
branched chain family amino acid biosynthesis	GO:0009082	-0.0363636	-0.0647168	-0.00235334	0.685005	1
pattern specification	GO:0007389	-0.0363636	-0.064877	-0.00235916	0.685431	1
ATP synthesis coupled electron transport (sensu Eukaryota)	GO:0042775	-0.0621212	-0.038027	-0.00236229	0.685522	1
memory	GO:0007613	-0.0363636	-0.0650931	-0.00236702	0.685916	1
negative regulation of myeloid blood cell differentiation	GO:0045638	-0.0363636	-0.0661386	-0.00240504	0.68687	1
female gonad development	GO:0008585	-0.0363636	-0.0667834	-0.00242849	0.68863	1
female sex differentiation	GO:0046660	-0.0363636	-0.0667834	-0.00242849	0.68863	1
development of primary female sexual characteristics	GO:0046545	-0.0363636	-0.0667834	-0.00242849	0.68863	1
positive regulation of gene-specific transcription	GO:0043193	-0.0363636	-0.0670594	-0.00243852	0.689862	1
biotin metabolism	GO:0006768	-0.0363636	-0.0673817	-0.00245024	0.690432	1
cell homeostasis	GO:0019725	-0.0363636	-0.0675068	-0.00245479	0.690885	1
meiotic spindle assembly	GO:0000212	-0.0363636	-0.0677253	-0.00246274	0.691356	1
lymph gland development	GO:0007515	-0.0363636	-0.0678877	-0.00246864	0.691747	1
insulin secretion	GO:0030073	-0.0439394	-0.0563163	-0.0024745	0.691862	1
homeostasis	GO:0042592	-0.0363636	-0.0686426	-0.00249609	0.692538	1
detection of biotic stimulus	GO:0009595	-0.0363636	-0.0687066	-0.00249842	0.692899	1
mitochondrial electron transport\, ubiquinol to cytochrome c	GO:0006122	-0.0363636	-0.068744	-0.00249978	0.693269	1
deoxyribonucleoside diphosphate metabolism	GO:0009186	-0.0310606	-0.0808517	-0.0025113	0.693466	1
positive regulation of fatty acid oxidation	GO:0046321	-0.0363636	-0.0702438	-0.00255432	0.695694	1
regulation of fatty acid oxidation	GO:0046320	-0.0363636	-0.0702438	-0.00255432	0.695694	1
regulation of fatty acid metabolism	GO:0019217	-0.0363636	-0.0702438	-0.00255432	0.695694	1
positive regulation of fatty acid metabolism	GO:0045923	-0.0363636	-0.0702438	-0.00255432	0.695694	1
nucleoside diphosphate metabolism	GO:0009132	-0.0363636	-0.0715697	-0.00260254	0.696753	1
L-serine biosynthesis	GO:0006564	-0.0363636	-0.0717307	-0.00260839	0.697168	1
negative regulation of cytokine production	GO:0001818	-0.0363636	-0.0718559	-0.00261294	0.698168	1
negative regulation of cytokine biosynthesis	GO:0042036	-0.0363636	-0.0718559	-0.00261294	0.698168	1
osmoregulation	GO:0018987	-0.0363636	-0.0732554	-0.00266383	0.699666	1
mannose metabolism	GO:0006013	-0.0363636	-0.0735494	-0.00267452	0.700176	1
protein-ER retention	GO:0006621	-0.0363636	-0.0739408	-0.00268876	0.700721	1
hormone secretion	GO:0046879	-0.0257576	-0.10489	-0.00270171	0.701054	1
amino sugar metabolism	GO:0006040	-0.0363636	-0.0743257	-0.00270275	0.701385	1
multidrug transport	GO:0006855	-0.0363636	-0.0744101	-0.00270582	0.70178	1
asparaginyl-tRNA aminoacylation	GO:0006421	-0.0363636	-0.0750592	-0.00272942	0.70251	1
DNA alkylation	GO:0006305	-0.0363636	-0.0752265	-0.00273551	0.703262	1
DNA methylation	GO:0006306	-0.0363636	-0.0752265	-0.00273551	0.703262	1
positive regulation of immune response	GO:0050778	-0.0363636	-0.0759516	-0.00276188	0.704288	1
positive regulation of innate immune response	GO:0045089	-0.0363636	-0.0759516	-0.00276188	0.704288	1
regulation of myeloid blood cell differentiation	GO:0045637	-0.0363636	-0.0765135	-0.00278231	0.705937	1
cell growth	GO:0016049	0.0507576	-0.0554058	-0.00281227	0.707264	1
regulation of cell size	GO:0008361	0.0507576	-0.0554058	-0.00281227	0.707264	1
antigen processing	GO:0030333	-0.0363636	-0.0774825	-0.00281754	0.707656	1
protein-nucleus import\, translocation	GO:0000060	-0.0363636	-0.0782645	-0.00284598	0.708597	1
cholesterol absorption	GO:0030299	-0.0363636	-0.0787695	-0.00286434	0.709293	1
fatty acid beta-oxidation	GO:0006635	-0.0363636	-0.0789992	-0.0028727	0.709842	1
copper ion transport	GO:0006825	-0.0363636	-0.0794316	-0.00288842	0.710471	1
peptidyl-serine phosphorylation	GO:0018105	-0.0363636	-0.0802695	-0.00291889	0.712007	1
peptidyl-serine modification	GO:0018209	-0.0363636	-0.0802695	-0.00291889	0.712007	1
defense response to pathogen	GO:0042829	-0.0310606	-0.0948472	-0.00294601	0.712446	1
hexose catabolism	GO:0019320	-0.0363636	-0.0823858	-0.00299585	0.713566	1
mRNA modification	GO:0016556	-0.0363636	-0.0824756	-0.00299911	0.714632	1
mRNA editing	GO:0006381	-0.0363636	-0.0824756	-0.00299911	0.714632	1
RNA editing	GO:0016547	-0.0363636	-0.0824756	-0.00299911	0.714632	1
tyrosine metabolism	GO:0006570	-0.0363636	-0.0826046	-0.00300381	0.715106	1
fatty acid alpha-oxidation	GO:0001561	-0.0363636	-0.083728	-0.00304465	0.716058	1
translational elongation	GO:0006414	-0.0363636	-0.0837757	-0.00304639	0.716435	1
pyrimidine ribonucleoside metabolism	GO:0046131	-0.0363636	-0.0842505	-0.00306365	0.717073	1
histidine catabolism	GO:0006548	-0.0257576	-0.119329	-0.00307364	0.717302	1
histidine family amino acid catabolism	GO:0009077	-0.0257576	-0.119329	-0.00307364	0.717302	1
regulation of myogenesis	GO:0016202	-0.0492424	-0.0654014	-0.00322052	0.719743	1
regulation of blood coagulation	GO:0030193	-0.0363636	-0.0885851	-0.00322128	0.720468	1
negative regulation of blood coagulation	GO:0030195	-0.0363636	-0.0885851	-0.00322128	0.720468	1
chondroitin sulfate proteoglycan biosynthesis/, polysaccharide chain biosynthesis	GO:0050653	-0.0439394	-0.0739485	-0.00324925	0.720849	1
drug transport	GO:0015893	-0.0257576	-0.126687	-0.00326316	0.721054	1
positive regulation of transcription factor-nucleus import	GO:0042993	-0.0363636	-0.0908749	-0.00330454	0.723292	1
positive regulation of protein-nucleus import	GO:0042307	-0.0363636	-0.0908749	-0.00330454	0.723292	1
positive regulation of nucleocytoplasmic transport	GO:0046824	-0.0363636	-0.0908749	-0.00330454	0.723292	1
positive regulation of NF-kappaB-nucleus import	GO:0042346	-0.0363636	-0.0908749	-0.00330454	0.723292	1
release of cytoplasmic sequestered NF-kappaB	GO:0008588	-0.0363636	-0.0908749	-0.00330454	0.723292	1
response to toxin	GO:0009636	-0.0363636	-0.092565	-0.003366	0.724623	1
protein amino acid dephosphorylation	GO:0006470	-0.025	-0.140282	-0.00350704	0.72668	1
viral transmission	GO:0019089	-0.0386364	-0.0924353	-0.00357137	0.727734	1
aromatic amino acid family metabolism	GO:0009072	-0.0363636	-0.101662	-0.00369681	0.730383	1
amine catabolism	GO:0009310	0.115152	-0.0329343	-0.00379243	0.732177	1
induction of positive chemotaxis	GO:0050930	0.0628788	-0.0622101	-0.0039117	0.734056	1
positive regulation of positive chemotaxis	GO:0050927	0.0628788	-0.0622101	-0.0039117	0.734056	1
regulation of positive chemotaxis	GO:0050926	0.0628788	-0.0622101	-0.0039117	0.734056	1
positive chemotaxis	GO:0050918	0.0628788	-0.0622101	-0.0039117	0.734056	1
regulation of endocytosis	GO:0030100	-0.0492424	-0.0810025	-0.00398876	0.735484	1
amino acid catabolism	GO:0009063	0.120455	-0.0333213	-0.0040137	0.735947	1
respiratory gaseous exchange	GO:0007585	-0.0545455	-0.0746058	-0.00406941	0.737446	1
pigment biosynthesis	GO:0046148	-0.0545455	-0.075526	-0.0041196	0.738606	1
T-cell proliferation	GO:0042098	-0.0545455	-0.0761538	-0.00415384	0.739971	1
succinyl-CoA metabolism	GO:0006104	-0.0492424	-0.0850642	-0.00418877	0.740518	1
nucleotide-sugar transport	GO:0015780	-0.0492424	-0.0852645	-0.00419863	0.740764	1
male gonad development	GO:0008584	-0.0545455	-0.0770331	-0.00420181	0.741323	1
development of primary male sexual characteristics	GO:0046546	-0.0545455	-0.0770331	-0.00420181	0.741323	1
snRNA transcription	GO:0009301	-0.0492424	-0.0855873	-0.00421453	0.741584	1
ovarian follicle development	GO:0001541	-0.0545455	-0.0794199	-0.004332	0.746143	1
follicle-stimulating hormone secretion	GO:0046884	-0.0545455	-0.0794199	-0.004332	0.746143	1
negative regulation of follicle-stimulating hormone secretion	GO:0046882	-0.0545455	-0.0794199	-0.004332	0.746143	1
menstrual cycle	GO:0042698	-0.0545455	-0.0794199	-0.004332	0.746143	1
regulation of follicle-stimulating hormone secretion	GO:0046880	-0.0545455	-0.0794199	-0.004332	0.746143	1
water homeostasis	GO:0030104	-0.0492424	-0.0881107	-0.00433878	0.746268	1
post-chaperonin tubulin folding pathway	GO:0007023	-0.0545455	-0.0799083	-0.00435863	0.746839	1
galactose metabolism	GO:0006012	-0.0545455	-0.0802251	-0.00437591	0.747272	1
nucleoside transport	GO:0015858	-0.0545455	-0.0803043	-0.00438023	0.74755	1
carbon utilization by fixation of carbon dioxide	GO:0015977	-0.0492424	-0.0891576	-0.00439034	0.74769	1
carbon utilization	GO:0015976	-0.0492424	-0.0891576	-0.00439034	0.74769	1
biogenic amine metabolism	GO:0006576	-0.0492424	-0.089465	-0.00440547	0.747924	1
S phase of mitotic cell cycle	GO:0000084	-0.0545455	-0.0809726	-0.00441669	0.748262	1
pentose metabolism	GO:0019321	-0.0545455	-0.0810709	-0.00442205	0.748579	1
ganglioside metabolism	GO:0001573	-0.0492424	-0.0899762	-0.00443065	0.748908	1
cholesterol metabolism	GO:0008203	-0.0462121	-0.0963787	-0.00445386	0.749252	1
oligosaccharide biosynthesis	GO:0009312	-0.0545455	-0.0824133	-0.00449527	0.750058	1
protein-nucleus export	GO:0006611	-0.0545455	-0.0824203	-0.00449566	0.750219	1
fructose 6-phosphate metabolism	GO:0006002	-0.0545455	-0.0827249	-0.00451227	0.750741	1
pigmentation	GO:0048066	-0.0545455	-0.0836782	-0.00456427	0.751675	1
amyloid precursor protein catabolism	GO:0042987	-0.0545455	-0.0854331	-0.00465999	0.754373	1
fertilization (sensu Metazoa)	GO:0007338	0.0340909	-0.136778	-0.00466287	0.754448	1
tyrosyl-tRNA aminoacylation	GO:0006437	-0.0545455	-0.0856929	-0.00467416	0.754817	1
cholesterol transport	GO:0030301	-0.0545455	-0.0859614	-0.00468881	0.755431	1
sterol transport	GO:0015918	-0.0545455	-0.0859614	-0.00468881	0.755431	1
odontogenesis	GO:0042476	-0.0545455	-0.0865549	-0.00472118	0.756279	1
pigment metabolism	GO:0042440	-0.0545455	-0.0876661	-0.00478179	0.757537	1
regulation of mRNA processing	GO:0050684	-0.0545455	-0.0878014	-0.00478916	0.758107	1
cyclin catabolism	GO:0008054	-0.0545455	-0.0883051	-0.00481664	0.758974	1
peptidoglycan metabolism	GO:0000270	-0.0492424	-0.0978841	-0.00482005	0.759158	1
aromatic compound biosynthesis	GO:0019438	-0.0545455	-0.0891941	-0.00486513	0.760484	1
ribonucleoside monophosphate biosynthesis	GO:0009156	-0.0545455	-0.0896142	-0.00488805	0.761213	1
ribonucleoside monophosphate metabolism	GO:0009161	-0.0545455	-0.0896142	-0.00488805	0.761213	1
very-long-chain fatty acid metabolism	GO:0000038	-0.0545455	-0.0897872	-0.00489748	0.761513	1
regulation of endothelial cell differentiation	GO:0045601	-0.0545455	-0.0897934	-0.00489782	0.761735	1
regulation of cytokine production	GO:0001817	-0.0545455	-0.0900026	-0.00490923	0.762404	1
deoxyribonucleoside diphosphate biosynthesis	GO:0009189	-0.0545455	-0.0900134	-0.00490982	0.762846	1
nucleoside diphosphate biosynthesis	GO:0009133	-0.0545455	-0.0900134	-0.00490982	0.762846	1
myoblast fusion	GO:0007520	-0.0545455	-0.0905747	-0.00494044	0.763734	1
creatine metabolism	GO:0006600	-0.0492424	-0.101216	-0.00498411	0.764774	1
creatine biosynthesis	GO:0006601	-0.0492424	-0.101216	-0.00498411	0.764774	1
phosphagen biosynthesis	GO:0042396	-0.0492424	-0.101216	-0.00498411	0.764774	1
phosphagen metabolism	GO:0006599	-0.0492424	-0.101216	-0.00498411	0.764774	1
platelet activation	GO:0030168	-0.0545455	-0.0915768	-0.0049951	0.765101	1
regulation of translational termination	GO:0006449	-0.0545455	-0.091779	-0.00500613	0.765463	1
pteridine and derivative metabolism	GO:0042558	-0.0492424	-0.102751	-0.00505969	0.766341	1
pteridine and derivative biosynthesis	GO:0042559	-0.0492424	-0.102751	-0.00505969	0.766341	1
positive regulation of transport	GO:0051050	-0.0545455	-0.0931011	-0.00507824	0.76673	1
gonad development	GO:0008406	-0.0545455	-0.0932197	-0.00508471	0.767261	1
development of primary sexual characteristics	GO:0045137	-0.0545455	-0.0932197	-0.00508471	0.767261	1
regulation of natural killer cell activity	GO:0045845	-0.0545455	-0.0938464	-0.00511889	0.768025	1
negative regulation of natural killer cell activity	GO:0030102	-0.0545455	-0.0938464	-0.00511889	0.768025	1
protein amino acid acetylation	GO:0006473	-0.0545455	-0.0942219	-0.00513937	0.768448	1
protein secretion	GO:0009306	-0.0545455	-0.0946398	-0.00516217	0.769023	1
response to nutrients	GO:0007584	-0.0545455	-0.0947061	-0.00516579	0.76936	1
deoxyribonucleotide metabolism	GO:0009262	-0.0545455	-0.0954283	-0.00520518	0.769931	1
centromere and kinetochore complex maturation	GO:0000069	-0.0545455	-0.0954911	-0.0052086	0.770192	1
peptide hormone secretion	GO:0030072	-0.0492424	-0.106193	-0.00522919	0.770492	1
carbohydrate catabolism	GO:0016052	-0.0545455	-0.0962716	-0.00525118	0.771224	1
glutamine biosynthesis	GO:0006542	-0.0545455	-0.0963723	-0.00525667	0.771567	1
prostanoid biosynthesis	GO:0046457	-0.0545455	-0.0965768	-0.00526783	0.772217	1
prostaglandin biosynthesis	GO:0001516	-0.0545455	-0.0965768	-0.00526783	0.772217	1
glycolysis	GO:0006096	-0.0545455	-0.0971837	-0.00530093	0.773046	1
NF-kappaB-nucleus import	GO:0042348	-0.0545455	-0.0972595	-0.00530506	0.773552	1
regulation of NF-kappaB-nucleus import	GO:0042345	-0.0545455	-0.0972595	-0.00530506	0.773552	1
fructose 2\,6-bisphosphate metabolism	GO:0006003	-0.0545455	-0.0979719	-0.00534392	0.774287	1
transcription factor-nucleus import	GO:0042991	-0.0545455	-0.0986299	-0.00537981	0.775261	1
regulation of protein-nucleus import	GO:0042306	-0.0545455	-0.0986299	-0.00537981	0.775261	1
regulation of transcription factor-nucleus import	GO:0042990	-0.0545455	-0.0986299	-0.00537981	0.775261	1
glycosaminoglycan catabolism	GO:0006027	-0.0545455	-0.0988599	-0.00539236	0.77587	1
aminoglycan catabolism	GO:0006026	-0.0545455	-0.0988599	-0.00539236	0.77587	1
pyridoxine metabolism	GO:0008614	-0.0545455	-0.0993779	-0.00542061	0.777082	1
pyridoxine biosynthesis	GO:0008615	-0.0545455	-0.0993779	-0.00542061	0.777082	1
vitamin B6 biosynthesis	GO:0042819	-0.0545455	-0.0993779	-0.00542061	0.777082	1
vitamin B6 metabolism	GO:0042816	-0.0545455	-0.0993779	-0.00542061	0.777082	1
heme metabolism	GO:0042168	-0.0545455	-0.0995702	-0.0054311	0.777487	1
Notch signaling pathway	GO:0007219	-0.0439394	-0.124631	-0.00547621	0.778176	1
growth hormone secretion	GO:0030252	-0.0545455	-0.101218	-0.00552099	0.778824	1
amine biosynthesis	GO:0009309	-0.0545455	-0.101514	-0.00553712	0.779271	1
vitamin biosynthesis	GO:0009110	-0.0545455	-0.104918	-0.0057228	0.782315	1
T-cell activation	GO:0042110	-0.0515152	-0.11151	-0.00574446	0.782505	1
adipocyte differentiation	GO:0045444	-0.0621212	-0.0928651	-0.00576889	0.782741	1
NAD biosynthesis	GO:0009435	-0.0545455	-0.105856	-0.00577396	0.783045	1
NAD metabolism	GO:0019674	-0.0545455	-0.105856	-0.00577396	0.783045	1
epithelial cell differentiation	GO:0030855	-0.0545455	-0.106682	-0.00581902	0.783949	1
RNA elongation from Pol II promoter	GO:0006368	-0.0545455	-0.106783	-0.00582454	0.784315	1
regulation of retroviral genome replication	GO:0045091	-0.0545455	-0.106806	-0.00582576	0.784545	1
folic acid and derivative biosynthesis	GO:0009396	-0.0545455	-0.107153	-0.00584469	0.784809	1
regulation of cell shape	GO:0008360	-0.0492424	-0.120259	-0.00592182	0.786234	1
UDP-glucose metabolism	GO:0006011	-0.0545455	-0.11141	-0.00607691	0.7879	1
regulation of secretion	GO:0051046	-0.0545455	-0.113436	-0.00618744	0.789234	1
response to extracellular stimulus	GO:0009991	-0.0545455	-0.113496	-0.0061907	0.78947	1
group transfer coenzyme metabolism	GO:0006752	-0.0545455	-0.114628	-0.00625245	0.790522	1
coenzyme metabolism	GO:0006732	-0.0439394	-0.143002	-0.0062834	0.790986	1
negative regulation of proteolysis and peptidolysis	GO:0045861	-0.0545455	-0.115935	-0.00632371	0.791385	1
nucleoside monophosphate metabolism	GO:0009123	-0.0545455	-0.117271	-0.00639659	0.792628	1
nucleoside monophosphate biosynthesis	GO:0009124	-0.0545455	-0.117271	-0.00639659	0.792628	1
microtubule nucleation	GO:0007020	0.0219697	-0.291383	-0.00640161	0.792671	1
positive regulation of biosynthesis	GO:0009891	-0.0545455	-0.117429	-0.00640522	0.792852	1
alcohol catabolism	GO:0046164	-0.0545455	-0.117776	-0.00642415	0.793586	1
monosaccharide catabolism	GO:0046365	-0.0545455	-0.117776	-0.00642415	0.793586	1
JAK-STAT cascade	GO:0007259	-0.0621212	-0.104844	-0.00651306	0.794528	1
circulation	GO:0008015	0.0295455	-0.22722	-0.00671332	0.796368	1
glucose catabolism	GO:0006007	-0.0545455	-0.124249	-0.00677724	0.797194	1
natural killer cell activation	GO:0030101	-0.0545455	-0.12457	-0.0067947	0.797547	1
sterol metabolism	GO:0016125	-0.0356061	-0.191183	-0.00680727	0.797648	1
dephosphorylation	GO:0016311	-0.0431818	-0.158809	-0.00685767	0.798121	1
transcriptional preinitiation complex formation	GO:0051123	-0.0545455	-0.126014	-0.00687346	0.798721	1
regulation of transcriptional preinitiation complex formation	GO:0045898	-0.0545455	-0.126014	-0.00687346	0.798721	1
cGMP biosynthesis	GO:0006182	-0.0674242	-0.105049	-0.00708288	0.800783	1
cGMP metabolism	GO:0046068	-0.0674242	-0.105049	-0.00708288	0.800783	1
phosphoinositide-mediated signaling	GO:0048015	-0.0492424	-0.14443	-0.00711211	0.801075	1
glucose metabolism	GO:0006006	-0.0545455	-0.131226	-0.0071578	0.801723	1
oligosaccharide metabolism	GO:0009311	-0.0674242	-0.106199	-0.00716036	0.801761	1
inactivation of MAPK	GO:0000188	-0.0621212	-0.115824	-0.00719514	0.802033	1
regulation of hormone secretion	GO:0046883	-0.0545455	-0.133135	-0.00726193	0.803018	1
sphingoid metabolism	GO:0046519	-0.0674242	-0.107902	-0.00727519	0.803193	1
G-protein signaling\, coupled to IP3 second messenger (phospholipase C activating)	GO:0007200	-0.0492424	-0.150306	-0.00740145	0.804425	1
regulation of transforming growth factor beta receptor signaling pathway	GO:0017015	-0.0621212	-0.119958	-0.00745194	0.805005	1
glycogen biosynthesis	GO:0005978	-0.0727273	-0.103014	-0.00749194	0.80555	1
glucan biosynthesis	GO:0009250	-0.0727273	-0.103014	-0.00749194	0.80555	1
regulation of cell migration	GO:0030334	-0.0484848	-0.155284	-0.00752893	0.805793	1
regulation of S phase of mitotic cell cycle	GO:0007090	-0.0545455	-0.139948	-0.00763353	0.807576	1
regulation of mitotic cell cycle	GO:0007346	-0.0545455	-0.139948	-0.00763353	0.807576	1
tetrahydrobiopterin biosynthesis	GO:0006729	-0.0727273	-0.106813	-0.00776822	0.809262	1
tetrahydrobiopterin metabolism	GO:0046146	-0.0727273	-0.106813	-0.00776822	0.809262	1
protein-lysosome targeting	GO:0006622	-0.0727273	-0.107283	-0.00780242	0.809881	1
cell redox homeostasis	GO:0045454	-0.0727273	-0.107712	-0.00783363	0.810675	1
regulation of cell redox homeostasis	GO:0030503	-0.0727273	-0.107712	-0.00783363	0.810675	1
imprinting	GO:0006349	-0.0727273	-0.109005	-0.00792766	0.811736	1
energy pathways	GO:0006091	-0.0280303	-0.285407	-0.00800004	0.813317	1
regulation of RNA-nucleus export	GO:0046831	-0.0727273	-0.111404	-0.00810209	0.814871	1
complement activation\, alternative pathway	GO:0006957	-0.0545455	-0.148818	-0.00811733	0.815232	1
UV protection	GO:0009650	-0.0674242	-0.12152	-0.0081934	0.81616	1
lymphocyte chemotaxis	GO:0048247	-0.0727273	-0.113494	-0.00825409	0.816727	1
heme biosynthesis	GO:0006783	-0.0727273	-0.11412	-0.00829961	0.81727	1
disassembly of cell structures	GO:0006921	-0.0727273	-0.116062	-0.00844089	0.819648	1
sterol biosynthesis	GO:0016126	-0.0484848	-0.17445	-0.00845819	0.820579	1
response to drug	GO:0042493	-0.0621212	-0.136576	-0.00848424	0.820783	1
bile acid catabolism	GO:0030573	-0.0568182	-0.150401	-0.00854551	0.821504	1
NADPH metabolism	GO:0006739	-0.0727273	-0.118043	-0.00858498	0.82222	1
negative regulation of cyclin dependent protein kinase activity	GO:0045736	-0.0727273	-0.118992	-0.00865393	0.823064	1
regulation of cytokine biosynthesis	GO:0042035	-0.0727273	-0.118995	-0.00865416	0.823156	1
positive regulation of DNA metabolism	GO:0051054	-0.0674242	-0.128642	-0.00867356	0.823431	1
fluid secretion	GO:0007589	-0.0727273	-0.119698	-0.00870533	0.823923	1
leucine metabolism	GO:0006551	-0.0727273	-0.119956	-0.00872404	0.824377	1
leucine catabolism	GO:0006552	-0.0727273	-0.119956	-0.00872404	0.824377	1
plasma membrane organization and biogenesis	GO:0007009	-0.0727273	-0.119979	-0.00872576	0.824565	1
positive regulation of protein biosynthesis	GO:0045727	-0.0727273	-0.120822	-0.00878706	0.825575	1
positive regulation of hormone secretion	GO:0046887	-0.0727273	-0.121336	-0.00882444	0.82624	1
positive regulation of follicle-stimulating hormone secretion	GO:0046881	-0.0727273	-0.121336	-0.00882444	0.82624	1
energy derivation by oxidation of organic compounds	GO:0015980	0.044697	-0.198143	-0.00885639	0.826495	1
male sex differentiation	GO:0046661	-0.0727273	-0.12321	-0.00896073	0.827641	1
phenylalanyl-tRNA aminoacylation	GO:0006432	-0.0727273	-0.123266	-0.00896476	0.827854	1
embryonic development (sensu Metazoa)	GO:0009792	-0.0674242	-0.132993	-0.00896697	0.827891	1
glycolipid catabolism	GO:0019377	-0.0727273	-0.124746	-0.00907242	0.828803	1
response to abiotic stimulus	GO:0009628	0.0219697	-0.420383	-0.00923568	0.830575	1
tetracycline transport	GO:0015904	-0.0727273	-0.127108	-0.00924422	0.830768	1
cell aging	GO:0007569	-0.0727273	-0.127328	-0.00926024	0.831039	1
fucose biosynthesis	GO:0042353	-0.0727273	-0.128039	-0.00931191	0.832256	1
GDP-L-fucose metabolism	GO:0046368	-0.0727273	-0.128039	-0.00931191	0.832256	1
de novo' GDP-L-fucose biosynthesis	GO:0042351	-0.0727273	-0.128039	-0.00931191	0.832256	1
GDP-L-fucose biosynthesis	GO:0042350	-0.0727273	-0.128039	-0.00931191	0.832256	1
L-fucose biosynthesis	GO:0006005	-0.0727273	-0.128039	-0.00931191	0.832256	1
regulation of heart rate	GO:0008016	-0.0621212	-0.153993	-0.00956625	0.834266	1
endoderm development	GO:0007492	-0.0727273	-0.131808	-0.00958606	0.834526	1
DNA damage response/, signal transduction resulting in induction of apoptosis	GO:0008630	-0.0727273	-0.133486	-0.00970806	0.835745	1
hormone catabolism	GO:0042447	-0.0727273	-0.134716	-0.00979755	0.836437	1
polysaccharide catabolism	GO:0000272	-0.0727273	-0.137741	-0.0100175	0.838279	1
peptidoglycan catabolism	GO:0009253	-0.0674242	-0.148907	-0.0100399	0.83838	1
fructose metabolism	GO:0006000	-0.0727273	-0.141192	-0.0102685	0.839907	1
viral genome replication	GO:0019079	-0.0674242	-0.152784	-0.0103013	0.840177	1
lipid metabolism	GO:0006629	0.0143939	-0.716646	-0.0103154	0.840281	1
alcohol biosynthesis	GO:0046165	-0.0727273	-0.143412	-0.01043	0.842776	1
monosaccharide biosynthesis	GO:0046364	-0.0727273	-0.143412	-0.01043	0.842776	1
hexose biosynthesis	GO:0019319	-0.0727273	-0.143412	-0.01043	0.842776	1
aspartate family amino acid biosynthesis	GO:0009067	-0.0727273	-0.143804	-0.0104585	0.843056	1
sphingolipid metabolism	GO:0006665	-0.0727273	-0.144476	-0.0105074	0.843495	1
mitotic metaphase plate congression	GO:0007080	-0.0727273	-0.14549	-0.0105811	0.844472	1
mitotic metaphase	GO:0000089	-0.0727273	-0.14549	-0.0105811	0.844472	1
integrin-mediated signaling pathway	GO:0007229	-0.075	-0.141291	-0.0105968	0.844764	1
histone modification	GO:0016570	-0.0621212	-0.170935	-0.0106187	0.844865	1
covalent chromatin modification	GO:0016569	-0.0621212	-0.170935	-0.0106187	0.844865	1
acyl-CoA metabolism	GO:0006637	-0.0674242	-0.159689	-0.0107669	0.84595	1
positive regulation of cytokine production	GO:0001819	-0.0727273	-0.148061	-0.010768	0.846141	1
DNA replication-dependent nucleosome assembly	GO:0006335	-0.0727273	-0.149397	-0.0108653	0.847042	1
protein biosynthesis	GO:0006412	-0.0545455	-0.202019	-0.0110192	0.848382	1
rRNA transcription	GO:0009303	-0.0727273	-0.152751	-0.0111091	0.848969	1
chromatin modification	GO:0016568	0.0219697	-0.507839	-0.0111571	0.849206	1
purine ribonucleotide biosynthesis	GO:0009152	-0.0727273	-0.155412	-0.0113027	0.850126	1
gas transport	GO:0015669	-0.0727273	-0.15602	-0.0113469	0.850665	1
oxygen transport	GO:0015671	-0.0727273	-0.15602	-0.0113469	0.850665	1
purine ribonucleotide metabolism	GO:0009150	-0.0727273	-0.156904	-0.0114112	0.851167	1
inorganic anion transport	GO:0015698	-0.0727273	-0.157299	-0.0114399	0.851488	1
collagen fibril organization	GO:0030199	-0.0909091	-0.129133	-0.0117394	0.853141	1
amino acid derivative catabolism	GO:0042219	-0.0856061	-0.137424	-0.0117643	0.853315	1
indole derivative catabolism	GO:0042436	-0.0727273	-0.162231	-0.0117986	0.854007	1
indolalkylamine catabolism	GO:0046218	-0.0727273	-0.162231	-0.0117986	0.854007	1
tryptophan catabolism	GO:0006569	-0.0727273	-0.162231	-0.0117986	0.854007	1
collagen catabolism	GO:0030574	-0.0727273	-0.163416	-0.0118848	0.85473	1
ribonucleotide metabolism	GO:0009259	-0.0727273	-0.16553	-0.0120386	0.855879	1
ethanolamine and derivative metabolism	GO:0042439	-0.0909091	-0.132859	-0.012078	0.85648	1
sex differentiation	GO:0007548	-0.0727273	-0.1672	-0.01216	0.857104	1
ribonucleotide biosynthesis	GO:0009260	-0.0727273	-0.167317	-0.0121685	0.857273	1
amino acid transport	GO:0006865	-0.0568182	-0.216391	-0.0122949	0.858306	1
regulation of nucleocytoplasmic transport	GO:0046822	-0.0909091	-0.138342	-0.0125765	0.860014	1
aromatic compound metabolism	GO:0006725	-0.0492424	-0.259631	-0.0127849	0.861637	1
positive regulation of actin filament polymerization	GO:0030838	-0.0909091	-0.141352	-0.0128501	0.86208	1
regulation of smooth muscle contraction	GO:0006940	-0.0909091	-0.141511	-0.0128646	0.862234	1
pyrimidine nucleotide-sugar transport	GO:0015781	-0.0909091	-0.141736	-0.0128851	0.862691	1
plasma membrane fusion	GO:0045026	-0.0727273	-0.179146	-0.0130288	0.863631	1
regulation of mitotic recombination	GO:0000019	-0.0909091	-0.144201	-0.0131091	0.864118	1
response to unfolded protein	GO:0006986	-0.0909091	-0.145769	-0.0132517	0.865062	1
ER-nuclear signaling pathway	GO:0006984	-0.0909091	-0.146101	-0.0132819	0.865281	1
antigen presentation\, endogenous antigen	GO:0019883	-0.0909091	-0.148403	-0.0134912	0.866499	1
dermatan sulfate proteoglycan biosynthesis	GO:0050651	-0.0909091	-0.148417	-0.0134924	0.86663	1
receptor guanylyl cyclase signaling pathway	GO:0007168	-0.0909091	-0.149176	-0.0135615	0.867079	1
cell projection biogenesis	GO:0030031	-0.0909091	-0.149296	-0.0135724	0.867336	1
cell projection organization and biogenesis	GO:0030030	-0.0909091	-0.149296	-0.0135724	0.867336	1
glucosylceramide metabolism	GO:0006678	-0.0909091	-0.14983	-0.0136209	0.867933	1
glucosylceramide biosynthesis	GO:0006679	-0.0909091	-0.14983	-0.0136209	0.867933	1
ceramide biosynthesis	GO:0046513	-0.0909091	-0.14983	-0.0136209	0.867933	1
glycosylceramide biosynthesis	GO:0046476	-0.0909091	-0.14983	-0.0136209	0.867933	1
fatty acid oxidation	GO:0019395	-0.0909091	-0.149868	-0.0136244	0.868169	1
DNA unwinding	GO:0006268	-0.0909091	-0.152188	-0.0138353	0.869294	1
negative regulation of angiogenesis	GO:0016525	-0.0909091	-0.152686	-0.0138805	0.869762	1
NADPH regeneration	GO:0006740	-0.0909091	-0.153058	-0.0139143	0.870069	1
pentose-phosphate shunt	GO:0006098	-0.0909091	-0.153058	-0.0139143	0.870069	1
B-cell proliferation	GO:0042100	-0.0909091	-0.15319	-0.0139264	0.870497	1
detection of bacteria	GO:0016045	-0.0909091	-0.154229	-0.0140208	0.870979	1
carbohydrate transport	GO:0008643	-0.0856061	-0.163788	-0.0140212	0.870997	1
retroviral genome replication	GO:0045090	-0.0909091	-0.155137	-0.0141034	0.87168	1
response to inorganic substance	GO:0010035	-0.0909091	-0.155626	-0.0141478	0.872221	1
purine nucleotide biosynthesis	GO:0006164	-0.0727273	-0.195927	-0.0142492	0.872889	1
mitochondrial transport	GO:0006839	-0.0909091	-0.156807	-0.0142552	0.873113	1
purine nucleotide metabolism	GO:0006163	-0.0727273	-0.197453	-0.0143602	0.873871	1
negative regulation of protein kinase activity	GO:0006469	-0.0909091	-0.158977	-0.0144524	0.874512	1
regulation of enzyme activity	GO:0050790	0.0795455	-0.183686	-0.0146114	0.875293	1
tyrosine catabolism	GO:0006572	-0.0727273	-0.208499	-0.0151636	0.878063	1
phospholipid metabolism	GO:0006644	-0.0590909	-0.256859	-0.015178	0.878118	1
sulfur metabolism	GO:0006790	-0.0590909	-0.259354	-0.0153254	0.878839	1
mesoderm development	GO:0007498	-0.0856061	-0.180982	-0.0154932	0.879908	1
coagulation	GO:0050817	-0.075	-0.206782	-0.0155086	0.87996	1
DNA replication checkpoint	GO:0000076	-0.0909091	-0.173916	-0.0158105	0.881431	1
leukotriene metabolism	GO:0006691	-0.0909091	-0.174409	-0.0158554	0.881736	1
aerobic respiration	GO:0009060	-0.0909091	-0.174599	-0.0158726	0.881927	1
defense response to Gram-positive bacteria	GO:0050830	-0.0856061	-0.186957	-0.0160047	0.882344	1
lymphocyte differentiation	GO:0030098	-0.12197	-0.131336	-0.0160191	0.88239	1
mitotic spindle checkpoint	GO:0007094	-0.0909091	-0.177685	-0.0161532	0.882952	1
proteolysis and peptidolysis	GO:0006508	-0.0909091	-0.179081	-0.0162801	0.883431	1
androgen metabolism	GO:0008209	-0.0909091	-0.180879	-0.0164435	0.884359	1
L-phenylalanine metabolism	GO:0006558	-0.0727273	-0.227002	-0.0165093	0.885056	1
L-phenylalanine catabolism	GO:0006559	-0.0727273	-0.227002	-0.0165093	0.885056	1
D-ribose metabolism	GO:0006014	-0.0909091	-0.181725	-0.0165205	0.885197	1
amino acid biosynthesis	GO:0008652	-0.0909091	-0.181917	-0.0165379	0.885357	1
regulation of blood vessel size	GO:0050880	-0.109091	-0.159416	-0.0173908	0.888533	1
macromolecule catabolism	GO:0009057	-0.0909091	-0.195682	-0.0177892	0.890132	1
cell motility	GO:0006928	0.215152	-0.0834394	-0.0179521	0.89076	1
folic acid and derivative metabolism	GO:0006760	-0.109091	-0.164842	-0.0179828	0.890914	1
establishment and/or maintenance of chromatin architecture	GO:0006325	-0.0674242	-0.266732	-0.0179842	0.890927	1
aromatic compound catabolism	GO:0019439	-0.0727273	-0.253218	-0.0184159	0.89262	1
hexose metabolism	GO:0019318	-0.0909091	-0.203571	-0.0185064	0.892989	1
mutagenesis	GO:0006280	-0.109091	-0.170171	-0.0185641	0.89321	1
cell-matrix adhesion	GO:0007160	-0.069697	-0.268878	-0.01874	0.893796	1
digestion	GO:0007586	-0.0909091	-0.208285	-0.018935	0.894514	1
unfolded protein response	GO:0030968	-0.109091	-0.174286	-0.019013	0.895071	1
establishment of tissue polarity	GO:0007164	-0.109091	-0.174875	-0.0190772	0.895298	1
vasculogenesis	GO:0001570	-0.109091	-0.174935	-0.0190838	0.895417	1
spliceosomal snRNP biogenesis	GO:0000387	-0.109091	-0.176492	-0.0192537	0.896284	1
biogenic amine catabolism	GO:0042402	-0.103788	-0.185889	-0.019293	0.896387	1
protein processing	GO:0016485	-0.103788	-0.185956	-0.0193	0.896412	1
monosaccharide metabolism	GO:0005996	-0.0909091	-0.212516	-0.0193196	0.896504	1
phospholipid scrambling	GO:0017121	-0.109091	-0.17731	-0.019343	0.896701	1
reproduction	GO:0000003	0.00833333	-2.34636	-0.019553	0.897721	1
sexual reproduction	GO:0019953	0.00833333	-2.36144	-0.0196787	0.898043	1
regulation of gene expression\, epigenetic	GO:0040029	-0.103788	-0.192489	-0.019978	0.899247	1
glutathione metabolism	GO:0006749	-0.109091	-0.183492	-0.0200174	0.899531	1
pyridine nucleotide biosynthesis	GO:0019363	-0.109091	-0.184516	-0.0201291	0.899949	1
nicotinamide metabolism	GO:0006769	-0.109091	-0.186083	-0.0203	0.900461	1
viral life cycle	GO:0016032	-0.109091	-0.186489	-0.0203443	0.900597	1
fusion of sperm to egg plasma membrane	GO:0007342	-0.0909091	-0.225861	-0.0205328	0.901405	1
negative regulation of S phase of mitotic cell cycle	GO:0045749	-0.109091	-0.188339	-0.0205461	0.901611	1
negative regulation of mitotic cell cycle	GO:0045930	-0.109091	-0.188339	-0.0205461	0.901611	1
chaperonin-mediated tubulin folding	GO:0007022	-0.103788	-0.198897	-0.0206431	0.90195	1
DNA damage checkpoint	GO:0000077	-0.109091	-0.189861	-0.0207121	0.902209	1
superoxide release	GO:0042554	-0.109091	-0.192219	-0.0209694	0.902906	1
macromolecule biosynthesis	GO:0009059	-0.0545455	-0.384484	-0.0209718	0.903065	1
dermatan sulfate proteoglycan metabolism	GO:0050655	-0.109091	-0.193243	-0.0210811	0.903527	1
N-glycan processing	GO:0006491	-0.109091	-0.194039	-0.0211679	0.903857	1
mitochondrial inner membrane protein import	GO:0045039	-0.0909091	-0.233715	-0.0212469	0.904251	1
telomerase-dependent telomere maintenance	GO:0007004	-0.075	-0.286079	-0.021456	0.90506	1
histone acetylation	GO:0016573	-0.103788	-0.206984	-0.0214824	0.90512	1
aging	GO:0007568	-0.109091	-0.197018	-0.0214929	0.905209	1
pyrimidine deoxyribonucleotide biosynthesis	GO:0009221	-0.109091	-0.200221	-0.0218423	0.90609	1
acrosome reaction	GO:0007340	-0.0909091	-0.24034	-0.0218491	0.906323	1
nucleobase biosynthesis	GO:0046112	-0.109091	-0.202003	-0.0220367	0.906985	1
urea cycle	GO:0000050	-0.109091	-0.207695	-0.0226576	0.908564	1
glutamine family amino acid metabolism	GO:0009064	-0.109091	-0.208121	-0.0227041	0.908762	1
inhibition of caspase activation	GO:0001719	-0.109091	-0.210934	-0.0230109	0.909655	1
negative regulation of caspase activation	GO:0043154	-0.109091	-0.210934	-0.0230109	0.909655	1
regulation of caspase activation	GO:0043026	-0.109091	-0.210934	-0.0230109	0.909655	1
synaptic transmission\, cholinergic	GO:0007271	-0.109091	-0.211023	-0.0230206	0.909738	1
histidine family amino acid metabolism	GO:0009075	-0.0909091	-0.25608	-0.02328	0.910621	1
histidine metabolism	GO:0006547	-0.0909091	-0.25608	-0.02328	0.910621	1
positive regulation of protein kinase activity	GO:0045860	-0.0954545	-0.246193	-0.0235003	0.911458	1
O-linked glycosylation	GO:0006493	-0.109091	-0.217318	-0.0237074	0.912216	1
antigen processing\, endogenous antigen via MHC class I	GO:0019885	-0.109091	-0.219272	-0.0239205	0.912995	1
organic cation transport	GO:0015695	-0.109091	-0.229607	-0.0250481	0.915679	1
tryptophan metabolism	GO:0006568	-0.127273	-0.196847	-0.0250533	0.915737	1
lymphocyte proliferation	GO:0046651	-0.109091	-0.230345	-0.0251285	0.915981	1
DNA modification	GO:0006304	-0.109091	-0.23209	-0.0253189	0.916471	1
lipid catabolism	GO:0016042	-0.080303	-0.31822	-0.025554	0.917099	1
microtubule cytoskeleton organization and biogenesis	GO:0000226	0.225	-0.114007	-0.0256517	0.91741	1
serine family amino acid metabolism	GO:0009069	-0.109091	-0.236572	-0.0258079	0.917752	1
negative regulation of DNA replication	GO:0008156	-0.127273	-0.203454	-0.0258941	0.91807	1
apoptotic mitochondrial changes	GO:0008637	-0.103788	-0.252356	-0.0261915	0.918776	1
glucocorticoid receptor signaling pathway	GO:0042921	-0.127273	-0.209829	-0.0267055	0.919988	1
response to hormone stimulus	GO:0009725	-0.127273	-0.21045	-0.0267845	0.920171	1
autophagy	GO:0006914	-0.127273	-0.21484	-0.0273432	0.921673	1
thiamin and derivative metabolism	GO:0042723	-0.12197	-0.225217	-0.0274697	0.921952	1
thiamin metabolism	GO:0006772	-0.12197	-0.225217	-0.0274697	0.921952	1
positive regulation of cytokine biosynthesis	GO:0042108	-0.127273	-0.215864	-0.0274736	0.921999	1
DNA catabolism	GO:0006308	-0.109091	-0.252694	-0.0275666	0.922192	1
initiation of viral infection	GO:0019059	-0.127273	-0.218209	-0.0277721	0.922736	1
viral entry	GO:0046718	-0.127273	-0.218209	-0.0277721	0.922736	1
estrogen receptor signaling pathway	GO:0030520	-0.0954545	-0.292276	-0.027899	0.923035	1
mRNA cleavage	GO:0006379	-0.127273	-0.2208	-0.0281019	0.923477	1
viral infectious cycle	GO:0019058	-0.12197	-0.233142	-0.0284363	0.924361	1
smooth muscle contraction	GO:0006939	-0.127273	-0.223663	-0.0284661	0.924464	1
nucleotide-sugar biosynthesis	GO:0009226	-0.127273	-0.223725	-0.0284741	0.924518	1
peptide transport	GO:0015833	-0.127273	-0.223885	-0.0284944	0.924592	1
DNA recombination	GO:0006310	-0.0909091	-0.314872	-0.0286247	0.924962	1
oxygen and reactive oxygen species metabolism	GO:0006800	-0.127273	-0.22833	-0.0290601	0.925738	1
negative regulation of biosynthesis	GO:0009890	-0.127273	-0.228945	-0.0291385	0.925951	1
purine base metabolism	GO:0006144	-0.127273	-0.229356	-0.0291907	0.926062	1
centrosome cycle	GO:0007098	-0.127273	-0.230784	-0.0293726	0.926411	1
Notch receptor processing	GO:0007220	-0.127273	-0.232943	-0.0296473	0.926834	1
response to oxidative stress	GO:0006979	-0.127273	-0.235156	-0.0299289	0.927416	1
aldehyde metabolism	GO:0006081	-0.127273	-0.237167	-0.0301849	0.927864	1
prostanoid metabolism	GO:0006692	-0.127273	-0.239685	-0.0305054	0.928469	1
prostaglandin metabolism	GO:0006693	-0.127273	-0.239685	-0.0305054	0.928469	1
spermatid development	GO:0007286	-0.0909091	-0.336463	-0.0305876	0.928715	1
mitotic spindle elongation	GO:0000022	-0.127273	-0.242026	-0.0308033	0.92917	1
cell cycle arrest	GO:0007050	-0.10303	-0.299977	-0.0309067	0.929423	1
pyrimidine nucleoside monophosphate biosynthesis	GO:0009130	-0.127273	-0.244452	-0.0311121	0.929861	1
pyrimidine nucleoside monophosphate metabolism	GO:0009129	-0.127273	-0.244452	-0.0311121	0.929861	1
heterocycle metabolism	GO:0046483	-0.103788	-0.304674	-0.0316214	0.930701	1
negative regulation of DNA metabolism	GO:0051053	-0.127273	-0.249703	-0.0317804	0.931002	1
deoxyribonucleotide biosynthesis	GO:0009263	-0.127273	-0.250811	-0.0319214	0.931441	1
synapsis	GO:0007129	-0.12197	-0.262874	-0.0320627	0.931681	1
zygotene	GO:0000238	-0.12197	-0.262874	-0.0320627	0.931681	1
synaptonemal complex formation	GO:0007130	-0.12197	-0.262874	-0.0320627	0.931681	1
methionine biosynthesis	GO:0009086	-0.127273	-0.252944	-0.0321929	0.931937	1
nucleobase metabolism	GO:0009112	-0.145455	-0.223796	-0.0325521	0.9326	1
positive regulation of transcription from Pol II promoter	GO:0045944	-0.140152	-0.233055	-0.032663	0.932794	1
amine transport	GO:0015837	-0.106061	-0.312121	-0.0331038	0.933531	1
positive regulation of glucose import	GO:0046326	-0.127273	-0.262262	-0.0333788	0.93401	1
valine metabolism	GO:0006573	-0.12197	-0.274769	-0.0335135	0.934196	1
cotranslational protein-membrane targeting	GO:0006613	-0.145455	-0.23196	-0.0337397	0.934537	1
membrane organization and biogenesis	GO:0016044	-0.109091	-0.309448	-0.0337579	0.934639	1
regulation of actin filament polymerization	GO:0030833	-0.145455	-0.232307	-0.0337901	0.934707	1
carbohydrate metabolism	GO:0005975	-0.127273	-0.265885	-0.0338398	0.934831	1
calcium ion homeostasis	GO:0006874	-0.140152	-0.245002	-0.0343374	0.935556	1
myoblast differentiation	GO:0045445	-0.116667	-0.299411	-0.0349313	0.936469	1
negative regulation of translation	GO:0016478	-0.145455	-0.240683	-0.0350085	0.936622	1
response to bacteria	GO:0009617	-0.109091	-0.326786	-0.0356494	0.937712	1
activation of JUNK	GO:0007257	-0.129545	-0.277459	-0.0359435	0.938046	1
protein catabolism	GO:0030163	-0.145455	-0.250495	-0.0364356	0.938776	1
DNA packaging	GO:0006323	-0.103788	-0.352258	-0.0365601	0.938993	1
sphingoid biosynthesis	GO:0046520	-0.145455	-0.255083	-0.037103	0.939914	1
amino acid activation	GO:0043038	-0.109091	-0.341488	-0.0372532	0.94038	1
tRNA aminoacylation	GO:0043039	-0.109091	-0.341488	-0.0372532	0.94038	1
tRNA aminoacylation for protein translation	GO:0006418	-0.109091	-0.341488	-0.0372532	0.94038	1
chondroitin sulfate biosynthesis	GO:0030206	-0.140152	-0.268088	-0.0375729	0.94078	1
chondroitin sulfate metabolism	GO:0030204	-0.140152	-0.268088	-0.0375729	0.94078	1
carboxylic acid catabolism	GO:0046395	-0.140152	-0.27421	-0.0384309	0.942122	1
organic acid catabolism	GO:0016054	-0.140152	-0.27421	-0.0384309	0.942122	1
negative regulation of translational initiation	GO:0045947	-0.145455	-0.265556	-0.0386263	0.942414	1
negative regulation of protein biosynthesis	GO:0017148	-0.145455	-0.267284	-0.0388777	0.942832	1
tRNA modification	GO:0006400	-0.109091	-0.357709	-0.0390228	0.943073	1
DNA fragmentation during apoptosis	GO:0006309	-0.145455	-0.269254	-0.0391643	0.943438	1
L-serine metabolism	GO:0006563	-0.145455	-0.272005	-0.0395643	0.94402	1
T-cell differentiation	GO:0030217	-0.158333	-0.257343	-0.040746	0.945553	1
monocarboxylic acid transport	GO:0015718	-0.158333	-0.258877	-0.0409888	0.945825	1
negative regulation of cell adhesion	GO:0007162	-0.145455	-0.282964	-0.0411583	0.946031	1
immune cell migration	GO:0050900	-0.116667	-0.361967	-0.0422295	0.947185	1
immune cell chemotaxis	GO:0030595	-0.116667	-0.361967	-0.0422295	0.947185	1
response to virus	GO:0009615	-0.145455	-0.291131	-0.0423463	0.947334	1
steroid biosynthesis	GO:0006694	-0.165909	-0.258966	-0.0429648	0.948025	1
signal complex formation	GO:0007172	-0.145455	-0.298772	-0.0434578	0.948526	1
oxidoreduction coenzyme metabolism	GO:0006733	-0.163636	-0.265814	-0.0434968	0.948598	1
carboxylic acid transport	GO:0046942	-0.111364	-0.391835	-0.0436362	0.948743	1
organic acid transport	GO:0015849	-0.111364	-0.391835	-0.0436362	0.948743	1
regulation of mitotic metaphase/anaphase transition	GO:0030071	-0.145455	-0.30178	-0.0438952	0.949069	1
regulation of DNA recombination	GO:0000018	-0.145455	-0.306697	-0.0446104	0.94988	1
inner mitochondrial membrane organization and biogenesis	GO:0007007	-0.127273	-0.352656	-0.0448835	0.950185	1
water-soluble vitamin biosynthesis	GO:0042364	-0.163636	-0.275137	-0.0450224	0.950331	1
membrane lipid metabolism	GO:0006643	-0.108333	-0.416897	-0.0451638	0.950487	1
hemocyte development	GO:0007516	-0.145455	-0.312993	-0.0455263	0.95088	1
steroid catabolism	GO:0006706	-0.12197	-0.373701	-0.0455802	0.950935	1
bile acid metabolism	GO:0008206	-0.140152	-0.330926	-0.0463798	0.951729	1
enzyme linked receptor protein signaling pathway	GO:0007167	0.142424	-0.326386	-0.0464852	0.951817	1
catabolism	GO:0009056	-0.127273	-0.36655	-0.0466518	0.952055	1
protein ubiquitination	GO:0016567	-0.106061	-0.446324	-0.0473374	0.952687	1
nucleotide biosynthesis	GO:0009165	-0.145455	-0.327198	-0.0475925	0.952922	1
traversing start control point of mitotic cell cycle	GO:0007089	-0.145455	-0.327456	-0.04763	0.952978	1
pyrimidine nucleotide metabolism	GO:0006220	-0.163636	-0.291784	-0.0477465	0.953109	1
induction of apoptosis by intracellular signals	GO:0008629	-0.158333	-0.304106	-0.0481501	0.953491	1
branched chain family amino acid catabolism	GO:0009083	-0.145455	-0.331414	-0.0482057	0.953558	1
misfolded or incompletely synthesized protein catabolism	GO:0006515	-0.163636	-0.295441	-0.048345	0.953782	1
ER-associated protein catabolism	GO:0030433	-0.163636	-0.295441	-0.048345	0.953782	1
protein-membrane targeting	GO:0006612	-0.163636	-0.295825	-0.0484076	0.953863	1
rRNA modification	GO:0000154	-0.163636	-0.30312	-0.0496014	0.954966	1
mitochondrion organization and biogenesis	GO:0007005	-0.12197	-0.408201	-0.0497882	0.95513	1
striated muscle contraction	GO:0006941	-0.0931818	-0.538542	-0.0501823	0.955403	1
peroxisome organization and biogenesis	GO:0007031	-0.140152	-0.358327	-0.05022	0.955423	1
pregnancy	GO:0007565	-0.134848	-0.372709	-0.0502592	0.955476	1
apoptotic nuclear changes	GO:0030262	-0.163636	-0.308923	-0.050551	0.955704	1
reproductive physiological process	GO:0050876	-0.134848	-0.378107	-0.0509872	0.956022	1
aminoglycan metabolism	GO:0006022	-0.163636	-0.315565	-0.0516379	0.956539	1
nuclear organization and biogenesis	GO:0006997	-0.0931818	-0.555675	-0.0517788	0.956651	1
defense response to bacteria	GO:0042742	-0.145455	-0.358311	-0.052118	0.956945	1
sulfur amino acid biosynthesis	GO:0000097	-0.163636	-0.325414	-0.0532496	0.957883	1
glycosaminoglycan metabolism	GO:0030203	-0.163636	-0.332661	-0.0544354	0.95873	1
mitotic checkpoint	GO:0007093	-0.163636	-0.334082	-0.0546679	0.9589	1
caspase activation	GO:0006919	-0.181818	-0.301383	-0.0547969	0.95901	1
pyridine nucleotide metabolism	GO:0019362	-0.181818	-0.304314	-0.0553298	0.959447	1
blood coagulation	GO:0007596	-0.142424	-0.389689	-0.0555011	0.959569	1
B-cell mediated immunity	GO:0019724	-0.163636	-0.339955	-0.055629	0.959677	1
alcohol metabolism	GO:0006066	-0.140152	-0.397358	-0.0556904	0.959715	1
protein-ER targeting	GO:0045047	-0.163636	-0.341748	-0.0559223	0.959889	1
vesicle targeting	GO:0006903	-0.163636	-0.343918	-0.0562776	0.960207	1
telomere maintenance	GO:0000723	-0.15303	-0.386592	-0.0591603	0.962073	1
aromatic amino acid family catabolism	GO:0009074	-0.163636	-0.364059	-0.0595733	0.96234	1
icosanoid metabolism	GO:0006690	-0.163636	-0.365118	-0.0597466	0.962461	1
glycoprotein metabolism	GO:0009100	-0.144697	-0.422539	-0.0611402	0.963287	1
pyrimidine nucleotide biosynthesis	GO:0006221	-0.181818	-0.342354	-0.0622462	0.963945	1
nucleotide-sugar metabolism	GO:0009225	-0.163636	-0.389977	-0.0638144	0.964762	1
hemocyte differentiation (sensu Arthropoda)	GO:0042386	-0.163636	-0.409692	-0.0670405	0.96662	1
biosynthesis	GO:0009058	-0.109091	-0.618485	-0.0674711	0.966885	1
epidermis development	GO:0008544	-0.145455	-0.470621	-0.0684539	0.967388	1
aminoglycan biosynthesis	GO:0006023	-0.176515	-0.391945	-0.0691843	0.96777	1
protein folding	GO:0006457	-0.181818	-0.402396	-0.0731629	0.969705	1
induction of apoptosis via death domain receptors	GO:0008625	-0.2	-0.369194	-0.0738387	0.970004	1
hemostasis	GO:0007599	-0.184091	-0.404559	-0.0744756	0.970344	1
sister chromatid cohesion	GO:0007062	-0.2	-0.372936	-0.0745873	0.970397	1
mitotic metaphase/anaphase transition	GO:0007091	-0.181818	-0.4114	-0.0747999	0.970505	1
regulation of DNA replication	GO:0006275	-0.194697	-0.385687	-0.0750921	0.97063	1
mRNA splice site selection	GO:0006376	-0.2	-0.377837	-0.0755674	0.970874	1
double-strand break repair	GO:0006302	-0.181818	-0.420848	-0.0765179	0.971304	1
glycogen metabolism	GO:0005977	-0.194697	-0.403122	-0.0784866	0.972071	1
branched chain family amino acid metabolism	GO:0009081	-0.171212	-0.463475	-0.0793526	0.972421	1
ectoderm development	GO:0007398	-0.163636	-0.487844	-0.079829	0.972624	1
nucleotide metabolism	GO:0009117	-0.2	-0.405031	-0.0810063	0.973072	1
protein amino acid glycosylation	GO:0006486	-0.178788	-0.455848	-0.0815	0.97324	1
membrane protein ectodomain proteolysis	GO:0006509	-0.2	-0.413558	-0.0827116	0.973688	1
complement activation\, classical pathway	GO:0006958	-0.140152	-0.590688	-0.0827858	0.973713	1
fatty acid metabolism	GO:0006631	-0.10303	-0.808601	-0.0833104	0.973886	1
intra-Golgi transport	GO:0006891	-0.171212	-0.489717	-0.0838455	0.974081	1
Rho protein signal transduction	GO:0007266	-0.2	-0.421195	-0.084239	0.974213	1
protein complex assembly\, multichaperone pathway	GO:0006462	-0.218182	-0.401077	-0.0875077	0.975306	1
membrane fusion	GO:0006944	-0.168182	-0.525461	-0.088373	0.975565	1
regulation of cellular process	GO:0050794	0.0257576	-3.46061	-0.0891369	0.975822	1
chromosome organization and biogenesis (sensu Eukaryota)	GO:0007001	-0.158333	-0.568721	-0.0900475	0.976113	1
leukocyte cell adhesion	GO:0007159	-0.218182	-0.415022	-0.0905502	0.976293	1
excretion	GO:0007588	-0.194697	-0.467608	-0.0910418	0.976459	1
steroid metabolism	GO:0008202	-0.176515	-0.542103	-0.0956895	0.977796	1
glucan metabolism	GO:0006073	-0.212879	-0.450893	-0.0959856	0.977887	1
purine base biosynthesis	GO:0009113	-0.218182	-0.444086	-0.0968915	0.978122	1
activation of NF-kappaB-inducing kinase	GO:0007250	-0.218182	-0.452036	-0.0986261	0.978607	1
intracellular transport	GO:0046907	0.0795455	-1.24218	-0.0988095	0.978647	1
transcription from Pol I promoter	GO:0006360	-0.2	-0.496857	-0.0993714	0.978803	1
negative regulation of cell cycle	GO:0045786	-0.14697	-0.68362	-0.100471	0.979097	1
mitochondrial membrane organization and biogenesis	GO:0007006	-0.181818	-0.555172	-0.10094	0.979221	1
energy reserve metabolism	GO:0006112	-0.212879	-0.478515	-0.101866	0.97944	1
RNA catabolism	GO:0006401	-0.218182	-0.469355	-0.102405	0.979577	1
glycosaminoglycan biosynthesis	GO:0006024	-0.212879	-0.485967	-0.103452	0.979829	1
Ras protein signal transduction	GO:0007265	-0.207576	-0.500802	-0.103954	0.979954	1
water-soluble vitamin metabolism	GO:0006767	-0.225758	-0.461016	-0.104078	0.979979	1
regulation of body fluids	GO:0050878	-0.220455	-0.475874	-0.104909	0.98017	1
RNA modification	GO:0009451	-0.181818	-0.592959	-0.107811	0.980841	1
N-linked glycosylation	GO:0006487	-0.218182	-0.4957	-0.108153	0.980906	1
translational termination	GO:0006415	-0.218182	-0.496486	-0.108324	0.980939	1
cytochrome c oxidase biogenesis	GO:0008535	-0.254545	-0.42932	-0.109281	0.981144	1
hemopoiesis	GO:0030097	-0.202273	-0.540897	-0.109409	0.981174	1
beta-tubulin folding	GO:0007025	-0.236364	-0.468164	-0.110657	0.981435	1
protein-nucleus import\, docking	GO:0000059	-0.155303	-0.718932	-0.111652	0.981649	1
tubulin folding	GO:0007021	-0.207576	-0.540607	-0.112217	0.981755	1
cellular defense response	GO:0006968	-0.2	-0.562909	-0.112582	0.981842	1
DNA damage response\, signal transduction	GO:0042770	-0.218182	-0.516818	-0.11276	0.98187	1
protein transport	GO:0015031	0.0666667	-1.71053	-0.114035	0.982171	1
mitotic spindle assembly	GO:0007052	-0.212879	-0.539721	-0.114895	0.98234	1
spindle assembly	GO:0007051	-0.212879	-0.539721	-0.114895	0.98234	1
amino acid and derivative metabolism	GO:0006519	-0.147727	-0.786786	-0.11623	0.982618	1
glutamine metabolism	GO:0006541	-0.254545	-0.457111	-0.116356	0.982647	1
vitamin metabolism	GO:0006766	-0.225758	-0.520533	-0.117514	0.982863	1
muscle contraction	GO:0006936	0.232576	-0.510111	-0.11864	0.983088	1
protein localization	GO:0008104	0.0666667	-1.78575	-0.11905	0.983167	1
regulation of muscle contraction	GO:0006937	-0.218182	-0.546347	-0.119203	0.983198	1
chondroitin sulfate proteoglycan biosynthesis	GO:0050650	-0.254545	-0.468789	-0.119328	0.983222	1
tRNA processing	GO:0008033	-0.194697	-0.642007	-0.124997	0.984192	1
G1 phase of mitotic cell cycle	GO:0000080	-0.236364	-0.530702	-0.125439	0.984276	1
transforming growth factor beta receptor signaling pathway	GO:0007179	-0.178788	-0.707222	-0.126443	0.984454	1
protein-mitochondrial targeting	GO:0006626	-0.181818	-0.702798	-0.127781	0.984693	1
regulation of signal transduction	GO:0009966	0.165909	-0.808377	-0.134117	0.985613	1
carbohydrate biosynthesis	GO:0016051	-0.236364	-0.568565	-0.134388	0.985647	1
positive regulation of enzyme activity	GO:0043085	-0.215152	-0.625457	-0.134568	0.985666	1
mismatch repair	GO:0006298	-0.254545	-0.535246	-0.136244	0.985912	1
maintenance of fidelity during DNA-dependent DNA replication	GO:0045005	-0.254545	-0.535246	-0.136244	0.985912	1
neutrophil chemotaxis	GO:0030593	-0.254545	-0.548217	-0.139546	0.986375	1
chondroitin sulfate proteoglycan metabolism	GO:0050654	-0.272727	-0.524112	-0.14294	0.986861	1
heterophilic cell adhesion	GO:0007157	-0.272727	-0.537753	-0.14666	0.987338	1
complement activation	GO:0006956	-0.218182	-0.679333	-0.148218	0.987525	1
skeletal development	GO:0001501	-0.15	-1.00057	-0.150085	0.987749	1
mitotic chromosome condensation	GO:0007076	-0.218182	-0.694886	-0.151612	0.98793	1
mitotic prophase	GO:0000088	-0.218182	-0.694886	-0.151612	0.98793	1
mRNA polyadenylylation	GO:0006378	-0.254545	-0.603983	-0.153741	0.98817	1
regulation of transcription	GO:0045449	-0.165909	-0.935719	-0.155244	0.988335	1
mitotic recombination	GO:0006312	-0.249242	-0.623111	-0.155306	0.988338	1
gametogenesis	GO:0007276	-0.0643939	-2.43238	-0.15663	0.988482	1
positive regulation of cell proliferation	GO:0008284	-0.254545	-0.619271	-0.157633	0.988596	1
NLS-bearing substrate-nucleus import	GO:0006607	-0.238636	-0.669811	-0.159841	0.988844	1
response to external stimulus	GO:0009605	-0.194697	-0.840144	-0.163573	0.989207	1
DNA replication initiation	GO:0006270	-0.236364	-0.695676	-0.164433	0.989283	1
glycoprotein biosynthesis	GO:0009101	-0.280303	-0.601873	-0.168707	0.989698	1
protein kinase cascade	GO:0007243	0.145455	-1.17151	-0.170402	0.989852	1
regulation of nucleobase\, nucleoside\, nucleotide and nucleic acid metabolism	GO:0019219	-0.165909	-1.03027	-0.170931	0.989901	1
tRNA metabolism	GO:0006399	-0.218182	-0.809702	-0.176662	0.990395	1
protein modification	GO:0006464	0.140152	-1.27193	-0.178263	0.990523	1
blood vessel development	GO:0001568	-0.233333	-0.784607	-0.183075	0.990913	1
histogenesis	GO:0009888	-0.254545	-0.738871	-0.188076	0.991306	1
B-cell activation	GO:0042113	-0.280303	-0.679301	-0.19041	0.99148	1
cell activation	GO:0001775	-0.269697	-0.72383	-0.195215	0.991838	1
negative regulation of transcription\, DNA-dependent	GO:0045892	-0.262121	-0.747905	-0.196042	0.991889	1
regulation of translational initiation	GO:0006446	-0.254545	-0.770616	-0.196157	0.991899	1
regulation of transcription\, DNA-dependent	GO:0006355	-0.212879	-0.927961	-0.197543	0.992	1
muscle development	GO:0007517	0.308333	-0.646908	-0.199463	0.992136	1
transcription	GO:0006350	-0.165909	-1.2059	-0.200069	0.992173	1
immune cell activation	GO:0045321	-0.269697	-0.748371	-0.201833	0.992285	1
amino acid metabolism	GO:0006520	-0.231061	-0.879667	-0.203256	0.992365	1
mitotic sister chromatid segregation	GO:0000070	-0.254545	-0.829465	-0.211137	0.992849	1
sister chromatid segregation	GO:0000819	-0.254545	-0.829465	-0.211137	0.992849	1
IMP biosynthesis	GO:0006188	-0.32197	-0.657021	-0.211541	0.992874	1
IMP metabolism	GO:0046040	-0.32197	-0.657021	-0.211541	0.992874	1
de novo' IMP biosynthesis	GO:0006189	-0.32197	-0.657021	-0.211541	0.992874	1
regulation of translation	GO:0006445	-0.173485	-1.22988	-0.213366	0.992973	1
taxis	GO:0042330	-0.215152	-1.00643	-0.216535	0.993145	1
chemotaxis	GO:0006935	-0.215152	-1.00643	-0.216535	0.993145	1
M phase specific microtubule process	GO:0000072	-0.254545	-0.859618	-0.218812	0.993276	1
amine metabolism	GO:0009308	-0.220455	-1.0024	-0.220983	0.993389	1
meiosis	GO:0007126	-0.191667	-1.15377	-0.221139	0.993398	1
angiogenesis	GO:0001525	-0.269697	-0.823896	-0.222202	0.993449	1
cytokinesis	GO:0000910	-0.0742424	-3.08639	-0.229141	0.993741	1
Golgi vesicle transport	GO:0048193	-0.162879	-1.40686	-0.229148	0.993741	1
androgen receptor signaling pathway	GO:0030521	-0.285606	-0.821053	-0.234498	0.99401	1
positive regulation of transcription\, DNA-dependent	GO:0045893	-0.316667	-0.74762	-0.236746	0.99411	1
translational initiation	GO:0006413	-0.290909	-0.817132	-0.237711	0.994147	1
inflammatory response	GO:0006954	-0.184091	-1.29787	-0.238926	0.994211	1
transcription from Pol III promoter	GO:0006383	-0.303788	-0.805282	-0.244635	0.994467	1
lymphocyte activation	GO:0046649	-0.311364	-0.809569	-0.25207	0.99478	1
positive regulation of metabolism	GO:0009893	-0.298485	-0.846498	-0.252667	0.994806	1
positive regulation of transcription	GO:0045941	-0.340152	-0.769407	-0.261715	0.995105	1
organic acid metabolism	GO:0006082	-0.168182	-1.56982	-0.264015	0.995174	1
carboxylic acid metabolism	GO:0019752	-0.168182	-1.57904	-0.265566	0.995235	1
ubiquitin cycle	GO:0006512	-0.134091	-1.99106	-0.266983	0.995271	1
regulation of metabolism	GO:0019222	-0.202273	-1.3213	-0.267263	0.99528	1
regulation of physiological process	GO:0050791	-0.225758	-1.20059	-0.271043	0.995402	1
biological_process unknown	GO:0000004	-0.162121	-1.73128	-0.280677	0.995701	1
cell cycle checkpoint	GO:0000075	-0.272727	-1.03472	-0.282197	0.995745	1
spliceosome assembly	GO:0000245	-0.327273	-0.870552	-0.284908	0.995817	1
response to chemical substance	GO:0042221	-0.246212	-1.17162	-0.288467	0.995915	1
intracellular receptor-mediated signaling pathway	GO:0030522	-0.269697	-1.10791	-0.298801	0.996192	1
response to stimulus	GO:0050896	-0.218182	-1.40592	-0.306745	0.996385	1
transcription\, DNA-dependent	GO:0006351	-0.272727	-1.12602	-0.307096	0.996405	1
negative regulation of apoptosis	GO:0043066	-0.253788	-1.21928	-0.309437	0.996455	1
regulation of mitosis	GO:0007088	-0.269697	-1.17496	-0.316884	0.996617	1
organismal physiological process	GO:0050874	-0.225758	-1.42484	-0.321669	0.996702	1
regulation of biosynthesis	GO:0009889	-0.293182	-1.09855	-0.322074	0.99671	1
meiotic recombination	GO:0007131	-0.311364	-1.05857	-0.329601	0.99684	1
death	GO:0016265	-0.0863636	-3.8187	-0.329796	0.996845	1
mitotic anaphase	GO:0000090	-0.309091	-1.07301	-0.331659	0.99688	1
positive regulation of nucleobase\, nucleoside\, nucleotide and nucleic acid metabolism	GO:0045935	-0.376515	-0.881009	-0.331713	0.99688	1
negative regulation of cell proliferation	GO:0008285	-0.360606	-0.920818	-0.332053	0.996885	1
cell death	GO:0008219	-0.0863636	-3.84616	-0.332168	0.996885	1
regulation of DNA metabolism	GO:0051052	-0.334848	-1.00813	-0.337571	0.997003	1
antimicrobial humoral response (sensu Vertebrata)	GO:0019735	-0.267424	-1.29643	-0.346696	0.997145	1
anti-apoptosis	GO:0006916	-0.277273	-1.28601	-0.356576	0.997317	1
transmembrane receptor protein serine/threonine kinase signaling pathway	GO:0007178	-0.342424	-1.04755	-0.358706	0.997361	1
translation	GO:0043037	-0.254545	-1.41538	-0.360279	0.997381	1
spermatogenesis	GO:0007283	-0.140152	-2.59332	-0.363458	0.997447	1
male gamete generation	GO:0048232	-0.140152	-2.59332	-0.363458	0.997447	1
modification-dependent protein catabolism	GO:0019941	-0.275	-1.3364	-0.36751	0.99751	1
ubiquitin-dependent protein catabolism	GO:0006511	-0.275	-1.3364	-0.36751	0.99751	1
antimicrobial humoral response	GO:0019730	-0.285606	-1.29108	-0.36874	0.99753	1
response to wounding	GO:0009611	-0.233333	-1.60779	-0.375151	0.997622	1
intracellular protein transport	GO:0006886	-0.170455	-2.26628	-0.386298	0.997785	1
induction of programmed cell death	GO:0012502	-0.159848	-2.42435	-0.387528	0.997796	1
induction of apoptosis	GO:0006917	-0.159848	-2.42435	-0.387528	0.997796	1
transcription initiation	GO:0006352	-0.340152	-1.14545	-0.389625	0.997814	1
nuclear export	GO:0051168	-0.32197	-1.23382	-0.397252	0.9979	1
positive regulation of programmed cell death	GO:0043068	-0.154545	-2.57233	-0.397543	0.997904	1
steroid hormone receptor signaling pathway	GO:0030518	-0.334848	-1.19172	-0.399046	0.997919	1
meiosis I	GO:0007127	-0.329545	-1.21695	-0.401039	0.997945	1
meiotic prophase I	GO:0007128	-0.329545	-1.21695	-0.401039	0.997945	1
mRNA-nucleus export	GO:0006406	-0.345455	-1.18424	-0.409101	0.998022	1
mRNA transport	GO:0051028	-0.345455	-1.18424	-0.409101	0.998022	1
rRNA processing	GO:0006364	-0.272727	-1.50717	-0.411046	0.998038	1
negative regulation of transcription from Pol II promoter	GO:0000122	-0.371212	-1.11148	-0.412594	0.998058	1
innate immune response	GO:0045087	-0.256818	-1.61041	-0.413582	0.998064	1
apoptotic program	GO:0008632	-0.418182	-1.01634	-0.425015	0.998183	1
induction of apoptosis by extracellular signals	GO:0008624	-0.35303	-1.2201	-0.430732	0.998245	1
nucleic acid transport	GO:0050657	-0.363636	-1.19082	-0.433025	0.998266	1
RNA transport	GO:0050658	-0.363636	-1.19082	-0.433025	0.998266	1
RNA localization	GO:0006403	-0.363636	-1.19082	-0.433025	0.998266	1
RNA-nucleus export	GO:0006405	-0.363636	-1.19082	-0.433025	0.998266	1
nucleobase\, nucleoside\, nucleotide and nucleic acid transport	GO:0015931	-0.363636	-1.19546	-0.434711	0.998283	1
chromosome condensation	GO:0030261	-0.381818	-1.14863	-0.438569	0.998318	1
programmed cell death	GO:0012501	-0.109848	-4.00438	-0.439875	0.998326	1
negative regulation of programmed cell death	GO:0043069	-0.337121	-1.31576	-0.44357	0.998347	1
apoptosis	GO:0006915	-0.109848	-4.08482	-0.448711	0.998386	1
DNA-dependent DNA replication	GO:0006261	-0.285606	-1.58131	-0.451631	0.998416	1
transcription initiation from Pol II promoter	GO:0006367	-0.345455	-1.33457	-0.461034	0.998484	1
ER to Golgi transport	GO:0006888	-0.376515	-1.22525	-0.461325	0.998484	1
nuclear import	GO:0051170	-0.394697	-1.20819	-0.476871	0.998605	1
protein-nucleus import	GO:0006606	-0.394697	-1.20819	-0.476871	0.998605	1
regulation of protein biosynthesis	GO:0006417	-0.4	-1.21886	-0.487542	0.998678	1
protein complex assembly	GO:0006461	-0.279545	-1.80147	-0.503592	0.998773	1
regulation of cyclin dependent protein kinase activity	GO:0000079	-0.4	-1.30397	-0.521586	0.998863	1
ribosome biogenesis and assembly	GO:0042254	-0.272727	-2.06958	-0.56443	0.999068	1
rRNA metabolism	GO:0016072	-0.309091	-1.83086	-0.565901	0.999073	1
positive regulation of apoptosis	GO:0043065	-0.214394	-2.70736	-0.580442	0.99914	1
regulation of cell proliferation	GO:0042127	-0.386364	-1.54334	-0.596291	0.999198	1
chromosome segregation	GO:0007059	-0.4	-1.50247	-0.600987	0.999218	1
regulation of programmed cell death	GO:0043067	-0.203788	-3.00023	-0.61141	0.999257	1
regulation of apoptosis	GO:0042981	-0.203788	-3.03963	-0.619441	0.999283	1
protein targeting	GO:0006605	-0.389394	-1.61668	-0.629527	0.999315	1
negative regulation of nucleobase\, nucleoside\, nucleotide and nucleic acid metabolism	GO:0045934	-0.360606	-1.76991	-0.638242	0.999338	1
ribosome biogenesis	GO:0007046	-0.290909	-2.2292	-0.648496	0.999372	1
protein metabolism	GO:0019538	-0.381818	-1.75969	-0.671882	0.999431	1
negative regulation of transcription	GO:0016481	-0.378788	-1.78753	-0.677096	0.999444	1
nuclear transport	GO:0051169	-0.376515	-1.86466	-0.702074	0.999495	1
humoral immune response	GO:0006959	-0.329545	-2.13133	-0.702369	0.999496	1
negative regulation of metabolism	GO:0009892	-0.39697	-1.79699	-0.71335	0.999524	1
regulation of protein kinase activity	GO:0045859	-0.456818	-1.59183	-0.727175	0.999554	1
G2/M transition of mitotic cell cycle	GO:0000086	-0.436364	-1.70214	-0.742751	0.999577	1
DNA replication	GO:0006260	-0.327273	-2.31833	-0.758725	0.999607	1
DNA metabolism	GO:0006259	-0.290909	-2.60861	-0.75887	0.999607	1
macromolecule metabolism	GO:0043170	-0.4	-1.92286	-0.769146	0.999628	1
humoral defense mechanism (sensu Vertebrata)	GO:0016064	-0.412879	-1.9439	-0.802597	0.999677	1
physiological process	GO:0007582	-0.345455	-2.33414	-0.806339	0.999679	1
DNA repair	GO:0006281	-0.363636	-2.5163	-0.91502	0.999793	1
G1/S transition of mitotic cell cycle	GO:0000082	-0.467424	-2.00843	-0.93879	0.999808	1
regulation of biological process	GO:0050789	-0.279545	-3.38162	-0.945317	0.999815	1
response to endogenous stimulus	GO:0009719	-0.345455	-2.8552	-0.986342	0.999849	1
nucleocytoplasmic transport	GO:0006913	-0.431061	-2.34792	-1.0121	0.999871	1
response to biotic stimulus	GO:0009607	-0.309091	-3.40465	-1.05235	0.999891	1
response to DNA damage stimulus	GO:0006974	-0.381818	-3.04682	-1.16333	0.999932	1
positive regulation of signal transduction	GO:0009967	-0.545455	-2.21193	-1.20651	0.999938	1
metabolism	GO:0008152	-0.363636	-3.33249	-1.21182	0.999939	1
immune response	GO:0006955	-0.358333	-3.47803	-1.24629	0.999946	1
defense response	GO:0006952	-0.381818	-3.60918	-1.37805	0.999976	1
DNA replication and chromosome cycle	GO:0000067	-0.363636	-3.90973	-1.42172	0.999982	1
regulation of I-kappaB kinase/NF-kappaB cascade	GO:0043122	-0.558333	-2.56116	-1.42998	0.999982	1
response to external biotic stimulus	GO:0043207	-0.425758	-3.43889	-1.46413	0.999985	1
positive regulation of I-kappaB kinase/NF-kappaB cascade	GO:0043123	-0.6	-2.45951	-1.47571	0.999988	1
I-kappaB kinase/NF-kappaB cascade	GO:0007249	-0.558333	-2.6965	-1.50555	0.999989	1
regulation of transcription from Pol II promoter	GO:0006357	-0.365152	-4.32415	-1.57897	0.999992	1
response to pest\, pathogen or parasite	GO:0009613	-0.438636	-3.66084	-1.60578	0.999992	1
nucleobase\, nucleoside\, nucleotide and nucleic acid metabolism	GO:0006139	-0.381818	-4.3476	-1.65999	0.999993	1
mRNA processing	GO:0006397	-0.363636	-4.7308	-1.72029	0.999993	1
mRNA metabolism	GO:0016071	-0.381818	-4.58892	-1.75213	0.999993	1
regulation of cell cycle	GO:0000074	-0.412121	-4.45922	-1.83774	0.999996	1
nuclear mRNA splicing\, via spliceosome	GO:0000398	-0.418182	-4.43493	-1.85461	0.999997	1
RNA splicing\, via transesterification reactions	GO:0000375	-0.418182	-4.43493	-1.85461	0.999997	1
RNA splicing\, via transesterification reactions with bulged adenosine as nucleophile	GO:0000377	-0.418182	-4.43493	-1.85461	0.999997	1
RNA splicing	GO:0008380	-0.418182	-4.80887	-2.01098	0.999999	1
response to stress	GO:0006950	-0.511364	-4.66489	-2.38545	1	1
RNA metabolism	GO:0016070	-0.381818	-7.12189	-2.71927	1	1
M phase of mitotic cell cycle	GO:0000087	-0.485606	-5.70126	-2.76857	1	1
nuclear division	GO:0000280	-0.451515	-6.24365	-2.8191	1	1
mitosis	GO:0007067	-0.503788	-5.66447	-2.85369	1	1
RNA processing	GO:0006396	-0.436364	-7.33344	-3.20005	1	1
mitotic cell cycle	GO:0000278	-0.52197	-6.71703	-3.50609	1	1
M phase	GO:0000279	-0.534848	-6.64746	-3.55538	1	1
cell proliferation	GO:0008283	-0.359848	-10.4476	-3.75955	1	1
transcription from Pol II promoter	GO:0006366	-0.620455	-6.2909	-3.90322	1	1
cell cycle	GO:0007049	-0.435606	-10.2782	-4.47724	1	1
