# Supplementary material for: SLEPR: A Sample-Level Enrichment-Based Pathway Ranking Method — Seeking Biological Themes through Pathway-Level Consistency
Source: PLoS One. 2008 Sep 26;3(9):e3288. doi: 10.1371/journal.pone.0003288 (PMC2546449; doi:10.1371/journal.pone.0003288)
Supplement: Table S7 — The complete list of result of GSEA analysis result for tumor vs. normal comparison, which has the top ranked terms shown in Table 11 (0.16 MB XLS) [file pone.0003288.s011.xls]

## Sheet: Gsea_report_for_Tumor_118979634
TermName	NAME	GS<br> follow link to MSigDB	GS DETAILS	SIZE	ES	NES	NOM p-val	FDR q-val	FWER p-val	RANK AT MAX	LEADING EDGE
Genes up-regulated by MYC in P493-6 (B-cell)	SCHUMACHER_MYC_UP	SCHUMACHER_MYC_UP	Details ...	50	0.67691	2.04383	0	0.031466	0.039	887	"tags=50%, list=10%, signal=55%"
Genes overexpressed in polyclonal plasmablastic cells (PPCs), mature plasma cells isolated from tonsils (TPCs), and mature plasma cells isolated from bone marrow (BMPCs), as compared to B cells purified from peripheral blood (PBBs) and tonsils (TBCs)	TARTE_PC	TARTE_PC	Details ...	77	0.610197	1.9546	0.00191939	0.0747201	0.144	621	"tags=40%, list=7%, signal=43%"
Genes downregulated in response to glutamine starvation	PENG_GLUTAMINE_DN	PENG_GLUTAMINE_DN	Details ...	247	0.484242	1.93911	0	0.0589191	0.167	1629	"tags=40%, list=18%, signal=48%"
Genes downregulated in response to leucine starvation	PENG_LEUCINE_DN	PENG_LEUCINE_DN	Details ...	140	0.506752	1.91177	0	0.0663783	0.238	1575	"tags=43%, list=17%, signal=51%"
Downregulated in HL-60 promyeloid leukemic cells after treatment with the cytotoxic drug cantharidin	CANTHARIDIN_DN	CANTHARIDIN_DN	Details ...	43	0.621856	1.90372	0	0.0590415	0.26	718	"tags=35%, list=8%, signal=38%"
Genes downregulated in response to rapamycin starvation	PENG_RAPAMYCIN_DN	PENG_RAPAMYCIN_DN	Details ...	188	0.500066	1.89132	0.00205761	0.0600757	0.309	1982	"tags=49%, list=22%, signal=61%"
Sixty-seven genes commonly upregulated in cancer relative to normal tissue, from a meta-analysis of the OncoMine gene expression database	CANCER_NEOPLASTIC_META_UP	CANCER_NEOPLASTIC_META_UP	Details ...	59	0.663493	1.88304	0.00421053	0.058265	0.335	802	"tags=51%, list=9%, signal=55%"
AMINOACYL_TRNA_BIOSYNTHESIS	AMINOACYL_TRNA_BIOSYNTHESIS	AMINOACYL_TRNA_BIOSYNTHESIS	Details ...	18	0.704475	1.87943	0	0.0540502	0.35	1599	"tags=50%, list=18%, signal=61%"
IDX_TSA_UP_CLUSTER5	IDX_TSA_UP_CLUSTER5	IDX_TSA_UP_CLUSTER5	Details ...	64	0.554577	1.84093	0.00984252	0.0781745	0.477	1565	"tags=48%, list=17%, signal=58%"
tRNA synthetases	TRNA_SYNTHETASES	TRNA_SYNTHETASES	Details ...	16	0.697831	1.83423	0.00200803	0.0779746	0.508	1599	"tags=50%, list=18%, signal=61%"
Top 25 Genes Differentially Expressed in the Respective B-Cell Lymphocytic Leukemia Subgroups 17p13	HASLINGER_B_CLL_17P13	HASLINGER_B_CLL_17P13	Details ...	15	0.679978	1.81894	0.00411523	0.0853563	0.562	872	"tags=40%, list=10%, signal=44%"
The 70 most significantly up-regulated genes in MM in comparison with normal bone marrow PCs	ZHAN_MULTIPLE_MYELOMA_VS_NORMAL_UP	ZHAN_MULTIPLE_MYELOMA_VS_NORMAL_UP	Details ...	61	0.48874	1.81802	0.00364964	0.0791128	0.564	1055	"tags=36%, list=12%, signal=41%"
Genes overexpressed in TACI low patients	MOREAUX_TACI_HI_VS_LOW_DN	MOREAUX_TACI_HI_VS_LOW_DN	Details ...	100	0.484314	1.7646	0.0138614	0.138926	0.756	1319	"tags=40%, list=15%, signal=46%"
N_GLYCAN_BIOSYNTHESIS	N_GLYCAN_BIOSYNTHESIS	N_GLYCAN_BIOSYNTHESIS	Details ...	18	0.64289	1.75806	0.011811	0.13927	0.772	559	"tags=33%, list=6%, signal=35%"
BLEO_MOUSE_LYMPH_HIGH_24HRS_DN	BLEO_MOUSE_LYMPH_HIGH_24HRS_DN	BLEO_MOUSE_LYMPH_HIGH_24HRS_DN	Details ...	33	0.564105	1.74697	0.0121704	0.145401	0.803	1623	"tags=45%, list=18%, signal=55%"
Up-regulated at48 hours following treatment with Et-743 in at least 6 of 8 sarcoma cell lines	ET743_SARCOMA_72HRS_UP	ET743_SARCOMA_72HRS_UP	Details ...	56	0.468339	1.73503	0.00376648	0.15552	0.838	1320	"tags=39%, list=15%, signal=46%"
INOS_ALL_DN	INOS_ALL_DN	INOS_ALL_DN	Details ...	65	0.419315	1.7077	0.00369686	0.193703	0.898	1321	"tags=34%, list=15%, signal=39%"
Mitochondrial genes	MITOCHONDRIA	MITOCHONDRIA	Details ...	300	0.423374	1.69346	0.0175097	0.211052	0.924	1309	"tags=31%, list=14%, signal=35%"
Genes upregulated by androgen in neoplastic prostate epithelium	NELSON_ANDROGEN_UP	NELSON_ANDROGEN_UP	Details ...	56	0.564775	1.68641	0.0242991	0.214364	0.931	1709	"tags=52%, list=19%, signal=63%"
Up-regulated following treatment with Et-743 at any timepoint in at least 8 of 11 sarcoma cell lines	ET743_SARCOMA_UP	ET743_SARCOMA_UP	Details ...	59	0.467021	1.68077	0.0134615	0.21652	0.936	945	"tags=27%, list=10%, signal=30%"
Genes up-regulated by MYC in HUVEC (umbilical vein endothelial cell)	MENSSEN_MYC_UP	MENSSEN_MYC_UP		31	0.550121	1.67677	0.0308008	0.213774	0.941	1203	"tags=45%, list=13%, signal=52%"
Genes upregulated in CD8+ T cells undergoing homeostatic proliferation (HP) versus naive CD8+ T cell populations; these genes are not upregulated versus effector or memory cell population.	GOLDRATH_HP	GOLDRATH_HP		107	0.434563	1.67161	0.0217822	0.213667	0.951	1928	"tags=43%, list=21%, signal=54%"
Genes up-regulated in BRCA2-linked breast tumors, relative to BRCA1-linked tumors	BRCA2_BRCA1_UP	BRCA2_BRCA1_UP		42	0.459984	1.66961	0.00784314	0.208204	0.953	1805	"tags=40%, list=20%, signal=50%"
Downregulated by induction of exogenous BRCA1 in EcR-293 cells	BRCA1_OVEREXP_DN	BRCA1_OVEREXP_DN		106	0.467062	1.66122	0.0262097	0.216342	0.961	1924	"tags=42%, list=21%, signal=52%"
Genes up-regulated by MYC in &gt;3 papers.	ZELLER_MYC_UP	ZELLER_MYC_UP		23	0.587871	1.64985	0.0210084	0.230213	0.969	1217	"tags=48%, list=13%, signal=55%"
PURINE_METABOLISM	PURINE_METABOLISM	PURINE_METABOLISM		98	0.402701	1.64712	0.00389105	0.226826	0.971	1112	"tags=26%, list=12%, signal=29%"
Mitochondrial genes	HUMAN_MITODB_6_2002	HUMAN_MITODB_6_2002		305	0.411925	1.64607	0.0176125	0.220374	0.972	2105	"tags=42%, list=23%, signal=52%"
PPC genes overexpressed in TACI low patients	MOREAUX_TACI_HI_IN_PPC_UP	MOREAUX_TACI_HI_IN_PPC_UP		39	0.508261	1.62984	0.0280561	0.246352	0.984	1110	"tags=44%, list=12%, signal=49%"
Ubiquitinated proteins are targeted for proteolytic degradation by the proteasome, where they are unfolded and degraded to small peptides in an ATP-dependent process.	PROTEASOMEPATHWAY	PROTEASOMEPATHWAY		21	0.658718	1.6151	0.0343434	0.27084	0.988	1128	"tags=43%, list=12%, signal=49%"
AGED_MOUSE_CORTEX_DN	AGED_MOUSE_CORTEX_DN	AGED_MOUSE_CORTEX_DN		42	0.412172	1.60952	0.00929368	0.27391	0.99	520	"tags=24%, list=6%, signal=25%"
ADP-ribosylation factors (ARFs), members of the Ras superfamily, regulate eukaryotic vesicular trafficking and activate phospholipase D&apos;s.	ARAPPATHWAY	ARAPPATHWAY		17	0.593758	1.6063	0.0374016	0.272389	0.991	2100	"tags=53%, list=23%, signal=69%"
Genes up-regulated by MYC in 293T (transformed fetal renal cell).	COLLER_MYC_UP	COLLER_MYC_UP		16	0.586006	1.60494	0.0346232	0.266759	0.992	1165	"tags=50%, list=13%, signal=57%"
Genes upregulated in diffuse B-cell lymphomas (DLBCL) and downregulated in follicular lymphoma (FL) (fold change of at least 3)	SHIPP_FL_VS_DLBCL_DN	SHIPP_FL_VS_DLBCL_DN		36	0.511085	1.60314	0.0373444	0.262908	0.992	1341	"tags=42%, list=15%, signal=49%"
Genes highly expressed in hepatocellular carcinoma resistant to 5-Fluorouracil + interferon.	KUROKAWA_5FU_IFN_SENSITIVE_VS_RESISTANT_DN	KUROKAWA_5FU_IFN_SENSITIVE_VS_RESISTANT_DN		27	0.490279	1.59315	0.0293542	0.276419	0.994	2449	"tags=59%, list=27%, signal=81%"
Genes associated with clinical prognosis in pediatric acute myeloid leukemia.	YAGI_AML_PROGNOSIS	YAGI_AML_PROGNOSIS		35	0.465204	1.59242	0.0181452	0.270147	0.994	1665	"tags=40%, list=18%, signal=49%"
BLEO_MOUSE_LYMPH_LOW_24HRS_DN	BLEO_MOUSE_LYMPH_LOW_24HRS_DN	BLEO_MOUSE_LYMPH_LOW_24HRS_DN		22	0.497792	1.58438	0.020202	0.280957	0.997	1785	"tags=45%, list=20%, signal=56%"
Genes whose expression is consistently positively correlated with breast cancer outcomes - higher expression is associated with good prognosis	BRCA_PROGNOSIS_POS	BRCA_PROGNOSIS_POS		28	0.502317	1.57862	0.0351562	0.286846	0.998	1338	"tags=36%, list=15%, signal=42%"
Genes upregulated in response to glucose starvation	PENG_GLUCOSE_UP	PENG_GLUCOSE_UP		33	0.474962	1.56528	0.0381679	0.310215	0.998	1240	"tags=33%, list=14%, signal=38%"
The 50 most upregulated genes in primary invasive breast dutcal carcinoma or metastatic breast carcinoma isolated from lymph nodes, as compared to normal mammary epithelium.	ZUCCHI_EPITHELIAL_UP	ZUCCHI_EPITHELIAL_UP		35	0.468728	1.56443	0.0274262	0.304379	0.998	1264	"tags=34%, list=14%, signal=40%"
GENOTOXINS_ALL_24HRS_REG	GENOTOXINS_ALL_24HRS_REG	GENOTOXINS_ALL_24HRS_REG		22	0.515907	1.55981	0.0224949	0.308106	0.998	2268	"tags=59%, list=25%, signal=79%"
HSC_INTERMEDIATEPROGENITORS_SHARED	HSC_INTERMEDIATEPROGENITORS_SHARED	HSC_INTERMEDIATEPROGENITORS_SHARED		69	0.391882	1.55257	0.0177515	0.317874	0.998	1714	"tags=38%, list=19%, signal=46%"
PYRIMIDINE_METABOLISM	PYRIMIDINE_METABOLISM	PYRIMIDINE_METABOLISM		46	0.419317	1.54919	0.0337711	0.318914	0.998	1705	"tags=35%, list=19%, signal=43%"
OXIDATIVE_PHOSPHORYLATION	OXIDATIVE_PHOSPHORYLATION	OXIDATIVE_PHOSPHORYLATION		48	0.526089	1.54904	0.0643863	0.311925	0.998	1557	"tags=40%, list=17%, signal=48%"
ELONGINA_KO_DN	ELONGINA_KO_DN	ELONGINA_KO_DN		136	0.329294	1.54649	0.00347222	0.310119	0.998	1381	"tags=28%, list=15%, signal=32%"
Core group of genes consistently up-regulated following exposure to serum in a variety of human fibroblast cell lines (higher expression in activated cells, not cell-cycle dependent)	SERUM_FIBROBLAST_CORE_UP	SERUM_FIBROBLAST_CORE_UP		135	0.359048	1.54468	0.0185529	0.307323	0.998	1252	"tags=27%, list=14%, signal=31%"
List of differentially expressed genes between RhloLin2/loSca-11c-kit1 and RhhiLin2/loSca-11c-kit1 HSCs	PARK_MSCS_DIFF	PARK_MSCS_DIFF		22	0.504945	1.53597	0.0587002	0.319975	0.999	1828	"tags=50%, list=20%, signal=62%"
Genes which comprise the top 1% of highly interconnected genes (major hubs) that account for most of the interactions in the reconstructed regulatory networks from expression profiles in human B cells.	BASSO_REGULATORY_HUBS	BASSO_REGULATORY_HUBS		143	0.370623	1.53094	0.0375494	0.32444	0.999	1270	"tags=31%, list=14%, signal=35%"
Upregulated by curcumin at 24 hrs in SW260 colon carcinoma cells	HDACI_COLON_CUR24HRS_UP	HDACI_COLON_CUR24HRS_UP		32	0.521328	1.52986	0.0769231	0.320434	0.999	2093	"tags=50%, list=23%, signal=65%"
ATP_SYNTHESIS	ATP_SYNTHESIS	ATP_SYNTHESIS		17	0.596303	1.52852	0.0793651	0.310625	0.999	1157	"tags=47%, list=13%, signal=54%"
FLAGELLAR_ASSEMBLY	FLAGELLAR_ASSEMBLY	FLAGELLAR_ASSEMBLY		17	0.596303	1.52852	0.0793651	0.316964	0.999	1157	"tags=47%, list=13%, signal=54%"
TYPE_III_SECRETION_SYSTEM	TYPE_III_SECRETION_SYSTEM	TYPE_III_SECRETION_SYSTEM		17	0.596303	1.52852	0.0793651	0.304534	0.999	1157	"tags=47%, list=13%, signal=54%"
GLUTAMATE_METABOLISM	GLUTAMATE_METABOLISM	GLUTAMATE_METABOLISM		20	0.544331	1.52077	0.0430712	0.315581	0.999	1535	"tags=45%, list=17%, signal=54%"
HSC_INTERMEDIATEPROGENITORS_FETAL	HSC_INTERMEDIATEPROGENITORS_FETAL	HSC_INTERMEDIATEPROGENITORS_FETAL		82	0.371856	1.51632	0.0201207	0.319738	0.999	1616	"tags=33%, list=18%, signal=40%"
PHOTOSYNTHESIS	PHOTOSYNTHESIS	PHOTOSYNTHESIS		18	0.578303	1.51525	0.0914513	0.316171	0.999	1157	"tags=44%, list=13%, signal=51%"
Genes on chromosome 1 with copy-number-driven expression in pancreatic adenocarcinoma.	AGUIRRE_PANCREAS_CHR1	AGUIRRE_PANCREAS_CHR1		21	0.480878	1.51339	0.0643275	0.314549	0.999	847	"tags=33%, list=9%, signal=37%"
Upregulated by TSA at 48 hrs in SW260 colon carcinoma cells	HDACI_COLON_TSA48HRS_UP	HDACI_COLON_TSA48HRS_UP		23	0.442518	1.51033	0.0154739	0.315733	0.999	797	"tags=26%, list=9%, signal=29%"
HSC_EARLYPROGENITORS_FETAL	HSC_EARLYPROGENITORS_FETAL	HSC_EARLYPROGENITORS_FETAL		237	0.324109	1.50645	0.0178571	0.317983	0.999	1827	"tags=31%, list=20%, signal=38%"
HSC_EARLYPROGENITORS_SHARED	HSC_EARLYPROGENITORS_SHARED	HSC_EARLYPROGENITORS_SHARED		237	0.324109	1.50645	0.0178571	0.3125	0.999	1827	"tags=31%, list=20%, signal=38%"
Mammalian target of rapamycin (mTOR) senses mitogenic factors and nutrients, including ATP, and induces cell proliferation.	MTORPATHWAY	MTORPATHWAY		22	0.47225	1.505	0.0479846	0.310509	0.999	2090	"tags=41%, list=23%, signal=53%"
Genes overexpressed in mature plasma cells isolated from tonsils (TPCs) and mature plasma cells isolated from bone marrow (BMPCs) as compared to polyclonal plasmablastic cells (PPCs).	TARTE_PLASMA_BLASTIC	TARTE_PLASMA_BLASTIC		306	0.34846	1.49631	0.0503876	0.324796	0.999	1721	"tags=32%, list=19%, signal=38%"
RIBOSOMAL_PROTEINS	RIBOSOMAL_PROTEINS	RIBOSOMAL_PROTEINS		78	0.642031	1.49418	0.122004	0.324362	0.999	2036	"tags=74%, list=22%, signal=95%"
HSC_EARLYPROGENITORS_ADULT	HSC_EARLYPROGENITORS_ADULT	HSC_EARLYPROGENITORS_ADULT		239	0.320076	1.49206	0.0196078	0.323808	0.999	1827	"tags=31%, list=20%, signal=38%"
HYPOPHYSECTOMY_RAT_UP	HYPOPHYSECTOMY_RAT_UP	HYPOPHYSECTOMY_RAT_UP		29	0.483057	1.49156	0.0944882	0.319642	0.999	1629	"tags=52%, list=18%, signal=63%"
TRANSLATION_FACTORS	TRANSLATION_FACTORS	TRANSLATION_FACTORS		39	0.469445	1.48975	0.100604	0.31847	0.999	2324	"tags=54%, list=26%, signal=72%"
Genes involved in fatty acid degradation	FATTY_ACID_DEGRADATION	FATTY_ACID_DEGRADATION		22	0.4703	1.48628	0.0505837	0.320856	0.999	969	"tags=32%, list=11%, signal=36%"
BYSTROM_IL5_UP	BYSTROM_IL5_UP	BYSTROM_IL5_UP		37	0.411423	1.48451	0.0481928	0.319655	0.999	1913	"tags=41%, list=21%, signal=51%"
Myc-responsive genes reported in multiple systems	MYC_TARGETS	MYC_TARGETS		39	0.477885	1.48246	0.076	0.319508	0.999	1217	"tags=38%, list=13%, signal=44%"
Genes upregulated in undifferentiated human embryonic stem cells.	BHATTACHARYA_ESC_UP	BHATTACHARYA_ESC_UP		54	0.428538	1.47767	0.0753564	0.324877	0.999	1628	"tags=43%, list=18%, signal=52%"
Increased expression in XPC-defective fibroblasts, compared to normal fibroblasts, following treatment with cisplatin	CIS_XPC_UP	CIS_XPC_UP		131	0.368388	1.46848	0.0279851	0.340123	1	1696	"tags=30%, list=19%, signal=36%"
Genes up-regulated by imatinib during dendritic cell differentiation	APPEL_IMATINIB_UP	APPEL_IMATINIB_UP		29	0.483066	1.46763	0.0755065	0.336976	1	2623	"tags=55%, list=29%, signal=77%"
Downregulated by Et-743 in HeLa cells	ET743_HELA_DN	ET743_HELA_DN		16	0.554406	1.4648	0.0636183	0.338684	1	2321	"tags=50%, list=26%, signal=67%"
Regulated by UV-B light in normal human epidermal keratinocytes, cluster 7	UVB_NHEK3_C7	UVB_NHEK3_C7		52	0.390663	1.46179	0.0380762	0.340497	1	1599	"tags=35%, list=18%, signal=42%"
The 64 probe sets differentially up-regulated in FLT3 ITD+ samples	GALE_FLT3ANDAPL_UP	GALE_FLT3ANDAPL_UP		46	0.417193	1.45827	0.065764	0.343871	1	2702	"tags=65%, list=30%, signal=92%"
Genes expressed in classic medulloblastomas. (p &lt; 0.01)	POMEROY_DESMOPLASIC_VS_CLASSIC_MD_DN	POMEROY_DESMOPLASIC_VS_CLASSIC_MD_DN		39	0.421703	1.45826	0.0625	0.339264	1	1446	"tags=36%, list=16%, signal=43%"
MYC target genes by ChIP in U-937,HL60 (leukemia),P493 (B-cell),T98G (glioblastoma),WS1 (fibroblast)	FERNANDEZ_MYC_TARGETS	FERNANDEZ_MYC_TARGETS		167	0.304199	1.45418	0.00707965	0.343833	1	817	"tags=19%, list=9%, signal=20%"
Upregulated by UV-B light in normal human epidermal keratinocytes	UVB_NHEK2_UP	UVB_NHEK2_UP		63	0.430385	1.45314	0.0823045	0.34133	1	1657	"tags=44%, list=18%, signal=54%"
HSC_INTERMEDIATEPROGENITORS_ADULT	HSC_INTERMEDIATEPROGENITORS_ADULT	HSC_INTERMEDIATEPROGENITORS_ADULT		78	0.356129	1.45134	0.0372439	0.341086	1	1616	"tags=35%, list=18%, signal=42%"
Up-regulated in mouse CD4+ T-cells following 4 hour treatment with 100 nM trichostatin A	TSA_CD4_UP	TSA_CD4_UP		27	0.467921	1.44491	0.0980392	0.350148	1	532	"tags=22%, list=6%, signal=24%"
CSR (Serum Response) signature for activated genes (Stanford)	CHANG_SERUM_RESPONSE_UP	CHANG_SERUM_RESPONSE_UP		119	0.33892	1.43748	0.0577281	0.36253	1	994	"tags=24%, list=11%, signal=26%"
STARCH_AND_SUCROSE_METABOLISM	STARCH_AND_SUCROSE_METABOLISM	STARCH_AND_SUCROSE_METABOLISM		24	0.466954	1.43555	0.0833333	0.362438	1	1545	"tags=42%, list=17%, signal=50%"
Genes involved in proteasome degradation	PROTEASOME_DEGRADATION	PROTEASOME_DEGRADATION		30	0.45782	1.41881	0.10687	0.397233	1	3314	"tags=70%, list=37%, signal=110%"
HIPPOCAMPUS_DEVELOPMENT_PRENATAL	HIPPOCAMPUS_DEVELOPMENT_PRENATAL	HIPPOCAMPUS_DEVELOPMENT_PRENATAL		31	0.473837	1.4152	0.120553	0.401265	1	1490	"tags=45%, list=16%, signal=54%"
Genes that distinguish pediatric acute myeloid leukemia (AML) subtype t(15;17)[PML-RAR-alpha].	ROSS_PML_RAR	ROSS_PML_RAR		63	0.365395	1.41503	0.0526316	0.396797	1	1042	"tags=25%, list=11%, signal=28%"
Down-regulated at least 2-fold 6 hours following injection of human growth hormone (GH) into mice lacking functional GHRHR (lit/lit), and with no detectable endogenous GH	GH_GHRHR_KO_6HRS_DN	GH_GHRHR_KO_6HRS_DN		21	0.478925	1.41216	0.0910853	0.399033	1	1833	"tags=38%, list=20%, signal=48%"
Upregulated by UV-B light in normal human epidermal keratinocytes, cluster 1	UVB_NHEK1_C1	UVB_NHEK1_C1		50	0.373902	1.4067	0.110429	0.407749	1	1746	"tags=32%, list=19%, signal=39%"
Oxidative Phosphorylation	MOOTHA_VOXPHOS	MOOTHA_VOXPHOS		67	0.460017	1.40636	0.171937	0.403795	1	2105	"tags=46%, list=23%, signal=60%"
Genes whose expression is consistently positively correlated with estrogen receptor status in breast cancer - higher expression is associated with ER-positive tumors	BRCA_ER_POS	BRCA_ER_POS		385	0.306639	1.40447	0.0545775	0.403744	1	1042	"tags=23%, list=11%, signal=25%"
Genes from XHM-ED B cells that show abnormal regulation in response to CD40L plus IL-4	JAIN_NEMO_DIFF	JAIN_NEMO_DIFF		75	0.370479	1.40405	0.0486815	0.400188	1	2509	"tags=45%, list=28%, signal=62%"
Genes up-regulated in VH3-21+ B-CLL	FALT_BCLL_UP	FALT_BCLL_UP		47	0.422049	1.40195	0.104449	0.400645	1	2243	"tags=38%, list=25%, signal=51%"
Genes involved in electron transport	ELECTRON_TRANSPORT_CHAIN	ELECTRON_TRANSPORT_CHAIN		75	0.448513	1.39931	0.159533	0.402589	1	2105	"tags=45%, list=23%, signal=59%"
HYPOPHYSECTOMY_RAT_DN	HYPOPHYSECTOMY_RAT_DN	HYPOPHYSECTOMY_RAT_DN		44	0.394852	1.398	0.093254	0.401401	1	1752	"tags=41%, list=19%, signal=50%"
The phosphoinositide-3 kinase pathway produces the lipid second messenger PIP3 and regulates cell growth, survival, and movement.	ST_PHOSPHOINOSITIDE_3_KINASE_PATHWAY	ST_PHOSPHOINOSITIDE_3_KINASE_PATHWAY		31	0.387199	1.39627	0.0525292	0.401435	1	1790	"tags=42%, list=20%, signal=52%"
UBIQUITIN_MEDIATED_PROTEOLYSIS	UBIQUITIN_MEDIATED_PROTEOLYSIS	UBIQUITIN_MEDIATED_PROTEOLYSIS		22	0.492643	1.39626	0.119318	0.397163	1	1678	"tags=36%, list=18%, signal=45%"
Genes downregulated in AIDS-related primary effusion lymphoma (PEL) cells compared to normal B cells and other tumor subtypes.	KLEIN_PEL_UP	KLEIN_PEL_UP		50	0.38207	1.39607	0.074	0.393435	1	1727	"tags=32%, list=19%, signal=39%"
PROTEASOME	PROTEASOME	PROTEASOME		16	0.600941	1.39005	0.149057	0.403857	1	3314	"tags=88%, list=37%, signal=138%"
Commonly downregulated in fibroblasts from Werner Syndrome and old individuals, compared to young	OLDWERNER_FIBRO_DN	OLDWERNER_FIBRO_DN		92	0.338183	1.38895	0.0586081	0.402272	1	2026	"tags=36%, list=22%, signal=46%"
Up-regulated at any timepoint following treatment of both XPB/CS and XPB/TTD fibroblasts with 3 J/m^2 UVC	UVC_TTD-XPCS_COMMON_UP	UVC_TTD-XPCS_COMMON_UP		21	0.465913	1.38747	0.0961538	0.401523	1	2617	"tags=52%, list=29%, signal=73%"
Deficient induction by H2O2 in CSB-null fibroblasts, compared to CSB-rescued (Table 2, cluster 2)	H2O2_CSBDIFF_C2	H2O2_CSBDIFF_C2		29	0.421518	1.38244	0.082218	0.40955	1	1026	"tags=24%, list=11%, signal=27%"
Cancer related genes involved in vesicle transport	BRENTANI_TRANSPORT_OF_VESICLES	BRENTANI_TRANSPORT_OF_VESICLES		21	0.46847	1.38158	0.12549	0.407381	1	1730	"tags=48%, list=19%, signal=59%"
CpG islands with greatly increased H4 acetylation in ATRA-treated NB4 cells (ranks 1 and 2)	NOUZOVA_CPG_H4_UP	NOUZOVA_CPG_H4_UP		69	0.387501	1.37645	0.130785	0.414959	1	2362	"tags=45%, list=26%, signal=60%"
50 top ranked SAM-defined over-expressed genes in each subgroup_LB	ZHAN_MM_CD138_LB_VS_REST	ZHAN_MM_CD138_LB_VS_REST		20	0.436027	1.37418	0.092559	0.416305	1	2219	"tags=45%, list=24%, signal=59%"
TNFALPHA_ADIP_DN	TNFALPHA_ADIP_DN	TNFALPHA_ADIP_DN		51	0.348085	1.37269	0.0600375	0.415783	1	1813	"tags=41%, list=20%, signal=51%"
Stronger induction by H2O2 in CSB-null fibroblasts, compared to CSB-rescued (Table 2, cluster 1)	H2O2_CSBDIFF_C1	H2O2_CSBDIFF_C1		28	0.376285	1.36461	0.0557692	0.430503	1	1284	"tags=32%, list=14%, signal=37%"
BRCA1 and 2 block cell cycle progression in response to DNA damage and promote double-stranded break repair; mutations induce breast cancer susceptibility.	ATRBRCAPATHWAY	ATRBRCAPATHWAY		18	0.444558	1.36368	0.12115	0.428646	1	1753	"tags=33%, list=19%, signal=41%"
Upregulated by curcumin at 48 hrs in SW260 colon carcinoma cells	HDACI_COLON_CUR48HRS_UP	HDACI_COLON_CUR48HRS_UP		54	0.395931	1.36013	0.133733	0.433431	1	693	"tags=20%, list=8%, signal=22%"
Regulated by UV-B light in normal human epidermal keratinocytes, cluster 1	UVB_NHEK3_C1	UVB_NHEK3_C1		56	0.368605	1.35967	0.0998043	0.430424	1	2033	"tags=34%, list=22%, signal=43%"
Genes on chromosome 7 with copy-number-driven expression in pancreatic adenocarcinoma.	AGUIRRE_PANCREAS_CHR7	AGUIRRE_PANCREAS_CHR7		33	0.427775	1.35696	0.147541	0.43299	1	1683	"tags=30%, list=19%, signal=37%"
CPR_NULL_LIVER_UP	CPR_NULL_LIVER_UP	CPR_NULL_LIVER_UP		26	0.429638	1.35575	0.106145	0.431865	1	1709	"tags=38%, list=19%, signal=47%"
Up-regulated in populations of human hematopoietic stem cells (CD34+/CD38-/Lin-) from bone marrow, umbilical cord blood, and peripheral blood stem-progenitor cells, compared to the stem cell-depleted population (CD34+/[CD38/Lin++])	HEMATOP_STEM_ALL_UP	HEMATOP_STEM_ALL_UP		23	0.435333	1.35534	0.0928339	0.428798	1	824	"tags=26%, list=9%, signal=29%"
Up-regulated in a medulloblastoma cell line resistant to both BCNU and O6-BG, compared to sensitive parent line (D-341 MED)	O6BG_RESIST_MEDULLOBLASTOMA_DN	O6BG_RESIST_MEDULLOBLASTOMA_DN		49	0.367382	1.35425	0.107345	0.427414	1	2197	"tags=45%, list=24%, signal=59%"
ROS_MOUSE_AORTA_UP	ROS_MOUSE_AORTA_UP	ROS_MOUSE_AORTA_UP		21	0.455164	1.35322	0.122047	0.425991	1	563	"tags=24%, list=6%, signal=25%"
Growth factor IGF-1 activates AKT, Gsk3-beta, and mTOR to promote muscle hypertrophy.	IGF1MTORPATHWAY	IGF1MTORPATHWAY		19	0.467276	1.34684	0.136546	0.43682	1	2090	"tags=53%, list=23%, signal=68%"
HIPPOCAMPUS_DEVELOPMENT_NEONATAL	HIPPOCAMPUS_DEVELOPMENT_NEONATAL	HIPPOCAMPUS_DEVELOPMENT_NEONATAL		25	0.450365	1.34166	0.148936	0.445539	1	1371	"tags=44%, list=15%, signal=52%"
LIAN_MYELOID_DIFF_GRANULE	LIAN_MYELOID_DIFF_GRANULE	LIAN_MYELOID_DIFF_GRANULE		23	0.480968	1.3405	0.163873	0.444349	1	654	"tags=22%, list=7%, signal=23%"
Genes upreglated in peripheral blood lymphocytes (PBLs) of stable, immunosuppressed patients with a well functioning kidney transplant relative to PBLs of normal healthy blood donors (Delta values were chosen to minimize the minimize the median FDR a	FLECHNER_KIDNEY_TRANSPLANT_WELL_PBL_UP	FLECHNER_KIDNEY_TRANSPLANT_WELL_PBL_UP		152	0.303399	1.33857	0.100775	0.445186	1	2445	"tags=39%, list=27%, signal=53%"
ADIP_DIFF_UP	ADIP_DIFF_UP	ADIP_DIFF_UP		58	0.324725	1.33646	0.0690909	0.446071	1	1813	"tags=40%, list=20%, signal=49%"
Downregulated in fibroblasts from old individuals, compared to young	OLD_FIBRO_DN	OLD_FIBRO_DN		133	0.307349	1.33462	0.0701439	0.446678	1	1975	"tags=35%, list=22%, signal=44%"
FRUCTOSE_AND_MANNOSE_METABOLISM	FRUCTOSE_AND_MANNOSE_METABOLISM	FRUCTOSE_AND_MANNOSE_METABOLISM		22	0.414751	1.3328	0.0879346	0.447171	1	840	"tags=32%, list=9%, signal=35%"
Liver selective genes	HSIAO_LIVER_SPECIFIC_GENES	HSIAO_LIVER_SPECIFIC_GENES		224	0.292622	1.32931	0.0376344	0.452143	1	1105	"tags=18%, list=12%, signal=20%"
Upregulated by hypoxia in VHL-null renal carcinoma cells (Fig. 4h+i)	HYPOXIA_RCC_NOVHL_UP	HYPOXIA_RCC_NOVHL_UP		35	0.36645	1.32396	0.114504	0.461219	1	826	"tags=23%, list=9%, signal=25%"
GENOTOXINS_24HRS_DISCR	GENOTOXINS_24HRS_DISCR	GENOTOXINS_24HRS_DISCR		27	0.386845	1.32334	0.122244	0.458924	1	1740	"tags=37%, list=19%, signal=46%"
Upregulated by curcumin at any timepoint up to 48 hrs in SW260 colon carcinoma cells	HDACI_COLON_CUR_UP	HDACI_COLON_CUR_UP		89	0.342486	1.31709	0.135922	0.470342	1	2153	"tags=39%, list=24%, signal=51%"
Genes involved in mRNA splicing	MRNA_SPLICING	MRNA_SPLICING		42	0.392544	1.31567	0.168016	0.470002	1	2358	"tags=45%, list=26%, signal=61%"
Genes highly expressed in hepatocellular carcinoma with poor survival.	HCC_SURVIVAL_GOOD_VS_POOR_DN	HCC_SURVIVAL_GOOD_VS_POOR_DN		108	0.354756	1.31508	0.167006	0.467685	1	2027	"tags=43%, list=22%, signal=54%"
Genes upregulated by telomerase	SMITH_HTERT_UP	SMITH_HTERT_UP		102	0.300235	1.31194	0.0665434	0.471557	1	1984	"tags=37%, list=22%, signal=47%"
AGED_MOUSE_HYPOTH_DN	AGED_MOUSE_HYPOTH_DN	AGED_MOUSE_HYPOTH_DN		37	0.362692	1.31048	0.130841	0.471386	1	1518	"tags=27%, list=17%, signal=32%"
GLYCOSPHINGOLIPID_METABOLISM	GLYCOSPHINGOLIPID_METABOLISM	GLYCOSPHINGOLIPID_METABOLISM		21	0.467879	1.30613	0.151685	0.478102	1	1030	"tags=29%, list=11%, signal=32%"
Genes part of the BCL2 family and regulatory network	BCL2_FAMILY_AND_REG_NETWORK	BCL2_FAMILY_AND_REG_NETWORK		22	0.412384	1.30604	0.136538	0.474628	1	1790	"tags=41%, list=20%, signal=51%"
Up-regulated at 6 hours following treatment with Et-743 in at least 8 of 11 sarcoma cell lines	ET743_SARCOMA_6HRS_UP	ET743_SARCOMA_6HRS_UP		27	0.435973	1.30511	0.140115	0.473156	1	1149	"tags=33%, list=13%, signal=38%"
Genes highly associated with medulloblastoma treatment failure	POMEROY_MD_TREATMENT_GOOD_VS_POOR_DN	POMEROY_MD_TREATMENT_GOOD_VS_POOR_DN		24	0.428259	1.29652	0.180467	0.490583	1	1984	"tags=50%, list=22%, signal=64%"
Regulated by UV-B light in normal human epidermal keratinocytes	UVB_NHEK3_ALL	UVB_NHEK3_ALL		382	0.262327	1.29054	0.0646853	0.50132	1	1912	"tags=31%, list=21%, signal=37%"
Regulated by UV-B light in normal human epidermal keratinocytes, cluster 0	UVB_NHEK3_C0	UVB_NHEK3_C0		80	0.32504	1.28254	0.162571	0.51787	1	1890	"tags=35%, list=21%, signal=44%"
Top 100 nearest neighbor genes negatively associated with MLL T-ALL cases	FERRANDO_MLL_T_ALL_DN	FERRANDO_MLL_T_ALL_DN		80	0.318937	1.28167	0.138728	0.516273	1	1025	"tags=20%, list=11%, signal=22%"
PGC related genes	PGC	PGC		287	0.268944	1.28101	0.104478	0.514191	1	1358	"tags=23%, list=15%, signal=26%"
Genes highly expressed in moderately differentiated vs. well differentiated hepatocellular carcinoma	LIZUKA_G1_SM_G2	LIZUKA_G1_SM_G2		25	0.404335	1.27986	0.185484	0.513377	1	1926	"tags=48%, list=21%, signal=61%"
AGED_MOUSE_HYPOTH_UP	AGED_MOUSE_HYPOTH_UP	AGED_MOUSE_HYPOTH_UP		38	0.409501	1.27902	0.193294	0.511672	1	1557	"tags=39%, list=17%, signal=47%"
Genes on chromosome 1 with copy-number-driven expression in pancreatic adenocarcinoma.	AGUIRRE_PANCREAS_CHR12	AGUIRRE_PANCREAS_CHR12		39	0.348056	1.27801	0.163708	0.510397	1	1771	"tags=28%, list=20%, signal=35%"
Upregulated by hypoxia in VHL-rescued renal carcinoma cells (Fig. 3f+g)	HYPOXIA_RCC_UP	HYPOXIA_RCC_UP		63	0.326863	1.27791	0.114625	0.506915	1	1178	"tags=27%, list=13%, signal=31%"
PORPHYRIN_AND_CHLOROPHYLL_METABOLISM	PORPHYRIN_AND_CHLOROPHYLL_METABOLISM	PORPHYRIN_AND_CHLOROPHYLL_METABOLISM		17	0.45911	1.27776	0.18591	0.503632	1	2653	"tags=59%, list=29%, signal=83%"
NADLER_OBESITY_DN	NADLER_OBESITY_DN	NADLER_OBESITY_DN		30	0.360513	1.27338	0.152212	0.511223	1	1435	"tags=37%, list=16%, signal=43%"
Upregulated by curcumin at 12 hrs in SW260 colon carcinoma cells	HDACI_COLON_CUR12HRS_UP	HDACI_COLON_CUR12HRS_UP		15	0.459803	1.27312	0.151079	0.508268	1	1825	"tags=47%, list=20%, signal=58%"
Pro-apoptotic signaling induces mitochondria to release cytochrome c, which stimulates Apaf-1 to activate caspase 9.	MITOCHONDRIAPATHWAY	MITOCHONDRIAPATHWAY		19	0.426583	1.27004	0.160156	0.51244	1	1661	"tags=42%, list=18%, signal=51%"
Ceramide is a lipid signaling molecule that can activate proliferative or apoptotic pathways, depending on signaling context, localization, and cell type.	CERAMIDEPATHWAY	CERAMIDEPATHWAY		22	0.41846	1.26446	0.176923	0.523258	1	1287	"tags=36%, list=14%, signal=42%"
CALRES_MOUSE_UP	CALRES_MOUSE_UP	CALRES_MOUSE_UP		28	0.354087	1.26137	0.128968	0.527657	1	1574	"tags=29%, list=17%, signal=34%"
Regulated by TSA, butyrate and/or curcumin in SW260 colon carcinoma cells (Cluster 5)	HDACI_COLON_CLUSTER5	HDACI_COLON_CLUSTER5		19	0.41478	1.25788	0.182377	0.532891	1	762	"tags=32%, list=8%, signal=34%"
Transcripts enriched in more mature cells (SP4, CB4, and AB4) more than 3-fold, with average signal value differences of at least 100 between less mature (ITTP, DP) and more mature (SP4, CB4, and AB4) cells	LEE_TCELLS1_UP	LEE_TCELLS1_UP		102	0.322287	1.25227	0.138434	0.536072	1	1574	"tags=27%, list=17%, signal=33%"
Transcripts enriched in na???ve CD4 T cells (CB4, and AB4) more than 3-fold, with average signal value differences of at least 100 between thymocytes (ITTP, DP, SP4) and naive-phenotype CD4 T (CB4, and AB4) cells	LEE_TCELLS8_UP	LEE_TCELLS8_UP		102	0.322287	1.25227	0.138434	0.539719	1	1574	"tags=27%, list=17%, signal=33%"
Transcripts showing more than 2 fold higher expression in CB4 than in AB4	LEE_TCELLS10_UP	LEE_TCELLS10_UP		102	0.322287	1.25227	0.138434	0.543416	1	1574	"tags=27%, list=17%, signal=33%"
Genes upregulated in AML samples of the FAB class M7	ROSS_FAB_M7	ROSS_FAB_M7		60	0.315939	1.24772	0.156309	0.54406	1	726	"tags=20%, list=8%, signal=22%"
158 genes commonly dysregulated in CD-1 and CD-2 groups downregulated	ZHAN_MM_CD1_VS_CD2_DN	ZHAN_MM_CD1_VS_CD2_DN		35	0.359005	1.24102	0.168807	0.557674	1	1366	"tags=29%, list=15%, signal=34%"
Selected up-regulated genes in patient MM cells versus normal twin PCs	MUNSHI_MM_VS_PCS_UP	MUNSHI_MM_VS_PCS_UP		74	0.31614	1.23708	0.183636	0.564202	1	1110	"tags=24%, list=12%, signal=27%"
IDX_TSA_UP_CLUSTER6	IDX_TSA_UP_CLUSTER6	IDX_TSA_UP_CLUSTER6		119	0.309779	1.23592	0.207692	0.563496	1	1574	"tags=29%, list=17%, signal=34%"
PENTOSE_PHOSPHATE_PATHWAY	PENTOSE_PHOSPHATE_PATHWAY	PENTOSE_PHOSPHATE_PATHWAY		20	0.435218	1.23588	0.21519	0.559935	1	855	"tags=35%, list=9%, signal=39%"
Genes highly expressed in moderately differentiated vs. poorly differentiated hepatocellular carcinoma	LIZUKA_G2_GR_G3	LIZUKA_G2_GR_G3		26	0.381583	1.23576	0.172535	0.556595	1	962	"tags=35%, list=11%, signal=39%"
PRMT5_KD_DN	PRMT5_KD_DN	PRMT5_KD_DN		22	0.396763	1.23516	0.20412	0.554558	1	344	"tags=18%, list=4%, signal=19%"
Genes downregulated in Hoxa9/Meis1 transduced cells vs control	HESS_HOXAANMEIS1_DN	HESS_HOXAANMEIS1_DN		45	0.336669	1.23413	0.184	0.550106	1	1837	"tags=36%, list=20%, signal=44%"
Genes upregulated in Hoxa9/Meis1 transduced cells vs control	HESS_HOXAANMEIS1_UP	HESS_HOXAANMEIS1_UP		45	0.336669	1.23413	0.184	0.553632	1	1837	"tags=36%, list=20%, signal=44%"
SHEPARD_CRASH_AND_BURN_MUT_VS_WT_UP	SHEPARD_CRASH_AND_BURN_MUT_VS_WT_UP	SHEPARD_CRASH_AND_BURN_MUT_VS_WT_UP		99	0.314496	1.23222	0.176471	0.551479	1	2447	"tags=44%, list=27%, signal=60%"
Significantly differentially expressed genes in sickle cell patients	JISON_SICKLECELL_DIFF	JISON_SICKLECELL_DIFF		372	0.261835	1.23109	0.140794	0.550863	1	1812	"tags=30%, list=20%, signal=35%"
Genes highly correlated with acute lymphoblastic leukemia (correlation P(g,c) &gt; 0.30)	GOLUB_ALL_VS_AML_UP	GOLUB_ALL_VS_AML_UP		19	0.42269	1.2301	0.229277	0.550021	1	1813	"tags=37%, list=20%, signal=46%"
MMS_MOUSE_LYMPH_HIGH_4HRS_UP	MMS_MOUSE_LYMPH_HIGH_4HRS_UP	MMS_MOUSE_LYMPH_HIGH_4HRS_UP		31	0.368144	1.22909	0.217228	0.54914	1	740	"tags=23%, list=8%, signal=25%"
Genes downreglated in well functioning transplanted kidney biopsies from stable, immunosuppressed recipients relative to normal healthy donor kidney biopsies (median FDR &lt; 0.16% per comparison).	FLECHNER_KIDNEY_TRANSPLANT_WELL_DN	FLECHNER_KIDNEY_TRANSPLANT_WELL_DN		22	0.399357	1.22723	0.209615	0.55033	1	1446	"tags=41%, list=16%, signal=49%"
CDK4/6-cyclin D and CDK2-cyclin E phosphorylate Rb, which allows the transcription of genes needed for the G1/S cell cycle transition.	G1PATHWAY	G1PATHWAY		26	0.385826	1.22599	0.215238	0.549898	1	825	"tags=23%, list=9%, signal=25%"
Genes on chromosome 19 with copy-number-driven expression in pancreatic adenocarcinoma.	AGUIRRE_PANCREAS_CHR19	AGUIRRE_PANCREAS_CHR19		48	0.348926	1.22319	0.208835	0.553707	1	1113	"tags=25%, list=12%, signal=28%"
Down-regulation is associated with increasing age in normal human kidney tissue from 74 patients, and expression is higher in kidney than in whole blood	AGEING_KIDNEY_SPECIFIC_DN	AGEING_KIDNEY_SPECIFIC_DN		93	0.299271	1.21731	0.175926	0.565437	1	969	"tags=23%, list=11%, signal=25%"
Downregulated in correlation with incipient Alzheimer&apos;s Disease, in the CA1 region of the hippocampus	ALZHEIMERS_INCIPIENT_DN	ALZHEIMERS_INCIPIENT_DN		122	0.278351	1.21587	0.15019	0.565512	1	1797	"tags=31%, list=20%, signal=38%"
HSC_LATEPROGENITORS_ADULT	HSC_LATEPROGENITORS_ADULT	HSC_LATEPROGENITORS_ADULT		265	0.245051	1.21267	0.0996503	0.570423	1	1166	"tags=19%, list=13%, signal=21%"
LEE_MYC_UP	LEE_MYC_UP	LEE_MYC_UP		43	0.335439	1.21091	0.18315	0.571524	1	1116	"tags=26%, list=12%, signal=29%"
Welch Blood 2004	WELCH_GATA1	WELCH_GATA1		19	0.411032	1.20699	0.234615	0.578183	1	794	"tags=16%, list=9%, signal=17%"
Genes involved in glycogen processing	GLYCOGEN	GLYCOGEN		19	0.407806	1.2054	0.22179	0.578826	1	1471	"tags=32%, list=16%, signal=38%"
Genes on chromosome 17 with copy-number-driven expression in pancreatic adenocarcinoma.	AGUIRRE_PANCREAS_CHR17	AGUIRRE_PANCREAS_CHR17		43	0.326964	1.20491	0.192593	0.576887	1	447	"tags=19%, list=5%, signal=19%"
Target of E2F1 by ChIP in WI-38 (primary fibroblast)	REN_E2F1_TARGETS	REN_E2F1_TARGETS		37	0.392221	1.20111	0.278978	0.583534	1	2981	"tags=59%, list=33%, signal=88%"
Genes highly expressed in multiple myeloma (MM) versus immunoglobulin light chain amyloidosis (AL) in plasma cells.	ABRAHAM_MM_VS_AL_UP	ABRAHAM_MM_VS_AL_UP		19	0.401052	1.19963	0.240704	0.583793	1	1856	"tags=42%, list=20%, signal=53%"
INOS_ALL_UP	INOS_ALL_UP	INOS_ALL_UP		50	0.330913	1.19858	0.217391	0.582908	1	2048	"tags=34%, list=23%, signal=44%"
Downregulated in fibroblasts from individuals with Werner syndrome, compared to normal, young individuals	WERNER_FIBRO_DN	WERNER_FIBRO_DN		139	0.264428	1.19769	0.169611	0.581872	1	2151	"tags=35%, list=24%, signal=45%"
Upregulated by expression of Hepatitis B virus HBx protein in SK-Hep-1 hepatocellular carcinoma cells (Fig. 3A+C)	HBX_HCC_UP	HBX_HCC_UP		15	0.449778	1.19642	0.249538	0.581646	1	1443	"tags=33%, list=16%, signal=40%"
Upregulated by sulindac at 16 hrs in SW260 colon carcinoma cells	HDACI_COLON_SUL16HRS_UP	HDACI_COLON_SUL16HRS_UP		32	0.342873	1.19319	0.224074	0.586222	1	1529	"tags=38%, list=17%, signal=45%"
Downregulated by H2O2 and HNE in retinal pigment epithelium cells (Tables 4)	OXSTRESS_RPE_H2O2HNE_DN	OXSTRESS_RPE_H2O2HNE_DN		31	0.352283	1.18913	0.224199	0.593352	1	1096	"tags=26%, list=12%, signal=29%"
HSC_LATEPROGENITORS_SHARED	HSC_LATEPROGENITORS_SHARED	HSC_LATEPROGENITORS_SHARED		259	0.241383	1.18812	0.140569	0.592681	1	1166	"tags=19%, list=13%, signal=21%"
Down-regulated in human glioma cells (T98) at 48 hours following treatment with interferon-beta	IFN_BETA_GLIOMA_DN	IFN_BETA_GLIOMA_DN		43	0.312761	1.18483	0.209213	0.597964	1	1026	"tags=23%, list=11%, signal=26%"
HSC_LATEPROGENITORS_FETAL	HSC_LATEPROGENITORS_FETAL	HSC_LATEPROGENITORS_FETAL		264	0.238461	1.18415	0.137566	0.596367	1	1968	"tags=28%, list=22%, signal=35%"
STEMCELL_COMMON_UP	STEMCELL_COMMON_UP	STEMCELL_COMMON_UP		121	0.275051	1.1801	0.214418	0.603065	1	1829	"tags=35%, list=20%, signal=43%"
IDX_TSA_DN_CLUSTER6	IDX_TSA_DN_CLUSTER6	IDX_TSA_DN_CLUSTER6		18	0.423287	1.17678	0.27668	0.608094	1	1672	"tags=33%, list=18%, signal=41%"
Genes involved in DNA damage signaling	DNA_DAMAGE_SIGNALING	DNA_DAMAGE_SIGNALING		84	0.279071	1.17417	0.206061	0.611456	1	1122	"tags=20%, list=12%, signal=23%"
Upregulated by expression of Hepatitis B virus HBx protein in normal hepatocytes (Hhep) (Fig. 3A+D)	HBX_NL_UP	HBX_NL_UP		21	0.385156	1.17278	0.233577	0.611748	1	1661	"tags=38%, list=18%, signal=47%"
Up-regulated in fibroblasts following infection with human cytomegalovirus (at least 3-fold, with Affymetrix change call, in at least two consectutive timepoints), with maximum change at 48 hours	CMV_HCMV_TIMECOURSE_48HRS_UP	CMV_HCMV_TIMECOURSE_48HRS_UP		65	0.299588	1.17065	0.221388	0.613971	1	1352	"tags=28%, list=15%, signal=32%"
Down-regulated at least 2-fold 24 hours following injection of human growth hormone (GH) into mice lacking functional GHRHR (lit/lit), and with no detectable endogenous GH	GH_GHRHR_KO_24HRS_DN	GH_GHRHR_KO_24HRS_DN		111	0.281737	1.16884	0.223684	0.615417	1	1833	"tags=29%, list=20%, signal=36%"
Genes differentially expressed in CD34 cells from patients with low-risk MDS compared with healthy controls	HOFMANN_MDS_CD34_LOW_RISK	HOFMANN_MDS_CD34_LOW_RISK		51	0.300763	1.16858	0.195462	0.612785	1	1900	"tags=31%, list=21%, signal=39%"
PROPANOATE_METABOLISM	PROPANOATE_METABOLISM	PROPANOATE_METABOLISM		28	0.422443	1.1685	0.297834	0.609727	1	923	"tags=32%, list=10%, signal=36%"
Annotated list of commonly downregulated genes in differentiation pathways	BRUNO_IL3_DN	BRUNO_IL3_DN		57	0.321725	1.16766	0.232902	0.608621	1	1812	"tags=39%, list=20%, signal=48%"
Genes overexpressed at least twofold in adult T-cell lymphoma (ATL) cells versus normal CD4+ and CD4+/CD45RO+ T cells.	SASAKI_TCELL_LYMPHOMA_VS_CD4_UP	SASAKI_TCELL_LYMPHOMA_VS_CD4_UP		164	0.265111	1.16531	0.205405	0.611471	1	830	"tags=16%, list=9%, signal=18%"
Highly expressed genes in ATL cells compared with normal CD4 and CD4 CD45RO T cells	SASAKI_ATL_UP	SASAKI_ATL_UP		164	0.265111	1.16531	0.205405	0.608286	1	830	"tags=16%, list=9%, signal=18%"
The 30 most differentially expressed genes in a comparison of MM1 and MM4 subgroups	ZHAN_MULTIPLE_MYELOMA_SUBCLASSES_DIFF	ZHAN_MULTIPLE_MYELOMA_SUBCLASSES_DIFF		28	0.356064	1.16451	0.268061	0.60713	1	2282	"tags=43%, list=25%, signal=57%"
Up-regulated in two Et-743-resistant cell lines (chondrosarcoma and ovarian carcinoma) compared to sensitive parental lines	ET743_RESIST_UP	ET743_RESIST_UP		17	0.406943	1.15972	0.270321	0.616108	1	2048	"tags=47%, list=23%, signal=61%"
OVARIAN_INFERTILITY_GENES	OVARIAN_INFERTILITY_GENES	OVARIAN_INFERTILITY_GENES		23	0.32988	1.15822	0.214	0.616613	1	742	"tags=17%, list=8%, signal=19%"
50 top ranked SAM-defined over-expressed genes in each subgroup_MS	ZHAN_MM_CD138_MS_VS_REST	ZHAN_MM_CD138_MS_VS_REST		27	0.33378	1.15231	0.264815	0.627951	1	937	"tags=30%, list=10%, signal=33%"
UEDA_MOUSE_LIVER	UEDA_MOUSE_LIVER	UEDA_MOUSE_LIVER		111	0.268079	1.15183	0.214408	0.625968	1	1165	"tags=22%, list=13%, signal=25%"
SHEPARD_BMYB_MORPHOLINO_UP	SHEPARD_BMYB_MORPHOLINO_UP	SHEPARD_BMYB_MORPHOLINO_UP		112	0.265137	1.14855	0.190053	0.631359	1	817	"tags=17%, list=9%, signal=18%"
MRNA_PROCESSING_REACTOME	MRNA_PROCESSING_REACTOME	MRNA_PROCESSING_REACTOME		96	0.312572	1.14763	0.339468	0.630653	1	2358	"tags=39%, list=26%, signal=52%"
Upregulated by H2O2 in CSB-rescued fibroblasts (Table 1, cluster 1)	H2O2_CSBRESCUED_C1_UP	H2O2_CSBRESCUED_C1_UP		37	0.310818	1.13597	0.259669	0.657544	1	143	"tags=11%, list=2%, signal=11%"
Downregulated in the atria of failing hearts (DCM and ICM) compared to healthy controls	HEARTFAILURE_ATRIA_DN	HEARTFAILURE_ATRIA_DN		110	0.294732	1.13418	0.278085	0.658899	1	1620	"tags=35%, list=18%, signal=43%"
Good prognosis marker genes in Breast Cancer (part of NKI-70) from Van&apos;t Veer et al 2002	VANTVEER_BREAST_OUTCOME_GOOD_VS_POOR_UP	VANTVEER_BREAST_OUTCOME_GOOD_VS_POOR_UP		22	0.366208	1.13418	0.30394	0.655659	1	2208	"tags=36%, list=24%, signal=48%"
Genes highly expressed in hepatitis C-related hepatocellular carcinoma	SMITH_HCV_INDUCED_HCC_UP	SMITH_HCV_INDUCED_HCC_UP		30	0.359321	1.13346	0.303371	0.6543	1	2149	"tags=40%, list=24%, signal=52%"
Upregulated by both curcumin and sulindac at any timepoint up to 48 hrs in SW260 colon carcinoma cells	HDACI_COLON_CURSUL_UP	HDACI_COLON_CURSUL_UP		35	0.340533	1.13295	0.300917	0.652408	1	1568	"tags=34%, list=17%, signal=41%"
Up-regulated at any timepoint following treatment of XPB/CS fibroblasts with 3 J/m^2 UVC	UVC_XPCS_ALL_UP	UVC_XPCS_ALL_UP		59	0.317054	1.13177	0.317254	0.652273	1	2206	"tags=41%, list=24%, signal=53%"
Up-regulated in fibroblasts following infection with human cytomegalovirus (at least 3-fold, with Affymetrix change call, in at least two consectutive timepoints), with maximum change at 16 hours	CMV_HCMV_TIMECOURSE_16HRS_UP	CMV_HCMV_TIMECOURSE_16HRS_UP		56	0.327207	1.13125	0.30137	0.650432	1	2378	"tags=45%, list=26%, signal=60%"
Up-regulated at any timepoint following treatment of WS1 human skin fibroblasts with UVC at a low dose (10 J/m^2) (clusters a1-a4)	UVC_LOW_ALL_UP	UVC_LOW_ALL_UP		18	0.418553	1.13026	0.312977	0.650038	1	2545	"tags=50%, list=28%, signal=69%"
Upregulated by hypoxia in normal, RPTEC renal cells (Fig. 3)	HYPOXIA_NORMAL_UP	HYPOXIA_NORMAL_UP		155	0.238487	1.12995	0.21044	0.647709	1	1812	"tags=28%, list=20%, signal=34%"
Genes concomitantly modulated by activated Notch1 in mouse and human primary keratinocytes--Dn	NGUYEN_KERATO_DN	NGUYEN_KERATO_DN		80	0.290143	1.12942	0.276438	0.646018	1	1945	"tags=33%, list=21%, signal=41%"
Upregulated by UV-B light in normal human epidermal keratinocytes	UVB_NHEK1_UP	UVB_NHEK1_UP		170	0.27583	1.12672	0.274402	0.649708	1	1875	"tags=28%, list=21%, signal=35%"
AGED_RHESUS_DN	AGED_RHESUS_DN	AGED_RHESUS_DN		107	0.252389	1.12443	0.239564	0.652562	1	1950	"tags=31%, list=21%, signal=39%"
PRMT5_KD_UP	PRMT5_KD_UP	PRMT5_KD_UP		135	0.246388	1.12148	0.266294	0.657032	1	1881	"tags=34%, list=21%, signal=42%"
Genes down-regulated by interferon-gamma in colon,derm,iliac,aortic,lung endothelial cells	SANA_IFNG_ENDOTHELIAL_DN	SANA_IFNG_ENDOTHELIAL_DN		70	0.278588	1.12124	0.28839	0.654541	1	1752	"tags=30%, list=19%, signal=37%"
Genes up-regulated by APC in SW480 (colon cancer)	LIN_WNT_UP	LIN_WNT_UP		51	0.316643	1.11971	0.311069	0.655548	1	663	"tags=18%, list=7%, signal=19%"
Cell growth is promoted by Ras activation of the anti-apoptotic p44/42 MAP kinase pathway.	ERKPATHWAY	ERKPATHWAY		29	0.326352	1.11934	0.304432	0.653447	1	787	"tags=17%, list=9%, signal=19%"
Genes downregulated in response to glucose starvation	PENG_GLUCOSE_DN	PENG_GLUCOSE_DN		133	0.276583	1.1193	0.300195	0.650537	1	1580	"tags=30%, list=17%, signal=36%"
RNA_TRANSCRIPTION_REACTOME	RNA_TRANSCRIPTION_REACTOME	RNA_TRANSCRIPTION_REACTOME		30	0.331597	1.11892	0.305051	0.648571	1	1630	"tags=33%, list=18%, signal=40%"
Downregulated by TPA at two consecutive timepoints between 12-48 hrs in sensitive HL-60 cells	TPA_SENS_LATE_DN	TPA_SENS_LATE_DN		220	0.221533	1.11689	0.175585	0.650641	1	2322	"tags=32%, list=26%, signal=42%"
Downregulated by expression of Hepatitis B virus HBx protein in SK-Hep-1 hepatocellular carcinoma cells (Fig. 3B+D)	HBX_HCC_DN	HBX_HCC_DN		22	0.355114	1.11606	0.292365	0.649772	1	1661	"tags=36%, list=18%, signal=44%"
Down-regulated at 4 hours following treatment of human lymphocytes (TK6) with a low dose of methyl methanesulfonate (MMS)	MMS_HUMAN_LYMPH_LOW_4HRS_DN	MMS_HUMAN_LYMPH_LOW_4HRS_DN		16	0.380709	1.11571	0.324649	0.647752	1	2108	"tags=50%, list=23%, signal=65%"
Binding of the Fas ligand to the Fas receptor induces caspase activation and consequent apoptosis in the Fas-expressing cell.	FASPATHWAY	FASPATHWAY		26	0.355821	1.11367	0.321154	0.64995	1	1571	"tags=31%, list=17%, signal=37%"
Up-regulated in fibroblasts at 6 hours following either infection with UV-inactivated CMV or interferon-alpha	IFNA_UV-CMV_COMMON_HCMV_6HRS_UP	IFNA_UV-CMV_COMMON_HCMV_6HRS_UP		29	0.453564	1.11189	0.353659	0.65139	1	2894	"tags=55%, list=32%, signal=81%"
Differential gene expression between developmental stages of Va14i NKT cells	MATSUDA_VALPHAINKT_DIFF	MATSUDA_VALPHAINKT_DIFF		302	0.215101	1.10882	0.19586	0.655966	1	1347	"tags=19%, list=15%, signal=21%"
LEE_ACOX1_UP	LEE_ACOX1_UP	LEE_ACOX1_UP		50	0.293018	1.10869	0.292994	0.653367	1	969	"tags=18%, list=11%, signal=20%"
VALINE_LEUCINE_AND_ISOLEUCINE_DEGRADATION	VALINE_LEUCINE_AND_ISOLEUCINE_DEGRADATION	VALINE_LEUCINE_AND_ISOLEUCINE_DEGRADATION		34	0.375682	1.10865	0.375	0.650581	1	1067	"tags=29%, list=12%, signal=33%"
Phosphoinositide 3 kinase (PI3K) phosphorylate inositol rings of phosphoinositide lipids, influencing vesicle trafficking, cell proliferation, and migration.	PTDINSPATHWAY	PTDINSPATHWAY		20	0.349724	1.10645	0.311245	0.653058	1	1891	"tags=40%, list=21%, signal=50%"
IDX_TSA_UP_CLUSTER4	IDX_TSA_UP_CLUSTER4	IDX_TSA_UP_CLUSTER4		30	0.328039	1.10226	0.323413	0.660394	1	1433	"tags=37%, list=16%, signal=43%"
Progressively down-regulated through 24 hrs following treatment of WS1 human skin fibroblasts with UVC at a high dose (50 J/m^2) (cluster d9)	UVC_HIGH_D9_DN	UVC_HIGH_D9_DN		24	0.347047	1.10159	0.320285	0.659167	1	1941	"tags=46%, list=21%, signal=58%"
Up-regulated at 8 hours following treatment of XPB/TTD fibroblasts with 3 J/m^2 UVC	UVC_TTD_8HR_UP	UVC_TTD_8HR_UP		23	0.357685	1.09888	0.347826	0.66307	1	1045	"tags=35%, list=12%, signal=39%"
The top 100 genes upregulated following Apc loss at day 5 (day4)	SANSOM_APC_LOSS5_UP	SANSOM_APC_LOSS5_UP		59	0.29521	1.09341	0.340594	0.674258	1	2060	"tags=36%, list=23%, signal=46%"
Downregulated by expression of Hepatitis B virus HBx protein in normal hepatocytes (Hhep) (Fig. 3B+C)	HBX_NL_DN	HBX_NL_DN		16	0.412818	1.09261	0.319106	0.673491	1	1414	"tags=31%, list=16%, signal=37%"
Upregulated by H2O2 in CSB-rescued fibroblasts (Table 1)	H2O2_CSBRESCUED_UP	H2O2_CSBRESCUED_UP		50	0.286207	1.09221	0.312057	0.671657	1	715	"tags=16%, list=8%, signal=17%"
DNA_REPLICATION_REACTOME	DNA_REPLICATION_REACTOME	DNA_REPLICATION_REACTOME		39	0.301629	1.08562	0.335238	0.684842	1	1370	"tags=21%, list=15%, signal=24%"
Downregulated in fibroblasts from old (but not Werner) individuals, compared to young	OLDONLY_FIBRO_DN	OLDONLY_FIBRO_DN		41	0.293492	1.08446	0.343416	0.68477	1	1324	"tags=29%, list=15%, signal=34%"
Genes that distinguish pediatric acute myeloid leukemia (AML) subtype t(8;21)[AML1-ETO].	ROSS_AML1_ETO	ROSS_AML1_ETO		54	0.28015	1.08325	0.335116	0.684837	1	690	"tags=17%, list=8%, signal=18%"
Genes upregulated in multiple myeloma (MM) cells versus the normal plasma cells of patients&apos; identical twins.	MUNSHI_MM_UP	MUNSHI_MM_UP		62	0.28892	1.08134	0.341818	0.687	1	1110	"tags=26%, list=12%, signal=29%"
Genes with significantly lower average gene expression in AL plasma cells than in MM cells	ABRAHAM_AL_VS_MM_DN	ABRAHAM_AL_VS_MM_DN		18	0.355536	1.07923	0.330754	0.689295	1	1856	"tags=39%, list=20%, signal=49%"
BRCA1KO_MEF_DN	BRCA1KO_MEF_DN	BRCA1KO_MEF_DN		68	0.282758	1.07678	0.340909	0.692553	1	1048	"tags=19%, list=12%, signal=21%"
Upregulated in VHL-rescued renal carcinoma vs. normal renal cells (Fig. 2d+e)	RCC_NL_UP	RCC_NL_UP		354	0.21657	1.07627	0.297535	0.690862	1	2114	"tags=31%, list=23%, signal=38%"
Genes upregulated in Ig-unmutated non-VH3-21 B-CL	FALT_BCLL_IG_MUTATED_VS_WT_DN	FALT_BCLL_IG_MUTATED_VS_WT_DN		48	0.289166	1.0744	0.376623	0.692717	1	1569	"tags=33%, list=17%, signal=40%"
Genes whose protein products&apos; expression in lung adenocarcinomas are associated with patient survival.	CHEN_LUNG_SURVIVAL	CHEN_LUNG_SURVIVAL		20	0.344907	1.07393	0.345486	0.690936	1	39	"tags=10%, list=0%, signal=10%"
Upregulated at 24hrs following infection of primary human foreskin fibroblasts with CMV	CMV_24HRS_UP	CMV_24HRS_UP		65	0.296696	1.07248	0.37037	0.691678	1	1986	"tags=32%, list=22%, signal=41%"
Genes involved in mRNA processing	MRNA_PROCESSING	MRNA_PROCESSING		40	0.300154	1.07166	0.365344	0.690835	1	2358	"tags=40%, list=26%, signal=54%"
ALANINE_AND_ASPARTATE_METABOLISM	ALANINE_AND_ASPARTATE_METABOLISM	ALANINE_AND_ASPARTATE_METABOLISM		18	0.340635	1.06911	0.345309	0.694108	1	1971	"tags=39%, list=22%, signal=50%"
Upregulated 30min after TNF-alpha treatment of HeLa cells	TNFALPHA_30MIN_UP	TNFALPHA_30MIN_UP		38	0.297267	1.06803	0.349353	0.693857	1	787	"tags=18%, list=9%, signal=20%"
TNFALPHA_TGZ_ADIP_DN	TNFALPHA_TGZ_ADIP_DN	TNFALPHA_TGZ_ADIP_DN		25	0.307068	1.06607	0.361217	0.695959	1	1002	"tags=24%, list=11%, signal=27%"
Upregulated by UV-B light in squamous cell carcinoma cells	UVB_SCC_UP	UVB_SCC_UP		86	0.327986	1.06459	0.390151	0.696872	1	1797	"tags=30%, list=20%, signal=37%"
Downregulated by butyrate at any timepoint up to 48 hrs in SW260 colon carcinoma cells	HDACI_COLON_BUT_DN	HDACI_COLON_BUT_DN		173	0.226383	1.06372	0.327119	0.696155	1	2124	"tags=33%, list=23%, signal=42%"
Downregulated by nickel(II) in human peripheral lung epithelial cells	NI2_LUNG_DN	NI2_LUNG_DN		15	0.356972	1.06248	0.373358	0.696386	1	804	"tags=27%, list=9%, signal=29%"
Up-regulated at 8 hours following treatment of XPB/CS fibroblasts with 3 J/m^2 UVC	UVC_XPCS_8HR_UP	UVC_XPCS_8HR_UP		57	0.296164	1.06213	0.379562	0.694476	1	2206	"tags=39%, list=24%, signal=51%"
Genes whose expression is influenced by 2-methoxyestradiol (2ME2), a metabolite of estradiol that has antitumor activity, in multiple myeloma cells.	CHAUHAN_2ME2	CHAUHAN_2ME2		45	0.311218	1.05812	0.390826	0.701696	1	1986	"tags=33%, list=22%, signal=42%"
AGED_MOUSE_HIPPOCAMPUS_ANY_DN	AGED_MOUSE_HIPPOCAMPUS_ANY_DN	AGED_MOUSE_HIPPOCAMPUS_ANY_DN		31	0.315335	1.05802	0.381038	0.699169	1	2429	"tags=42%, list=27%, signal=57%"
Genes involved in fatty acid metabolism	FATTY_ACID_METABOLISM	FATTY_ACID_METABOLISM		71	0.282715	1.05739	0.364963	0.697829	1	1060	"tags=20%, list=12%, signal=22%"
Genes related to insulin signaling	INSULIN_SIGNALING	INSULIN_SIGNALING		87	0.247404	1.05561	0.347992	0.699299	1	846	"tags=17%, list=9%, signal=19%"
Genes significantly associated with MRD on day 46	FLOTHO_CASP8AP2_MRD_DIFF	FLOTHO_CASP8AP2_MRD_DIFF		60	0.27285	1.05152	0.34556	0.706582	1	2036	"tags=37%, list=22%, signal=47%"
Genes upregulated in response to glutamine starvation	PENG_GLUTAMINE_UP	PENG_GLUTAMINE_UP		220	0.225353	1.05115	0.350081	0.704723	1	2179	"tags=35%, list=24%, signal=45%"
BYSTRYKH_HSC_CIS_GLOCUS	BYSTRYKH_HSC_CIS_GLOCUS	BYSTRYKH_HSC_CIS_GLOCUS		72	0.25614	1.05088	0.370504	0.70269	1	1485	"tags=28%, list=16%, signal=33%"
Genes upregulated in response to leucine starvation	PENG_LEUCINE_UP	PENG_LEUCINE_UP		100	0.26131	1.04976	0.345878	0.702729	1	1834	"tags=31%, list=20%, signal=38%"
IDX_TSA_UP_CLUSTER2	IDX_TSA_UP_CLUSTER2	IDX_TSA_UP_CLUSTER2		43	0.275515	1.04807	0.394604	0.703939	1	786	"tags=19%, list=9%, signal=20%"
Upregulated by induction of exogenous BRCA1 in EcR-293 cells	BRCA1_OVEREXP_UP	BRCA1_OVEREXP_UP		149	0.249762	1.04748	0.378049	0.702635	1	1324	"tags=26%, list=15%, signal=30%"
Upregulated in VHL-null renal carcinoma cells vs. VHL-rescued (Fig. 1a+b)	VHL_RCC_UP	VHL_RCC_UP		69	0.257841	1.04375	0.401473	0.709096	1	1270	"tags=22%, list=14%, signal=25%"
EDGs with similar expression patterns in tonsil BCs and all or subsets of MM	ZHAN_MMPC_SIM_BC_AND_MM	ZHAN_MMPC_SIM_BC_AND_MM		43	0.261997	1.04257	0.400742	0.70914	1	872	"tags=19%, list=10%, signal=20%"
Genes upreglated in peripheral blood lymphocytes (PBLs) of patients who underwent acute rejection of a kidney transplant relative to PBLs of immunosuppressed patients with a well functioning kidney transplant (Delta values were chosen to minimize the	FLECHNER_KIDNEY_TRANSPLANT_REJECTION_PBL_UP	FLECHNER_KIDNEY_TRANSPLANT_REJECTION_PBL_UP		66	0.244512	1.04253	0.376238	0.706522	1	1625	"tags=30%, list=18%, signal=37%"
Genes related to PIP3 signaling in cardiac myocytes	SIG_PIP3_SIGNALING_IN_CARDIAC_MYOCTES	SIG_PIP3_SIGNALING_IN_CARDIAC_MYOCTES		62	0.254655	1.04249	0.371377	0.703909	1	1857	"tags=31%, list=20%, signal=38%"
The bicoid-related transcription factor Pitx2 is activated by Wnt binding to the Frizzled receptor and induces tissue-specific cell proliferation.	PITX2PATHWAY	PITX2PATHWAY		16	0.356794	1.04215	0.413088	0.702094	1	280	"tags=13%, list=3%, signal=13%"
Genes differentially expressed in monoclonal gammopathy of uncertain significance (MGUS, a precursor state for multiple myeloma) and multiple myeloma (MM) plasma cells versus normal (N) plasma cells. Fold Change uses N as the baseline.	DAVIES_N	DAVIES_N		20	0.368493	1.04128	0.380692	0.701589	1	61	"tags=10%, list=1%, signal=10%"
Genes involved in the environmental stress response that were not regulated following treatment of Werner syndrome fibroblasts with 4-nitroquinoline-1-oxide (4NQO)	4NQO_ESR_WS_UNREG	4NQO_ESR_WS_UNREG		28	0.290979	1.04014	0.378026	0.701705	1	1765	"tags=32%, list=19%, signal=40%"
Genes upregulated in control vs kras knockdown in a human cell line	CORDERO_KRAS_KD_VS_CONTROL_DN	CORDERO_KRAS_KD_VS_CONTROL_DN		48	0.264334	1.03856	0.395797	0.702942	1	957	"tags=15%, list=11%, signal=16%"
Down-regulation is associated with increasing age in normal human kidney tissue from 74 patients	AGEING_KIDNEY_DN	AGEING_KIDNEY_DN		83	0.251272	1.0373	0.365591	0.703328	1	969	"tags=19%, list=11%, signal=21%"
AGED_MOUSE_CEREBELLUM_UP	AGED_MOUSE_CEREBELLUM_UP	AGED_MOUSE_CEREBELLUM_UP		50	0.273716	1.03711	0.406082	0.701203	1	1625	"tags=28%, list=18%, signal=34%"
Downregulated by sulindac at 12 hrs in SW260 colon carcinoma cells	HDACI_COLON_SUL12HRS_DN	HDACI_COLON_SUL12HRS_DN		18	0.361257	1.03378	0.418182	0.706561	1	3228	"tags=50%, list=36%, signal=77%"
HSC_HSCANDPROGENITORS_FETAL	HSC_HSCANDPROGENITORS_FETAL	HSC_HSCANDPROGENITORS_FETAL		335	0.203184	1.02876	0.379768	0.713703	1	1970	"tags=27%, list=22%, signal=33%"
HSC_HSCANDPROGENITORS_SHARED	HSC_HSCANDPROGENITORS_SHARED	HSC_HSCANDPROGENITORS_SHARED		335	0.203184	1.02876	0.379768	0.716327	1	1970	"tags=27%, list=22%, signal=33%"
The top 174 genes upregulated following Apc loss at day 4	SANSOM_APC_LOSS4_UP	SANSOM_APC_LOSS4_UP		77	0.249051	1.02295	0.398917	0.725267	1	1941	"tags=31%, list=21%, signal=39%"
Cell-proliferation-related genes downregulated by SAHA and depsipeptide (histone deacetylase inhibitors)	PEART_HISTONE_DN	PEART_HISTONE_DN		69	0.257752	1.02293	0.429961	0.722655	1	2292	"tags=29%, list=25%, signal=38%"
LDGs showing similar expression patterns in tonsil PCs and all or subsets of MM	ZHAN_MMPC_SIMAL	ZHAN_MMPC_SIMAL		47	0.290573	1.02007	0.453888	0.726859	1	2035	"tags=38%, list=22%, signal=49%"
Upregulated by sulindac at 24 hrs in SW260 colon carcinoma cells	HDACI_COLON_SUL24HRS_UP	HDACI_COLON_SUL24HRS_UP		50	0.275818	1.01868	0.426692	0.727793	1	1709	"tags=34%, list=19%, signal=42%"
Downregulated by butyrate at 16 hrs in SW260 colon carcinoma cells	HDACI_COLON_BUT16HRS_DN	HDACI_COLON_BUT16HRS_DN		76	0.249921	1.01841	0.435424	0.725754	1	1975	"tags=30%, list=22%, signal=38%"
The Fas receptor induces apoptosis and NF-kB activation when bound to Fas ligand.	ST_FAS_SIGNALING_PATHWAY	ST_FAS_SIGNALING_PATHWAY		53	0.286077	1.0179	0.419422	0.724302	1	2126	"tags=30%, list=23%, signal=39%"
UEDA_MOUSE_SCN	UEDA_MOUSE_SCN	UEDA_MOUSE_SCN		64	0.255539	1.01692	0.439153	0.723986	1	223	"tags=9%, list=2%, signal=10%"
PASSERINI_OXIDATION	PASSERINI_OXIDATION	PASSERINI_OXIDATION		19	0.317118	1.01614	0.438938	0.723338	1	1280	"tags=32%, list=14%, signal=37%"
Expression of selected genes involved in DNA repair and cell-cycle control in hTERT-transduced T cells	ROTH_HTERT_DIFF	ROTH_HTERT_DIFF		28	0.314846	1.01295	0.453125	0.728255	1	1753	"tags=32%, list=19%, signal=40%"
UREA_CYCLE_AND_METABOLISM_OF_AMINO_GROUPS	UREA_CYCLE_AND_METABOLISM_OF_AMINO_GROUPS	UREA_CYCLE_AND_METABOLISM_OF_AMINO_GROUPS		16	0.373423	1.01045	0.441509	0.731568	1	1752	"tags=44%, list=19%, signal=54%"
GALACTOSE_METABOLISM	GALACTOSE_METABOLISM	GALACTOSE_METABOLISM		22	0.333629	1.01038	0.436	0.729166	1	608	"tags=23%, list=7%, signal=24%"
The top 98 downregulated genes following Apc loss at day 4	SANSOM_APC_4_DN	SANSOM_APC_4_DN		43	0.29155	1.00554	0.426497	0.737869	1	1571	"tags=28%, list=17%, signal=34%"
Upregulated by butyrate at 12 hrs in SW260 colon carcinoma cells	HDACI_COLON_BUT12HRS_UP	HDACI_COLON_BUT12HRS_UP		33	0.29509	1.00478	0.449458	0.737001	1	1673	"tags=39%, list=18%, signal=48%"
STATIN_PATHWAY_PHARMGKB	STATIN_PATHWAY_PHARMGKB	STATIN_PATHWAY_PHARMGKB		16	0.356072	0.999117	0.451943	0.748043	1	1478	"tags=31%, list=16%, signal=37%"
NOVA2_KO_SPLICING	NOVA2_KO_SPLICING	NOVA2_KO_SPLICING		38	0.275733	0.999086	0.456364	0.745509	1	1763	"tags=34%, list=19%, signal=42%"
ABBUD_LIF_DN	ABBUD_LIF_DN	ABBUD_LIF_DN		20	0.336052	0.994392	0.43203	0.754118	1	1618	"tags=35%, list=18%, signal=42%"
Genes downregulated in human pulmonary endothelial cells under hypoxic conditions or after exposure to AdCA5, an adenovirus carrying constitutively active hypoxia-inducible factor 1 (HIF-1alpha).	MANALO_HYPOXIA_DN	MANALO_HYPOXIA_DN		69	0.262591	0.99079	0.460922	0.760225	1	1789	"tags=29%, list=20%, signal=36%"
HSC_HSCANDPROGENITORS_ADULT	HSC_HSCANDPROGENITORS_ADULT	HSC_HSCANDPROGENITORS_ADULT		340	0.195665	0.989219	0.48581	0.761338	1	1970	"tags=27%, list=22%, signal=33%"
Up-regulated at any timepoint by treatment of human fibroblasts with UV light or gamma radiation, but not by 4-NQO	GAMMA-UV_FIBRO_UP	GAMMA-UV_FIBRO_UP		30	0.280832	0.988964	0.464945	0.759296	1	1784	"tags=33%, list=20%, signal=41%"
LAL_KO_3MO_UP	LAL_KO_3MO_UP	LAL_KO_3MO_UP		31	0.322676	0.987709	0.453358	0.759777	1	3038	"tags=45%, list=33%, signal=68%"
ADIP_DIFF_CLUSTER3	ADIP_DIFF_CLUSTER3	ADIP_DIFF_CLUSTER3		26	0.293598	0.985171	0.493177	0.763149	1	1903	"tags=27%, list=21%, signal=34%"
Downregulated by sulindac at 48 hrs in SW260 colon carcinoma cells	HDACI_COLON_SUL48HRS_DN	HDACI_COLON_SUL48HRS_DN		50	0.244568	0.983625	0.493308	0.764236	1	2399	"tags=36%, list=26%, signal=49%"
Gene set that can be used to differentiate BRCA1-linked and BRCA2-linked breast cancers	BREASTCA_TWO_CLASSES	BREASTCA_TWO_CLASSES		123	0.227211	0.980041	0.479204	0.770227	1	2152	"tags=35%, list=24%, signal=45%"
Downregulated by butyrate at 48 hrs in SW260 colon carcinoma cells	HDACI_COLON_BUT48HRS_DN	HDACI_COLON_BUT48HRS_DN		77	0.233784	0.977039	0.505319	0.774849	1	2124	"tags=34%, list=23%, signal=44%"
Downregulated by sulindac at 16 hrs in SW260 colon carcinoma cells	HDACI_COLON_SUL16HRS_DN	HDACI_COLON_SUL16HRS_DN		51	0.246881	0.975773	0.487805	0.775312	1	2083	"tags=29%, list=23%, signal=38%"
Up-regulated at any timepoint by treatment of human fibroblasts with 4-nitroquinoline-1-oxide (4NQO), but not by UV or gamma radiation	4NQO_UNIQUE_FIBRO_UP	4NQO_UNIQUE_FIBRO_UP		16	0.333611	0.975755	0.474286	0.772764	1	2060	"tags=50%, list=23%, signal=65%"
Genes upregulated in response to rapamycin starvation	PENG_RAPAMYCIN_UP	PENG_RAPAMYCIN_UP		149	0.225108	0.967511	0.542208	0.789733	1	607	"tags=13%, list=7%, signal=14%"
Downregulated by all three of H2O2, HNE and t-BH in retinal pigment epithelium cells (Table 2)	OXSTRESS_RPETHREE_DN	OXSTRESS_RPETHREE_DN		27	0.289624	0.965701	0.525926	0.79148	1	1376	"tags=26%, list=15%, signal=30%"
CALRES_RHESUS_DN	CALRES_RHESUS_DN	CALRES_RHESUS_DN		59	0.225696	0.964145	0.531835	0.792432	1	1427	"tags=20%, list=16%, signal=24%"
Genes downreglated in peripheral blood lymphocytes (PBLs) of immunosuppressed patients with a well functioning kidney transplant relative to PBLs of normal healthy blood donors (Delta values were chosen to minimize the minimize the median FDR at a le	FLECHNER_KIDNEY_TRANSPLANT_REJECTION_PBL_DN	FLECHNER_KIDNEY_TRANSPLANT_REJECTION_PBL_DN		50	0.251338	0.963536	0.506796	0.791268	1	1420	"tags=22%, list=16%, signal=26%"
B cell receptors bind antigens and promote B cell activation.	ST_B_CELL_ANTIGEN_RECEPTOR	ST_B_CELL_ANTIGEN_RECEPTOR		38	0.272169	0.963354	0.50099	0.789097	1	906	"tags=16%, list=10%, signal=17%"
KENNY_WNT_UP	KENNY_WNT_UP	KENNY_WNT_UP		38	0.273759	0.962298	0.53	0.788965	1	2317	"tags=42%, list=26%, signal=56%"
Nerve growth factor (NGF) stimulates neural survival and proliferation via the TrkA and p75 receptors, which induce DAG and IP3 production and activate Ras.	NGFPATHWAY	NGFPATHWAY		19	0.312339	0.96077	0.508604	0.789837	1	787	"tags=16%, list=9%, signal=17%"
Up-regulated by infection of human colon adenocarcinoma cells (SW480) with Ad-BRCA1, versus Ad-LacZ control	BRCA1_SW480_UP	BRCA1_SW480_UP		25	0.28831	0.960083	0.5197	0.788765	1	848	"tags=20%, list=9%, signal=22%"
Upregulated in fibroblasts from individuals with Werner syndrome, compared to normal, young individuals	WERNER_FIBRO_UP	WERNER_FIBRO_UP		40	0.275031	0.958124	0.522727	0.790769	1	2277	"tags=38%, list=25%, signal=50%"
AGED_MOUSE_RETINA_ANY_UP	AGED_MOUSE_RETINA_ANY_UP	AGED_MOUSE_RETINA_ANY_UP		18	0.310287	0.954474	0.52354	0.796919	1	686	"tags=17%, list=8%, signal=18%"
Regulated by UV-B light in normal human epidermal keratinocytes, cluster 5	UVB_NHEK3_C5	UVB_NHEK3_C5		34	0.266722	0.953313	0.528881	0.79717	1	2378	"tags=38%, list=26%, signal=52%"
Activated Cdc2-cyclin B kinase regulates the G2/M transition; DNA damage stimulates the DNA-PK/ATM/ATR kinases, which inactivate Cdc2.	G2PATHWAY	G2PATHWAY		23	0.302511	0.952026	0.535156	0.797584	1	651	"tags=17%, list=7%, signal=19%"
Prognosis-associated probe sets	YAGI_AML_PROG_ASSOC	YAGI_AML_PROG_ASSOC		128	0.20665	0.952018	0.563771	0.795044	1	2028	"tags=28%, list=22%, signal=36%"
50 top ranked SAM-defined over-expressed genes in each subgroup__PR	ZHAN_MM_CD138_PR_VS_REST	ZHAN_MM_CD138_PR_VS_REST		28	0.335039	0.950439	0.488844	0.796208	1	283	"tags=11%, list=3%, signal=11%"
Up-regulated at 3hrs follwing VEGF treatment of human myometrial microvascular endothelial cells	VEGF_MMMEC_3HRS_UP	VEGF_MMMEC_3HRS_UP		60	0.254032	0.948424	0.547445	0.798477	1	1414	"tags=25%, list=16%, signal=29%"
Regulated by UV-B light in normal human epidermal keratinocytes, cluster 6	UVB_NHEK3_C6	UVB_NHEK3_C6		27	0.298444	0.947232	0.519924	0.798673	1	133	"tags=11%, list=1%, signal=11%"
BUTANOATE_METABOLISM	BUTANOATE_METABOLISM	BUTANOATE_METABOLISM		24	0.316608	0.942502	0.535912	0.807099	1	516	"tags=17%, list=6%, signal=18%"
Genes whose expression is induced in human mast cells (MCs) by lipopolysaccharide treatment.	OKUMURA_MC_LPS	OKUMURA_MC_LPS		146	0.212527	0.941765	0.550725	0.806192	1	1190	"tags=18%, list=13%, signal=20%"
Regulated by UV-B light in normal human epidermal keratinocytes, cluster 2	UVB_NHEK3_C2	UVB_NHEK3_C2		43	0.264282	0.941724	0.532399	0.803761	1	1855	"tags=30%, list=20%, signal=38%"
These are genes identified by simple statistical criteria as differing in their mRNA expresssion between WTs and fetal kidneys HIGH	LI_FETAL_VS_WT_KIDNEY_DN	LI_FETAL_VS_WT_KIDNEY_DN		162	0.232104	0.941439	0.521576	0.801871	1	1240	"tags=19%, list=14%, signal=22%"
Upregulated by sulindac at 12 hrs in SW260 colon carcinoma cells	HDACI_COLON_SUL12HRS_UP	HDACI_COLON_SUL12HRS_UP		19	0.316958	0.940004	0.521661	0.802694	1	1529	"tags=37%, list=17%, signal=44%"
CPR_LOW_LIVER_DN	CPR_LOW_LIVER_DN	CPR_LOW_LIVER_DN		19	0.301112	0.938549	0.559252	0.803609	1	2292	"tags=32%, list=25%, signal=42%"
Upregulated at any timepoint following infection of primary human foreskin fibroblasts with CMV	CMV_ALL_UP	CMV_ALL_UP		85	0.25797	0.938356	0.551304	0.801522	1	1986	"tags=29%, list=22%, signal=37%"
32Dcl3 and 32Dcl3/DNStat3 cells were starved of cytokines for 8 h and then stimulated or left unstimulated with 10 ng/ml G-CSF Total RNA	NUMATA_G_CSF_DIFF	NUMATA_G_CSF_DIFF		18	0.312018	0.937733	0.548523	0.800355	1	2848	"tags=44%, list=31%, signal=65%"
Genes that distinguish pediatric acute myeloid leukemia (AML) subtypes with MLL chimeric fusion genes.	ROSS_MLL_FUSION	ROSS_MLL_FUSION		63	0.239444	0.936149	0.55536	0.801398	1	481	"tags=13%, list=5%, signal=13%"
Up-regulation is correlated with resistance of human cancer xenografts to at least six of seven anticancer drugs tested	RESISTANCE_XENOGRAFTS_UP	RESISTANCE_XENOGRAFTS_UP		22	0.306847	0.93523	0.555354	0.801015	1	466	"tags=14%, list=5%, signal=14%"
Genes expressed specifically in human liver tissue	HUMAN_TISSUE_LIVER	HUMAN_TISSUE_LIVER		36	0.260508	0.93253	0.588727	0.804694	1	1105	"tags=14%, list=12%, signal=16%"
Genes that escape X inactivation	DISTECHE_XINACTIVATED_GENES	DISTECHE_XINACTIVATED_GENES		19	0.301856	0.932399	0.570397	0.802557	1	1177	"tags=21%, list=13%, signal=24%"
Genes related to the insulin receptor pathway	SIG_INSULIN_RECEPTOR_PATHWAY_IN_CARDIAC_MYOCYTES	SIG_INSULIN_RECEPTOR_PATHWAY_IN_CARDIAC_MYOCYTES		47	0.226634	0.930643	0.631304	0.803998	1	1300	"tags=21%, list=14%, signal=25%"
Obsolete by GO - mediates the adhesion of the cell to other cells or to the extracellular matrix.	CELL_ADHESION_MOLECULE_ACTIVITY	CELL_ADHESION_MOLECULE_ACTIVITY		87	0.221251	0.9306	0.598891	0.801632	1	1424	"tags=21%, list=16%, signal=24%"
Genes whose expression is consistently positively correlated with brca1 germline status in breast cancer - higher expression is associated with sporadic tumors	BRCA_BRCA1_POS	BRCA_BRCA1_POS		77	0.240049	0.930496	0.572954	0.799397	1	1233	"tags=19%, list=14%, signal=22%"
CHOLESTEROL_BIOSYNTHESIS	CHOLESTEROL_BIOSYNTHESIS	CHOLESTEROL_BIOSYNTHESIS		15	0.443718	0.928938	0.570076	0.800341	1	3246	"tags=60%, list=36%, signal=93%"
Upregulated by TPA at two consecutive timepoints between 2-24hrs in resistant HL-525 cells	TPA_RESIST_MIDDLE_UP	TPA_RESIST_MIDDLE_UP		46	0.252188	0.928403	0.565041	0.79916	1	2601	"tags=39%, list=29%, signal=55%"
Upregulated by H2O2, Menadione and t-BH in breast cancer cells	OXSTRESS_BREASTCA_UP	OXSTRESS_BREASTCA_UP		22	0.30298	0.927085	0.562141	0.799764	1	997	"tags=18%, list=11%, signal=20%"
Examples of genes that are up-regulated by ATRA with further enhancement of effect due to addition of NSC	XU_ATRA_PLUSNSC_UP	XU_ATRA_PLUSNSC_UP		15	0.337218	0.923532	0.538462	0.805407	1	1787	"tags=40%, list=20%, signal=50%"
Downregulated by UV-B light in normal human epidermal keratinocytes	UVB_NHEK2_DN	UVB_NHEK2_DN		78	0.231083	0.921707	0.595238	0.806778	1	1945	"tags=28%, list=21%, signal=36%"
Genes downreglated in peripheral blood lymphocytes (PBLs) of immunosuppressed patients with a well functioning kidney transplant relative to PBLs of normal healthy blood donors (Delta values were chosen to minimize the minimize the median FDR at a le	FLECHNER_KIDNEY_TRANSPLANT_WELL_PBL_DN	FLECHNER_KIDNEY_TRANSPLANT_WELL_PBL_DN		42	0.278173	0.921008	0.569745	0.805961	1	832	"tags=19%, list=9%, signal=21%"
Downregulated by both butyrate and TSA at any timepoint up to 48 hrs in SW260 colon carcinoma cells	HDACI_COLON_TSABUT_DN	HDACI_COLON_TSABUT_DN		17	0.303952	0.918972	0.569832	0.808116	1	2724	"tags=47%, list=30%, signal=67%"
Commonly upregulated in fibroblasts from Werner Syndrome and old individuals, compared to young	OLDWERNER_FIBRO_UP	OLDWERNER_FIBRO_UP		17	0.341758	0.918183	0.547059	0.807511	1	1666	"tags=29%, list=18%, signal=36%"
Genes highly expressed in non-tumor liver with hepatitis virus infection vs. liver without hepatitis virus infection.	LIZUKA_L0_SM_L1	LIZUKA_L0_SM_L1		18	0.31781	0.917742	0.555347	0.806062	1	1029	"tags=22%, list=11%, signal=25%"
Down-regulated at48 hours following treatment with Et-743 in at least 6 of 8 sarcoma cell lines	ET743_SARCOMA_72HRS_DN	ET743_SARCOMA_72HRS_DN		170	0.217015	0.91188	0.578652	0.816866	1	2375	"tags=35%, list=26%, signal=47%"
LAL_KO_6MO_UP	LAL_KO_6MO_UP	LAL_KO_6MO_UP		45	0.258982	0.911459	0.606618	0.815399	1	2595	"tags=33%, list=29%, signal=46%"
A partial list of genes commonly expressed in both RhloLin2/loSca-11c-kit1 and RhhiLin2/loSca-11c-kit1 cells	PARK_MSCS_BOTH	PARK_MSCS_BOTH		37	0.243765	0.910154	0.588022	0.815974	1	1684	"tags=27%, list=19%, signal=33%"
Genes highly expressed in interferon-sensitive hepatoma cell lines (HKCI-1-4,HepG2,Hep3B,PCL/PRF/5) vs. resistant cell lines (HKCI-C1-3)	WONG_IFNA_HCC_RESISTANT_VS_SENSITIVE_DN	WONG_IFNA_HCC_RESISTANT_VS_SENSITIVE_DN		26	0.269662	0.908314	0.597122	0.817872	1	1600	"tags=31%, list=18%, signal=37%"
GLUTATHIONE_METABOLISM	GLUTATHIONE_METABOLISM	GLUTATHIONE_METABOLISM		21	0.310739	0.907212	0.560748	0.818017	1	1479	"tags=38%, list=16%, signal=45%"
Genes annotated in NetAffx as androgen related	ANDROGEN_GENES	ANDROGEN_GENES		46	0.260225	0.906788	0.603232	0.816522	1	1110	"tags=20%, list=12%, signal=22%"
Antigen binding to B cell receptors activates protein tyrosine kinases, such as the Src family, which ultimate activate MAP kinases.	SA_B_CELL_RECEPTOR_COMPLEXES	SA_B_CELL_RECEPTOR_COMPLEXES		23	0.269746	0.90577	0.597561	0.816502	1	3178	"tags=52%, list=35%, signal=80%"
CHESLER_HIGHEST_FOLD_RANGE_GENES	CHESLER_HIGHEST_FOLD_RANGE_GENES	CHESLER_HIGHEST_FOLD_RANGE_GENES		28	0.256118	0.904429	0.632353	0.817196	1	857	"tags=18%, list=9%, signal=20%"
Cancer related genes involved in cell death	BRENTANI_DEATH	BRENTANI_DEATH		65	0.252878	0.90304	0.617761	0.817711	1	978	"tags=18%, list=11%, signal=21%"
Caseine kinase 1 (CK1) and cdk5 phosphorylate DARPP32 in the dopamine signaling pathway.	CK1PATHWAY	CK1PATHWAY		16	0.285357	0.902061	0.600791	0.817486	1	1522	"tags=25%, list=17%, signal=30%"
LEE_E2F1_UP	LEE_E2F1_UP	LEE_E2F1_UP		50	0.263951	0.901976	0.60371	0.815336	1	1189	"tags=20%, list=13%, signal=23%"
The 50 most downregulated genes in primary invasive breast dutcal carcinoma or metastatic breast carcinoma isolated from lymph nodes, as compared to normal mammary epithelium.	ZUCCHI_EPITHELIAL_DN	ZUCCHI_EPITHELIAL_DN		37	0.292133	0.900033	0.588441	0.817164	1	1324	"tags=22%, list=15%, signal=25%"
Target genes down regulated by p53	KANNAN_P53_DN	KANNAN_P53_DN		15	0.324201	0.89883	0.581982	0.817311	1	361	"tags=13%, list=4%, signal=14%"
Genes differentially expressed in blood mononuclear cells of clinically stable sickle-cell patients.	JISON_SICKLE_CELL	JISON_SICKLE_CELL		32	0.288956	0.897303	0.6141	0.818184	1	2020	"tags=34%, list=22%, signal=44%"
LEE_MYC_E2F1_UP	LEE_MYC_E2F1_UP	LEE_MYC_E2F1_UP		46	0.268481	0.896874	0.625	0.816784	1	1706	"tags=24%, list=19%, signal=29%"
Upregulated in fibroblasts from old individuals, compared to young	OLD_FIBRO_UP	OLD_FIBRO_UP		46	0.24557	0.896592	0.62768	0.815062	1	2345	"tags=35%, list=26%, signal=47%"
Up-regulated in fibroblasts following infection with human cytomegalovirus (at least 3-fold, with Affymetrix change call, in at least two consectutive timepoints)	CMV_HCMV_TIMECOURSE_ALL_UP	CMV_HCMV_TIMECOURSE_ALL_UP		461	0.190216	0.894242	0.679012	0.817832	1	1970	"tags=25%, list=22%, signal=31%"
CITRATE_CYCLE_TCA_CYCLE	CITRATE_CYCLE_TCA_CYCLE	CITRATE_CYCLE_TCA_CYCLE		18	0.310161	0.892815	0.584867	0.818631	1	1724	"tags=22%, list=19%, signal=27%"
Upregulated in fibroblasts from Werner (but not old) individuals, compared to young	WERNERONLY_FIBRO_UP	WERNERONLY_FIBRO_UP		23	0.29429	0.890247	0.610266	0.821761	1	1096	"tags=26%, list=12%, signal=30%"
Top 25 Genes Differentially Expressed in the Respective B-Cell Lymphocytic Leukemia Subgroups 12	HASLINGER_B_CLL_12	HASLINGER_B_CLL_12		17	0.292068	0.886804	0.618147	0.826649	1	1085	"tags=24%, list=12%, signal=27%"
Any process involved in the controlled movement of a cell.	CELL_MOTILITY	CELL_MOTILITY		94	0.210499	0.886391	0.66388	0.825226	1	1267	"tags=18%, list=14%, signal=21%"
Genes with basally hypomethylated promoters upregulated by the combination of TSA and DAC in ovarian carcinoma (CP70) cells	TSADAC_HYPOMETH_OVCA_UP	TSADAC_HYPOMETH_OVCA_UP		26	0.26315	0.883332	0.642	0.829556	1	814	"tags=15%, list=9%, signal=17%"
LEE_CIP_UP	LEE_CIP_UP	LEE_CIP_UP		48	0.241687	0.881414	0.657763	0.831294	1	969	"tags=19%, list=11%, signal=21%"
The Erk1 and Erk2 MAP kinase pathways are regulated by Raf, Mos, and Tpl-2.	ST_ERK1_ERK2_MAPK_PATHWAY	ST_ERK1_ERK2_MAPK_PATHWAY		25	0.257644	0.881243	0.680556	0.829332	1	1326	"tags=24%, list=15%, signal=28%"
Cancer related genes involved in DNA repair	BRENTANI_REPAIR	BRENTANI_REPAIR		36	0.23817	0.880321	0.605372	0.828944	1	2049	"tags=31%, list=23%, signal=39%"
Genes highly correlated with acute myeloid leukemia (correlation P(g,c) &gt; 0.28)	GOLUB_ALL_VS_AML_DN	GOLUB_ALL_VS_AML_DN		16	0.317292	0.880005	0.574597	0.827328	1	1816	"tags=38%, list=20%, signal=47%"
LE_MYELIN_UP	LE_MYELIN_UP	LE_MYELIN_UP		65	0.224967	0.87886	0.643369	0.827428	1	1213	"tags=15%, list=13%, signal=18%"
Genes directly regulated and repressed by anti-CD44	HOGERKORP_CD44_DN	HOGERKORP_CD44_DN		20	0.284304	0.878541	0.666667	0.82589	1	1350	"tags=25%, list=15%, signal=29%"
Down-regulated at any timepoint by treatment of human fibroblasts with gamma radiation, but not by UV lght or 4-NQO	GAMMA_UNIQUE_FIBRO_DN	GAMMA_UNIQUE_FIBRO_DN		49	0.221415	0.877988	0.709559	0.824844	1	1828	"tags=24%, list=20%, signal=30%"
Up-regulated at any timepoint following treatment of WS1 human skin fibroblasts with UVC at a high dose (50 J/m^2) (clusters b1-b4)	UVC_HIGH_ALL_UP	UVC_HIGH_ALL_UP		18	0.297161	0.874548	0.636194	0.829732	1	344	"tags=17%, list=4%, signal=17%"
BYSTRYKH_HSC_BRAIN_CIS_GLOCUS	BYSTRYKH_HSC_BRAIN_CIS_GLOCUS	BYSTRYKH_HSC_BRAIN_CIS_GLOCUS		33	0.264177	0.869851	0.628623	0.837251	1	1911	"tags=36%, list=21%, signal=46%"
Genes on chromosome 6 with copy-number-driven expression in pancreatic adenocarcinoma.	AGUIRRE_PANCREAS_CHR6	AGUIRRE_PANCREAS_CHR6		24	0.292872	0.868645	0.608527	0.837501	1	1716	"tags=25%, list=19%, signal=31%"
Cancer-related genes down-regulated in any of four human hepatoma cell lines following 24-hour treatment with 200ng/mL of trichostatin A	TSA_HEPATOMA_CANCER_DN	TSA_HEPATOMA_CANCER_DN		16	0.304069	0.868083	0.642994	0.836372	1	2855	"tags=50%, list=31%, signal=73%"
CORTEX_ENRICHMENT_LATE_UP	CORTEX_ENRICHMENT_LATE_UP	CORTEX_ENRICHMENT_LATE_UP		17	0.307276	0.865717	0.637324	0.838944	1	1949	"tags=41%, list=21%, signal=52%"
Upregulated by UV-B light in normal human epidermal keratinocytes, cluster 2	UVB_NHEK1_C2	UVB_NHEK1_C2		22	0.330415	0.862575	0.608997	0.842878	1	1741	"tags=36%, list=19%, signal=45%"
Cytomegalovirus activates MAP kinase pathways in the host cell, inducing transcription of viral genes.	HCMVPATHWAY	HCMVPATHWAY		15	0.282764	0.860863	0.680451	0.844115	1	2152	"tags=40%, list=24%, signal=52%"
Genes whose expression is up-regulated in mantle cell lymphoma compared to hyperplastic lymph nodes as analyzed by oligonucleotide microarray	HOFMANN_MANTEL_LYMPHOMA_VS_LYMPH_NODES_UP	HOFMANN_MANTEL_LYMPHOMA_VS_LYMPH_NODES_UP		49	0.259396	0.859217	0.64503	0.845271	1	2017	"tags=35%, list=22%, signal=44%"
Genes known to be induced by hypoxia	HYPOXIA_REVIEW	HYPOXIA_REVIEW		75	0.225294	0.857835	0.637343	0.845737	1	2065	"tags=29%, list=23%, signal=38%"
AGED_MOUSE_CORTEX_UP	AGED_MOUSE_CORTEX_UP	AGED_MOUSE_CORTEX_UP		29	0.278405	0.856444	0.636535	0.846272	1	1474	"tags=34%, list=16%, signal=41%"
POD1_KO_MOST_DN	POD1_KO_MOST_DN	POD1_KO_MOST_DN		16	0.288715	0.853493	0.654412	0.849978	1	1159	"tags=25%, list=13%, signal=29%"
Genes highly expressed in non-tumor liver without hepatitis virus infection vs. liver with hepatitis virus infection.	LIZUKA_L0_GR_L1	LIZUKA_L0_GR_L1		15	0.317298	0.852764	0.638211	0.849195	1	1330	"tags=40%, list=15%, signal=47%"
GLYCINE_SERINE_AND_THREONINE_METABOLISM	GLYCINE_SERINE_AND_THREONINE_METABOLISM	GLYCINE_SERINE_AND_THREONINE_METABOLISM		32	0.253402	0.851784	0.717017	0.848889	1	2199	"tags=44%, list=24%, signal=58%"
CHESLER_BRAIN_HIGHEST_VARIANCE_GENES	CHESLER_BRAIN_HIGHEST_VARIANCE_GENES	CHESLER_BRAIN_HIGHEST_VARIANCE_GENES		21	0.266249	0.851347	0.700917	0.847561	1	1095	"tags=24%, list=12%, signal=27%"
Upregulated at any timepoint after TNF-alpha treatment of HeLa cells	TNFALPHA_ALL_UP	TNFALPHA_ALL_UP		67	0.213269	0.849592	0.6946	0.848732	1	787	"tags=13%, list=9%, signal=15%"
Downregulated at 24 hours by UV-B light in normal human epidermal keratinocytes	UVB_NHEK4_24HRS_DN	UVB_NHEK4_24HRS_DN		18	0.266225	0.848874	0.723247	0.848011	1	6665	"tags=100%, list=73%, signal=375%"
Down-regulated following treatment with Et-743 at any timepoint in at least 8 of 11 sarcoma cell lines	ET743_SARCOMA_DN	ET743_SARCOMA_DN		205	0.198186	0.848517	0.672862	0.846499	1	2375	"tags=31%, list=26%, signal=41%"
Genes up-regulated by interferon-alpha in HT1080 (fibrosarcoma)	DER_IFNA_UP	DER_IFNA_UP		61	0.281536	0.834397	0.687688	0.871269	1	2553	"tags=43%, list=28%, signal=59%"
LIAN_MYELOID_DIFF_RECEPTORS	LIAN_MYELOID_DIFF_RECEPTORS	LIAN_MYELOID_DIFF_RECEPTORS		26	0.290704	0.833841	0.664783	0.870097	1	2089	"tags=31%, list=23%, signal=40%"
Down-regulated in mycosis fungoides (cutaneous T-cell lymphoma) T-cells resistant to IFN-alpha, compared to sensitive parent cell line	IFNALPHA_RESIST_DN	IFNALPHA_RESIST_DN		16	0.295959	0.833518	0.714789	0.868461	1	2953	"tags=75%, list=33%, signal=111%"
GLYCEROPHOSPHOLIPID_METABOLISM	GLYCEROPHOSPHOLIPID_METABOLISM	GLYCEROPHOSPHOLIPID_METABOLISM		41	0.225381	0.831796	0.723447	0.869453	1	290	"tags=10%, list=3%, signal=10%"
The fungus Dictyostelium discoideum is a model system for cytoskeletal organization during chemotaxis.	ST_DICTYOSTELIUM_DISCOIDEUM_CAMP_CHEMOTAXIS_PATHWAY	ST_DICTYOSTELIUM_DISCOIDEUM_CAMP_CHEMOTAXIS_PATHWAY		29	0.237764	0.824878	0.732314	0.880523	1	1860	"tags=28%, list=20%, signal=35%"
Genes on chromosome 22 with copy-number-driven expression in pancreatic adenocarcinoma.	AGUIRRE_PANCREAS_CHR22	AGUIRRE_PANCREAS_CHR22		50	0.218413	0.822885	0.760589	0.881986	1	2129	"tags=34%, list=23%, signal=44%"
Downregulated in normal human keratinocytes carrying episomal HPV31 DNA	HPV31_DN	HPV31_DN		42	0.241446	0.819693	0.762282	0.885902	1	1787	"tags=24%, list=20%, signal=30%"
Sixty-nine genes commonly upregulated in undifferentiated cancer relative to well-differentiated cancer, from a meta-analysis of the OncoMine gene expression database	CANCER_UNDIFFERENTIATED_META_UP	CANCER_UNDIFFERENTIATED_META_UP		68	0.244454	0.819639	0.671587	0.88375	1	1341	"tags=21%, list=15%, signal=24%"
CARBON_FIXATION	CARBON_FIXATION	CARBON_FIXATION		19	0.275509	0.812436	0.680672	0.894601	1	1574	"tags=26%, list=17%, signal=32%"
Differentially expressed genes between high versus low ZAP70 cases with no known molecular aberrations	CHIARETTI_ZAP70_DIFF	CHIARETTI_ZAP70_DIFF		69	0.207324	0.81138	0.791971	0.894218	1	2427	"tags=33%, list=27%, signal=45%"
Up-regulated at any timepoint by treatment of human fibroblasts with UV light or 4-NQO, but not by gamma radiation	UV-4NQO_FIBRO_UP	UV-4NQO_FIBRO_UP		26	0.238361	0.809931	0.768817	0.894578	1	2443	"tags=38%, list=27%, signal=52%"
Genes downregulated by HOXA9	DORSAM_HOXA9_DN	DORSAM_HOXA9_DN		27	0.242453	0.808624	0.766932	0.894582	1	349	"tags=7%, list=4%, signal=8%"
AGED_MOUSE_HIPPOCAMPUS_MULTI_UP	AGED_MOUSE_HIPPOCAMPUS_MULTI_UP	AGED_MOUSE_HIPPOCAMPUS_MULTI_UP		16	0.271421	0.807999	0.73166	0.893486	1	1722	"tags=38%, list=19%, signal=46%"
Upregulated by TPA at two consecutive timepoints between 2-24hrs in sensitive HL-60 cells	TPA_SENS_MIDDLE_UP	TPA_SENS_MIDDLE_UP		64	0.224703	0.80689	0.746692	0.893277	1	1588	"tags=25%, list=17%, signal=30%"
On ligand binding, interferon gamma receptors stimulate JAK2 kinase to phosphorylate STAT transcription factors, which promote expression of interferon responsive genes.	TIDPATHWAY	TIDPATHWAY		17	0.296656	0.799652	0.722008	0.903736	1	2153	"tags=35%, list=24%, signal=46%"
Upregulated in fibroblasts from old (but not Werner) individuals, compared to young	OLDONLY_FIBRO_UP	OLDONLY_FIBRO_UP		29	0.236025	0.799486	0.730697	0.901735	1	2711	"tags=45%, list=30%, signal=64%"
TFF2_KO_UP	TFF2_KO_UP	TFF2_KO_UP		21	0.275758	0.794461	0.728102	0.908568	1	526	"tags=14%, list=6%, signal=15%"
Upregulated by dsRNA (polyI:C) in IFN-null GRE cells	DSRNA_UP	DSRNA_UP		37	0.254147	0.793585	0.710714	0.907794	1	1045	"tags=16%, list=12%, signal=18%"
The Wnt glycoprotein binds to membrane-bound receptors such as Frizzled to activate a number of signaling pathways, including that of beta-catenin.	WNTPATHWAY	WNTPATHWAY		23	0.240168	0.792787	0.751773	0.906919	1	2320	"tags=35%, list=26%, signal=47%"
Beta-catenin is degraded in the absence of Wnt signaling; when extracellular Wnt binds Frizzled receptors, beta-catenin accumulates in the nucleus and may promote cell survival.	ST_WNT_BETA_CATENIN_PATHWAY	ST_WNT_BETA_CATENIN_PATHWAY		23	0.237539	0.79081	0.805556	0.908108	1	2095	"tags=26%, list=23%, signal=34%"
G1_TO_S_CELL_CYCLE_REACTOME	G1_TO_S_CELL_CYCLE_REACTOME	G1_TO_S_CELL_CYCLE_REACTOME		63	0.214408	0.790107	0.814453	0.907148	1	1579	"tags=22%, list=17%, signal=27%"
Downregulated by butyrate at 24 hrs in SW260 colon carcinoma cells	HDACI_COLON_BUT24HRS_DN	HDACI_COLON_BUT24HRS_DN		81	0.182804	0.783596	0.866055	0.915736	1	2124	"tags=27%, list=23%, signal=35%"
Methyltransferase CARM1 methylates CBP and co-activates estrogen receptors via Grip1.	CARM_ERPATHWAY	CARM_ERPATHWAY		24	0.246728	0.781755	0.773157	0.916559	1	280	"tags=8%, list=3%, signal=9%"
ABBUD_LIF_UP	ABBUD_LIF_UP	ABBUD_LIF_UP		32	0.247548	0.775995	0.775047	0.923639	1	1169	"tags=19%, list=13%, signal=21%"
Genes up-regulated by interferon-alpha in primary hepatocyte	RADAEVA_IFNA_UP	RADAEVA_IFNA_UP		49	0.288777	0.775522	0.778274	0.922132	1	2894	"tags=51%, list=32%, signal=74%"
Genes related to PIP3 signaling in B lymphocytes	SIG_PIP3_SIGNALING_IN_B_LYMPHOCYTES	SIG_PIP3_SIGNALING_IN_B_LYMPHOCYTES		32	0.220181	0.775293	0.829401	0.92028	1	2516	"tags=41%, list=28%, signal=56%"
Upregulated by interferon alpha treatment in normal primary hepatocytes	IFNALPHA_NL_UP	IFNALPHA_NL_UP		27	0.317621	0.773368	0.753666	0.921127	1	2894	"tags=52%, list=32%, signal=76%"
ZMPSTE24_KO_DN	ZMPSTE24_KO_DN	ZMPSTE24_KO_DN		21	0.240328	0.773127	0.83815	0.919273	1	638	"tags=10%, list=7%, signal=10%"
Genes involved with T cell differentiation which are upregulated in samples positive for HOX11, TAL1, or LYL1 by RT-PCR	FERRANDO_T_CELL_DIFFERENTIATION_PATHWAY	FERRANDO_T_CELL_DIFFERENTIATION_PATHWAY		19	0.271706	0.771426	0.741088	0.919854	1	910	"tags=11%, list=10%, signal=12%"
CAMPTOTHECIN_PROBCELL_DN	CAMPTOTHECIN_PROBCELL_DN	CAMPTOTHECIN_PROBCELL_DN		23	0.247719	0.769374	0.761639	0.920863	1	754	"tags=17%, list=8%, signal=19%"
Downregulated by butyrate at 12 hrs in SW260 colon carcinoma cells	HDACI_COLON_BUT12HRS_DN	HDACI_COLON_BUT12HRS_DN		57	0.201284	0.762045	0.842676	0.930143	1	2510	"tags=39%, list=28%, signal=53%"
AGED_MOUSE_NEOCORTEX_UP	AGED_MOUSE_NEOCORTEX_UP	AGED_MOUSE_NEOCORTEX_UP		54	0.19248	0.761533	0.863799	0.92866	1	1658	"tags=22%, list=18%, signal=27%"
HOFFMANN_BIVSBII_LGBII	HOFFMANN_BIVSBII_LGBII	HOFFMANN_BIVSBII_LGBII		83	0.17614	0.758266	0.906195	0.931438	1	962	"tags=12%, list=11%, signal=13%"
Genes up-regulated in PMNs upon migration to skin lesions	KNUDSEN_PMNS_UP	KNUDSEN_PMNS_UP		76	0.219791	0.757387	0.769231	0.930615	1	756	"tags=11%, list=8%, signal=11%"
Genes upreguated in human germinal center helper-T (Th) cells versus other CD4+ T-cell types such as naive T cells (from which the others originate), CXCR5+ CCR7+ central memory cells, and CCR7- effector memory cells.	KIM_TH_CELLS_UP	KIM_TH_CELLS_UP		38	0.229621	0.755676	0.818854	0.930844	1	2721	"tags=45%, list=30%, signal=64%"
Genes upregulated in cured diffuse B-cell lymphoma (DLBCL) and downregulated in fatal/refractory diffuse B-cell lymphomas (DLBCL) (fold change ? 3)	SHIPP_DLBCL_CURED_UP	SHIPP_DLBCL_CURED_UP		27	0.230761	0.752525	0.848126	0.933396	1	2491	"tags=44%, list=27%, signal=61%"
Testis related genes curated from the GNF normal tissue compendium	TESTIS_EXPRESSED_GENES	TESTIS_EXPRESSED_GENES		40	0.199864	0.746787	0.898424	0.939705	1	1007	"tags=13%, list=11%, signal=14%"
Genes upregulated in myeloid leukemia and normally expressed in other bodily tissues.	LOTEM_LEUKEMIA_UP	LOTEM_LEUKEMIA_UP		19	0.247959	0.744782	0.828729	0.94041	1	1630	"tags=26%, list=18%, signal=32%"
Genes 2fold dowregulated by insulin	ROME_INSULIN_2F_DN	ROME_INSULIN_2F_DN		18	0.242948	0.743781	0.833648	0.939577	1	2409	"tags=39%, list=27%, signal=53%"
Genes known to modulate ROS or whose expression changes in response to ROS	HOUSTIS_ROS	HOUSTIS_ROS		28	0.22032	0.733107	0.839925	0.952203	1	494	"tags=11%, list=5%, signal=11%"
The TrkA receptor binds nerve growth factor to activate MAP kinase pathways and promote cell growth.	SA_TRKA_RECEPTOR	SA_TRKA_RECEPTOR		16	0.243738	0.732165	0.846465	0.951285	1	787	"tags=13%, list=9%, signal=14%"
List of YY1 target genes identified in MEFs expressing ~25% of YY1 Down	GAY_YY1_DN	GAY_YY1_DN		178	0.165731	0.731754	0.956672	0.949574	1	1213	"tags=13%, list=13%, signal=15%"
Genes involved in the environmental stress response that were not regulated following treatment of Werner syndrome fibroblasts with gamma radiation	GAMMA_ESR_WS_UNREG	GAMMA_ESR_WS_UNREG		23	0.216293	0.727692	0.876091	0.95269	1	1666	"tags=26%, list=18%, signal=32%"
The survival and differentiation of granule cells in the brain is controlled by pro-growth PACAP and pro-apoptotic ceramides.	ST_GRANULE_CELL_SURVIVAL_PATHWAY	ST_GRANULE_CELL_SURVIVAL_PATHWAY		25	0.223095	0.721922	0.859684	0.957985	1	3178	"tags=44%, list=35%, signal=68%"
Genes up-regulated in DC stimulated for 8 h as compared to DC stimulated for 48 h	LINDSTEDT_DEND_8H_VS_48H_UP	LINDSTEDT_DEND_8H_VS_48H_UP		64	0.222991	0.721734	0.837456	0.955975	1	2292	"tags=30%, list=25%, signal=39%"
JNKs are MAP kinases regulated by several levels of kinases (MAPKK, MAPKKK) and phosphorylate transcription factors and regulatory proteins.	ST_JNK_MAPK_PATHWAY	ST_JNK_MAPK_PATHWAY		38	0.205442	0.721414	0.890873	0.954135	1	2416	"tags=32%, list=27%, signal=43%"
Effect of NUP98-HOXA9 on gene transcription at 10 d after transduction Down	TAKEDA_NUP8_HOXA9_10D_DN	TAKEDA_NUP8_HOXA9_10D_DN		105	0.196522	0.717386	0.868652	0.956981	1	2058	"tags=28%, list=23%, signal=35%"
Obsolete by GO - was not defined before being made obsolete	CELL_CYCLE_REGULATOR	CELL_CYCLE_REGULATOR		22	0.227453	0.717291	0.881657	0.954905	1	2258	"tags=27%, list=25%, signal=36%"
CELL_CYCLE_KEGG	CELL_CYCLE_KEGG	CELL_CYCLE_KEGG		78	0.182987	0.715433	0.90625	0.954909	1	1579	"tags=17%, list=17%, signal=20%"
Down-regulated in ovarian epithelial cells (MCV152) 72 hours following FSH treatment, compared to untreated	FSH_OVARY_MCV152_DN	FSH_OVARY_MCV152_DN		46	0.222601	0.712802	0.785714	0.955938	1	1744	"tags=24%, list=19%, signal=29%"
Top 30 increased eosinophil specific transcripts	NAKAJIMA_MCSMBP_EOS	NAKAJIMA_MCSMBP_EOS		28	0.229137	0.71112	0.904594	0.9558	1	2006	"tags=32%, list=22%, signal=41%"
APOPTOSIS_GENMAPP	APOPTOSIS_GENMAPP	APOPTOSIS_GENMAPP		42	0.210471	0.710058	0.847619	0.954869	1	1661	"tags=21%, list=18%, signal=26%"
KREBS_TCA_CYCLE	KREBS_TCA_CYCLE	KREBS_TCA_CYCLE		26	0.219003	0.699687	0.822709	0.964569	1	1737	"tags=19%, list=19%, signal=24%"
Genes induced after 3 h in LPS-stimulated RAW 2647 macrophages	NEMETH_TNF_UP	NEMETH_TNF_UP		75	0.198099	0.684434	0.877323	0.979145	1	1787	"tags=24%, list=20%, signal=30%"
Upregulated by DAC treatment in T24 bladder carcinoma cells	DAC_BLADDER_UP	DAC_BLADDER_UP		27	0.267491	0.681595	0.83908	0.97965	1	2935	"tags=48%, list=32%, signal=71%"
Up-regulated in fibroblasts following infection with human cytomegalovirus (at least 3-fold, with Affymetrix change call, in at least two consectutive timepoints), with maximum change at 14 hours	CMV_HCMV_TIMECOURSE_14HRS_UP	CMV_HCMV_TIMECOURSE_14HRS_UP		45	0.200068	0.676328	0.904412	0.982599	1	2357	"tags=29%, list=26%, signal=39%"
RXR and RAR suppress transcription in the absence of ligand and, on binding trans- or 9-cis-retinoic acid, are ubiquitinated to allow transcription to proceed.	RARRXRPATHWAY	RARRXRPATHWAY		15	0.230009	0.667855	0.884615	0.988675	1	3455	"tags=67%, list=38%, signal=107%"
Upregulated by TPA at two consecutive timepoints between 15min-3hrs in resistant HL-525 cells	TPA_RESIST_EARLY_UP	TPA_RESIST_EARLY_UP		28	0.198128	0.666759	0.91182	0.987452	1	2236	"tags=29%, list=25%, signal=38%"
The progression of biochemical and morphological events that occur during nuclear or cellular replication.	CELL_CYCLE	CELL_CYCLE		71	0.174149	0.662808	0.939922	0.988915	1	2686	"tags=32%, list=30%, signal=46%"
Differential Gene Expression in CB CD34 Cells Expressing STAT5A(1*6) Down-Regulated	SCHURINGA_STAT5A_DN	SCHURINGA_STAT5A_DN		17	0.258386	0.661683	0.860687	0.987651	1	1965	"tags=29%, list=22%, signal=37%"
Up-regulated in fibroblasts following infection with human cytomegalovirus (at least 3-fold, with Affymetrix change call, in at least two consectutive timepoints), with maximum change at 20 hours	CMV_HCMV_TIMECOURSE_20HRS_UP	CMV_HCMV_TIMECOURSE_20HRS_UP		85	0.175982	0.654115	0.940109	0.992101	1	1916	"tags=24%, list=21%, signal=30%"
Genes up-regulated by interferon-beta in HT1080 (fibrosarcoma)	DER_IFNB_UP	DER_IFNB_UP		86	0.200841	0.653012	0.903963	0.990891	1	2553	"tags=37%, list=28%, signal=51%"
Up-regulated in fibroblasts at 6 hours following infection with UV-inactivated human cytomegalovirus	CMV-UV_HCMV_6HRS_UP	CMV-UV_HCMV_6HRS_UP		120	0.177536	0.642781	0.94707	0.9969	1	1773	"tags=20%, list=20%, signal=25%"
Genes expressed specifically in human testis tissue	HUMAN_TISSUE_TESTIS	HUMAN_TISSUE_TESTIS		58	0.178734	0.641457	0.955224	0.995719	1	1420	"tags=17%, list=16%, signal=20%"
The following tables are gene lists which included differentially expressed genes with at least two-fold changes (Sig log-average &gt;1) in 4 out of 4 comparisons as described in the text Up-regulated	CHEN_HOXA5_TARGETS_UP	CHEN_HOXA5_TARGETS_UP		154	0.168008	0.641154	0.929688	0.99376	1	2845	"tags=38%, list=31%, signal=54%"
Progesterone binding to its intracellular receptor activates the MAPK pathway and induces oocyte maturation; binding to membrane receptor inhibits adenylyl cyclase.	MPRPATHWAY	MPRPATHWAY		23	0.197172	0.634728	0.944867	0.996291	1	651	"tags=13%, list=7%, signal=14%"
Up-regulated in fibroblasts at 6 hours following infection with UV-inactivated CMV, but not untreated CMV	UV-CMV_UNIQUE_HCMV_6HRS_UP	UV-CMV_UNIQUE_HCMV_6HRS_UP		102	0.166582	0.631645	0.979516	0.99639	1	1647	"tags=19%, list=18%, signal=23%"
Upregulated at 8hrs following infection of primary human foreskin fibroblasts with CMV	CMV_8HRS_UP	CMV_8HRS_UP		30	0.230485	0.631602	0.905724	0.994219	1	2546	"tags=37%, list=28%, signal=51%"
p53 induces cell cycle arrest or apoptosis under conditions of DNA damage.	P53PATHWAY	P53PATHWAY		16	0.23097	0.631444	0.930657	0.992131	1	817	"tags=19%, list=9%, signal=21%"
Downregulated at 6 hours by UV-B light in normal human epidermal keratinocytes	UVB_NHEK4_6HRS_DN	UVB_NHEK4_6HRS_DN		18	0.203491	0.619298	0.96124	0.998236	1	1835	"tags=22%, list=20%, signal=28%"
Upregulated 2-fold in HT1080 cells 6 hours following treatment with interferon alpha	IFN_ALPHA_UP	IFN_ALPHA_UP		40	0.215049	0.616821	0.935241	0.997649	1	2208	"tags=35%, list=24%, signal=46%"
Up-regulated in fibroblasts at 6 hours following infection with either human cytomegalovirus (CMV) or UV-inactivated CMV	CMV_UV-CMV_COMMON_HCMV_6HRS_UP	CMV_UV-CMV_COMMON_HCMV_6HRS_UP		20	0.237718	0.613014	0.914498	0.997864	1	1743	"tags=20%, list=19%, signal=25%"
Gene expression of pulmonary neutrophils from rhAPC- or placebo-treated volunteers	NICK_RHAPC_UP	NICK_RHAPC_UP		24	0.175527	0.583587	0.960073	1	1	2983	"tags=42%, list=33%, signal=62%"
Cancer related genes involved in DNA methylation and modification	BRENTANI_DNA_METHYLATION_AND_MODIFICATION	BRENTANI_DNA_METHYLATION_AND_MODIFICATION		23	0.177338	0.580821	0.97026	1	1	3045	"tags=48%, list=34%, signal=72%"
The mitogen-activated protein (MAP) kinase pathway is a common signaling mechanism and has four main sub-pathways: Erk, JNK/SAPK, p53, and ERK5.	MAPKPATHWAY	MAPKPATHWAY		79	0.140907	0.580043	0.998058	1	1	1787	"tags=18%, list=20%, signal=22%"
Upregulated by ectopic expression of NF90 in GHOST(3)CXCR4 cells	NF90_UP	NF90_UP		25	0.215089	0.570216	0.96467	1	1	2546	"tags=36%, list=28%, signal=50%"
ADIP_DIFF_CLUSTER5	ADIP_DIFF_CLUSTER5	ADIP_DIFF_CLUSTER5		28	0.177247	0.560456	0.983051	1	1	1507	"tags=18%, list=17%, signal=21%"
G-alpha-12 promotes cell survival and proliferation, is involved in the stress response, and activates JNK.	ST_GA12_PATHWAY	ST_GA12_PATHWAY		20	0.178391	0.55016	0.97451	1	1	2601	"tags=35%, list=29%, signal=49%"
Genes up-regulated 4 hours following TPA treatment that discriminate TPA from other stress agents	STRESS_TPA_SPECIFIC_UP	STRESS_TPA_SPECIFIC_UP		38	0.168951	0.548422	0.987203	1	1	1173	"tags=13%, list=13%, signal=15%"
PASSERINI_IMMUNE	PASSERINI_IMMUNE	PASSERINI_IMMUNE		20	0.189582	0.547113	0.966732	1	1	716	"tags=10%, list=8%, signal=11%"
Down-regulated at any timepoint (4-24 hrs) follwing ectopic expression of p21 (CDKN1A) in OvCa cells	P21_ANY_DN	P21_ANY_DN		28	0.184264	0.546957	0.968689	1	1	925	"tags=11%, list=10%, signal=12%"
Dendritic cells internalize and present antigen, after which they migrate to lymphocyte-rich tissues and induce T and B cell differentiation.	DCPATHWAY	DCPATHWAY		18	0.186558	0.542838	0.984221	1	1	3109	"tags=33%, list=34%, signal=51%"
Differential Gene Expression in CB CD34 Cells Expressing STAT5A(1*6) Up-regulated	SCHURINGA_STAT5A_UP	SCHURINGA_STAT5A_UP		18	0.170802	0.541793	0.982726	1	1	1511	"tags=17%, list=17%, signal=20%"
GUO_HEX_DN	GUO_HEX_DN	GUO_HEX_DN		47	0.144788	0.536863	0.990758	1	1	1508	"tags=15%, list=17%, signal=18%"
Upregulated by interferon alpha treatment in both normal primary hepatocytes and Hep3B hepatocellular carcinoma cells	IFNALPHA_NL_HCC_UP	IFNALPHA_NL_HCC_UP		18	0.234179	0.531462	0.953383	1	1	2832	"tags=39%, list=31%, signal=56%"
APOPTOSIS	APOPTOSIS	APOPTOSIS		64	0.149913	0.528412	0.986193	1	1	1661	"tags=16%, list=18%, signal=19%"
Carbohydrate responsive element binding protein (chREBP) is a transcription factor inhibited by cAMP and activated by high carbohydrate levels.	CHREBPPATHWAY	CHREBPPATHWAY		16	0.17616	0.505436	0.989518	1	1	2721	"tags=44%, list=30%, signal=62%"
T cell differentiation into Th1 and Th2 cells occurs by differential chemokine receptor expression, which mediates tissue localization and immune response.	NKTPATHWAY	NKTPATHWAY		26	0.167353	0.505019	0.99278	1	1	1395	"tags=15%, list=15%, signal=18%"
BLOOD_CLOTTING_CASCADE	BLOOD_CLOTTING_CASCADE	BLOOD_CLOTTING_CASCADE		20	0.168691	0.499183	0.984043	1	1	7549	"tags=100%, list=83%, signal=592%"
Genes up-regulated by interferon-gamma in HT1080 (fibrosarcoma)	DER_IFNG_UP	DER_IFNG_UP		58	0.140513	0.450549	0.994958	1	1	2034	"tags=24%, list=22%, signal=31%"
Interferon-regulated genes upregulated by DAC treatment in T24 bladder carcinoma cells	DAC_IFN_BLADDER_UP	DAC_IFN_BLADDER_UP		16	0.196228	0.434113	0.981788	1	1	2935	"tags=44%, list=32%, signal=65%"
Four members of the Sprouty protein family block proliferative EGF signals by binding Grb-2, preventing Ras and MAP kinase activation.	SPRYPATHWAY	SPRYPATHWAY		16	0.136643	0.422571	0.998155	1	1	2922	"tags=31%, list=32%, signal=46%"
Upregulated by interferon alpha treatment in Hep3B hepatocellular carcinoma cells	IFNALPHA_HCC_UP	IFNALPHA_HCC_UP		29	0.158469	0.411737	0.99359	1	1	2235	"tags=28%, list=25%, signal=36%"
Highly up-regulated (&gt;4-fold) in pulpal tissue from extracted carious teeth (cavities), compared to tissue from extracted healthy teeth	CARIES_PULP_HIGH_UP	CARIES_PULP_HIGH_UP		81	0.140804	0.365133	0.996364	0.99959	1	1515	"tags=14%, list=17%, signal=16%"
