# Supplementary material for: SLEPR: A Sample-Level Enrichment-Based Pathway Ranking Method — Seeking Biological Themes through Pathway-Level Consistency
Source: PLoS One. 2008 Sep 26;3(9):e3288. doi: 10.1371/journal.pone.0003288 (PMC2546449; doi:10.1371/journal.pone.0003288)
Supplement: Table S8 — The complete list of SLEPR analysis result of KEGG pathways for comparison of tumor vs. normal with two-side MADe option for highly or lowly expressed genes in tumors. (0.02 MB XLS) [file pone.0003288.s012.xls]

## Sheet: WPS
TermName	Term	Class_Diff_Ranking	Pval_Sum_Ranking	Combined_Ranking	Permutated_P_Val	FDR_q_Val
Cholera - Infection	hsa05110	0.72	1.41671	1.02003	2.94118e-05	0.001
Integrin-mediated cell adhesion	hsa04510	0.626667	1.59981	1.00254	2.94118e-05	0.0005
Phosphatidylinositol signaling system	hsa04070	0.435556	1.0285	0.44797	0.00158824	0.018
Pentose and glucuronate interconversions	hsa00040	0.355556	0.964568	0.342957	0.00364706	0.031
Ribosome	hsa03010	0.288889	0.933281	0.269615	0.00732353	0.0498
Proteasome	hsa03050	0.28	0.545486	0.152736	0.0205	0.116167
Porphyrin and chlorophyll metabolism	hsa00860	0.2	0.317988	0.0635975	0.0650588	0.316
Glutathione metabolism	hsa00480	0.12	0.203362	0.0244034	0.121324	0.515625
Glycosaminoglycan degradation	hsa00531	0.08	0.148207	0.0118565	0.179265	0.677222
Fatty acid biosynthesis (path 2)	hsa00062	0.08	0.13009	0.0104072	0.196588	0.6684
Dentatorubropallidoluysian atrophy (DRPLA)	hsa05050	0.0577778	0.178045	0.010287	0.197294	0.609818
Huntington's disease	hsa05040	0.08	0.121505	0.00972042	0.213824	0.605833
Amyotrophic lateral sclerosis (ALS)	hsa05030	0.08	0.121489	0.00971915	0.229	0.598923
Alkaloid biosynthesis I	hsa00950	0.04	0.0902439	0.00360976	0.2885	0.700643
Folate biosynthesis	hsa00790	0.04	0.0711307	0.00284523	0.339971	0.7706
Aminoacyl-tRNA biosynthesis	hsa00970	0.04	0.0577108	0.00230843	0.432588	0.91925
Reductive carboxylate cycle (CO2 fixation)	hsa00720	0.04	0.0567266	0.00226906	0.454235	0.908471
Novobiocin biosynthesis	hsa00401	0.04	0.0541125	0.0021645	0.475941	0.899
Arginine and proline metabolism	hsa00330	0.04	0.0540476	0.00216191	0.497853	0.890895
MAPK signaling pathway	hsa04010	0	-0.34183	0	0.561059	0.9538
Basal transcription factors	hsa03022	-0.0311111	-0.0149689	-0.000465698	0.579529	0.938286
TGF-beta signaling pathway	hsa04350	-0.102222	-0.0858805	-0.0087789	0.704588	1
2,4-Dichlorobenzoate degradation	hsa00623	-0.111111	-0.149194	-0.0165771	0.768647	1
Complement and coagulation cascades	hsa04610	-0.111111	-0.160466	-0.0178295	0.814647	1
Nicotinate and nicotinamide metabolism	hsa00760	-0.111111	-0.163222	-0.0181357	0.823706	1
Toll-like receptor signaling pathway	hsa04620	-0.111111	-0.163285	-0.0181428	0.830676	1
C21-Steroid hormone metabolism	hsa00140	-0.111111	-0.201167	-0.0223519	0.859853	1
Cell cycle	hsa04110	-0.08	-0.285851	-0.0228681	0.860735	1
Inositol phosphate metabolism	hsa00562	-0.182222	-0.340282	-0.062007	0.921647	1
Nitrogen metabolism	hsa00910	-0.346667	-0.453737	-0.157296	0.977647	1
Starch and sucrose metabolism	hsa00500	-0.426667	-0.825041	-0.352017	0.996588	1
Apoptosis	hsa04210	-0.377778	-1.37115	-0.51799	0.998882	1
Neuroactive ligand-receptor interaction	hsa04080	-0.555556	-1.03415	-0.574526	0.999412	1
Cytokine-cytokine receptor interaction	hsa04060	-0.666667	-1.38736	-0.924909	0.999971	0.999971
